# Supplementary material for: A novel protein encoded by porcine circANKRD17 activates the PPAR pathway to regulate intramuscular fat metabolism
Source: J Anim Sci Biotechnol. 2025 Feb 5;16:19. doi: 10.1186/s40104-025-01153-5 (PMC11796117; doi:10.1186/s40104-025-01153-5)
Supplement: Supplementary file 1 — Additional file 1: Table S1A. The primer sequences used in our study. Table S1B. The protein-coding circRNA candidates identified with the ribosome profiling sequencing. Table S1C. Lipid metabolites identified in porcine longissimus dorsi muscles. Table S1D. Differential lipid metabolites in porcine longissimus dorsi muscles between LT and LW piglets. [file 40104_2025_1153_MOESM1_ESM.xlsx]

## Sheet: A
The primer sequences used in our study
The primer sequences used for identified circRNA in porcine muscles
circRNA name	Forward primer 5'→3'	Reverse primer 5'→3'	Product (bp)	Reference
circANKRD17	TGAAAGAGCTAGGAGTAGGACTG	TTTGGAATTGGCCGAGGAGC	237	ENSSSCT00000028188.1
circCAT	TGTACCCGCTATTCTGGGGA	GCAACGGTGGAGAAACGAAC	175	ENSSSCT00000014528.2
circDYSF	AACCAGAGTATCACGCTGCC	CCATCTGCGGTAAGTCCTCC	284	ENSSSCT00000009103.2
circEPB41L2	GCAGACCAATGAGCTAAAGGC	TCTCCTTGGTTGCATCTGCT	205	ENSSSCT00000024281.1
circKDM5B	AGATGGGGTTTGCTCCTGG	AGCCTCCAATTCATTCAGTCTCT	185	ENSSSCT00000011960.2
circNUCKS1	ACAGAGGGAGATGCTTATGGAG	TTCATCTTCACTGTCCTCTGCC	150	ENSSSCT00000030608.1
circPSMC6	TGGTGAAAGTGCTCGTTTGAT	ACCTTTAAGAAATTGCAATCCAGC	156	ENSSSCT00000005554.2
circSTXBP3	TGGCCGTATTGTTCCCAGTG	GTCCTGTTCAGTTTTGCAGAG	203	ENSSSCT00000007494.2
The primer sequences used for RT-PCR or RT-qPCR
Gene	Forward primer 5'→3'	Reverse primer 5'→3'	Product (bp)	Reference
The convergent primers of circANKRD17	TTGCTGCTCAGACTTTCCAGCA	GTAGATGTACCAGGCACCGTTGAA	271	ENSSSCT00000028188.1
The divergent primers of circANKRD17	TGAAAGAGCTAGGAGTAGGACTG	TTTGGAATTGGCCGAGGAGC	237	ENSSSCT00000028188.1
Full-circANKRD17	GGGGTACCTGAAATATGCTATCTTACAGGGGTGGCACTGAATCGACAAGGGGTACCTGAAATATGCTATCTTAC	CGGGATCCTCAAGAAAAAATATATTCACCATTTGATGCTGATGAACATGGAGTC	1844	ENSMUST00000014421
PPARG	CGCTGATGCACTGCCTATGA	AGAGGTCCACAGAGCTGATTCC	116	ENSMUST00000000450
CEBPA	GCGGGAACGCAACAACATC	GTCACTGGTCAACTCCAGCAC	97	ENSMUST00000042985
FAT1	CATTACACGCTGATCGTCAAGG	AAAGAGACGCTGTAGGAGGTG	131	ENSMUST00000098796
FAT4	CAGTGGTGATCCAGGTACGG	TCATGCGCTGTCACGGAAATA	124	ENSMUST00000061260
FABP4	ATCAGCGTAAATGGGGATTTGG	GTCTGCGGTGATTTCATCGAA	156	ENSMUST00000029041
FABP5	TGAAAGAGCTAGGAGTAGGACTG	CTCTCGGTTTTGACCGTGATG	133	ENSMUST00000029046
FASN	GGCTCTATGGATTACCCAAGC	CCAGTGTTCGTTCCTCGGA	190	ENSMUST00000055655
SCD	TTCTTGCGATACACTCTGGTGC	CGGGATTGAATGTTCTTGTCGT	98	ENSMUST00000189007
FADS1	AGCACATGCCATACAACCATC	TTTCCGCTGAACCACAAAATAGA	110	ENSMUST00000010807
LPL	ATGGATGGACGGTAACGGGAA	CCCGATACAACCAGTCTACTACA	111	ENSMUST00000015712
DGAT1	CTGATCCTGAGTAATGCAAGGTT	TGGATGCAATAATCACGCATGG	136	ENSMUST00000023214
DGAT2	GCGCTACTTCCGAGACTACTT	GGGCCTTATGCCAGGAAACT	172	ENSMUST00000033001
MGAT1	GCGCTGCTTGGATAAGTTGTT	CACGGCAATGTTACTCAGGTC	160	ENSMUST00000081794
PLIN1	CTGTGTGCAATGCCTATGAGA	CTGGAGGGTATTGAAGAGCCG	171	ENSMUST00000032762
PLIN2	GACCTTGTGTCCTCCGCTTAT	CAACCGCAATTTGTGGCTC	157	ENSMUST00000000466
PLIN3	GACGGCCAGTGAGTATGC	TGTTTCCTTCGCACTAGACAC	170	ENSMUST00000019726
ssc-GAPDH	CTGCCGCCTGGAGAAACCT	GCTGTAGCCAAATTCATTGTCG	226	ENSSSCT00045029962
mmu-GAPDH	AGGTCGGTGTGAACGGATTTG	TGTAGACCATGTAGTTGAGGTCA	123	ENSMUST00000073605
U6	GACCAGCAACAAACTACCAA	TTTCTTCCACATCTCCCAAT	163	NM_001244928
β-actin	TCAGGAAGGACCTGTACGCC	ACAGCGAGGCCAGGATGGAG	183	ENSSSCE00000511565
The sh sequences of circANKRD17
Name	Sequences 5'→3'
LV-sh-circANKRD17	GATCCCATCAGCATCAAATGGGGTTTCAAGAGAACCCCATTTGATGCTGATGTTTTTTG
	AATTCAAAAAACATCAGCATCAAATGGGGTTCTCTTGAAACCCCATTTGATGCTGATGG
The siRNA sequences of circANKRD17
Name	Type	Sequences 5'→3'
si-circANKRD17-1	Sense	CAUCAGCAUCAAAUGGGGUTT
	Antisense	ACCCCAUUUGAUGCUGAUGTT
si-circANKRD17-2	Sense	CAAAUGGGGUGGCACUGAATT
	Antisense	UUCAGUGCCACCCCAUUUGTT
FISH probes sequences
Name	Sequences 5'→3'
circKANSL1L-cy3-probe	GTCGATTCAGTGCCACCCCATTTGATGCTGAT

## Sheet: B
The protein-coding circRNA candidates identified with the ribosome profiling sequencing
Name	Gene	Transcript ID	Locus	Strand	Exon	Size (bp)	The backspliced junction aligned with Ribo-seq
circANKRD17	ANKRD17	ENSSSCT00000028188.1	chr8:73375717-73382639	-	28,29	1835	Ribo seq 1 GCATCAAATGGGGTGGCACTGAATCGAC 28
							||||||||||||||||||||||||||||
							circRNA 41 GCATCAAATGGGGTGGCACTGAATCGAC 68
circKDM5B	KDM5B	ENSSSCT00000011960.2	chr10:29321804-29325824	+	2,3,4	372	Ribo seq 1 CTTGTCTGGAGACAGTTTGAGGGATTGGCAAC 32
							||||||||||||||||||||||||||||||||
							circRNA 29 CTTGTCTGGAGACAGTTTGAGGGATTGGCAAC 60
circSTXBP3	STXBP3	ENSSSCT00000007494.2	chr4:121741758-12174759	-	13,14,15,16,17,18	572	Ribo seq 1 CTCCGGAGCTGTAAGACATCACTTAGTGC 29
							|||||||||||||||||||||||||||||
							circRNA 36 CTCCGGAGCTGTAAGACATCACTTAGTGC 64
circCAT	CAT	ENSSSCT00000014528.2	chr2:28869233-28885224	-	4,5,6,7,8,9,10,11	1088	Ribo seq 1 CAACGAAGATAATGTCACCCAGGGGCTTTTGG 32
							||||||||||||||||||||||||||||||||
							circRNA 29 CAACGAAGATAATGTCACCCAGGGGCTTTTGG 60
circEPB41L2	EPB41L2	ENSSSCT00000024281.1	GL894578-1:79442-81535	+	2,3	722	Ribo seq 1 GCACCGAGTATAGCTGTGACCTGGAGAATAAGC 33
							|||||||||||||||||||||||||||||||||
							circRNA 25 GCACCGAGTATAGCTGTGACCTGGAGAATAAGC 57
circHNRNPM	HNRNPM	ENSSSCT00000014856.1	chr2:71193760-71199177	-	9,10,11,12	286	Ribo seq 1 AAATGGATGAGAGAGCCTTACCAAAGG 27
							|||||||||||||||||||||||||||
							circRNA 46 AAATGGATGAGAGAGCCTTACCAAAGG 72
circDYSF	DYSF	ENSSSCT00000009103.2	chr3:74593116-74607298	-	12,13,14,15,16	427	Ribo seq 1 TGGAGGAGAAGTAGAAGCTGGAGAGGAAAGACC 33
							|||||||||||||||||||||||||||||||||
							circRNA 34 TGGAGGAGAAGTAGAAGCTGGAGAGGAAAGACC 66
circAOX1	AOX1	ENSSSCT00000027335.1	chr15:115465675-115466348	+	17,18	297	Ribo seq 1 CTGTCGACAGATGAGAATGCGAACCCAAAGC 31
							|||||||||||||||||||||||||||||||
							circRNA 36 CTGTCGACAGATGAGAATGCGAACCCAAAGC 66
circDOCK4	DOCK4	ENSSSCT00000029218.1	chr18:36461491-36480633	+	5,6,7,8	483	Ribo seq 1 GTAAAGAGAATCGACCGATCAGACAATTTGAAAT 34
							||||||||||||||||||||||||||||||||||
							circRNA 29 GTAAAGAGAATCGACCGATCAGACAATTTGAAAT 62
circPSMC6	PSMC6	ENSSSCT00000005554.2	chr1:202611389-202611659	+	7,8	186	Ribo seq 1 TGGATGAAATAGATGCTATTGGTACAGG 28
							||||||||||||||||||||||||||||
							circRNA 30 TGGATGAAATAGATGCTATTGGTACAGG 57
circNUCKS1	NUCKS1	ENSSSCT00000030608.1	chr9:72672013-72674834	-	4,5	209	Ribo seq 1 AAGAGGATGAGGCGCCCTTCCAGGAGATGAGGACTC 36
							||||||||||||||||||||||||||||||||||||
							circRNA 24 AAGAGGATGAGGCGCCCTTCCAGGAGATGAGGACTC 59
circGIGYF2	GIGYF2	ENSSSCT00000026011.1	chr15:147289423-147290941	+	20,21	321	Ribo seq 1 CGCAAGCAGCTAGAGCAGGAGAGAAGAGAG 30
							||||||||||||||||||||||||||||||
							circRNA 42 CGCAAGCAGCTAGAGCAGGAGAGAAGAGAG 71
circEYA3	EYA3	ENSSSCT00000003975.2	chr6:78655584-78659294	-	11,12,13	233	Ribo seq 1 ACAATGGCCAAGACTTGAGCGGGTATTTCTGTG 33
							|||||||||||||||||||||||||||||||||
							circRNA 32 ACAATGGCCAAGACTTGAGCGGGTATTTCTGTG 64
circCEP63	CEP63	ENSSSCT00000012746.2	chr13:83200605-83202617	+	7,8,9	512	Ribo seq 1 TGACTCATCTGGAAGGCAGGCTCAGCTTGCCAATC 35
							|||||||||||||||||||||||||||||||||||
							circRNA 32 TGACTCATCTGGAAGGCAGGCTCAGCTTGCCAATC 66
circFBN1	FBN1	ENSSSCT00000005143.2	chr1:137259148-137259271	+	34	123	Ribo seq 1 ATGGCTTCACTTGTACAGATCTGGATG 27
							|||||||||||||||||||||||||||
							circRNA 33 ATGGCTTCACTTGTACAGATCTGGATG 59
circCANX	CANX	ENSSSCT00000015315.2	chr2:80456436-80456550	-	9	114	Ribo seq 1 AGAGAAGCCAGAGGATTGGGATGAAG 26
							||||||||||||||||||||||||||
							circRNA 33 AGAGAAGCCAGAGGATTGGGATGAAG 58
circHSPG2	HSPG2	ENSSSCT00000003904.2	chr6:73928828-73929541	+	50,51	294	Ribo seq 1 CCGGCACCAGACCCATGGCTCGAGGCT 27
							|||||||||||||||||||||||||||
							circRNA 41 CCGGCACCAGACCCATGGCTCGAGGCT 67
circSAMD8	SAMD8	ENSSSCT00000011296.2	GL893074-1:20152-25746	+	2	593	Ribo seq 1 CTATAACCTGAGTGACAATGTTT 23
							|||||||||||||||||||||||
							circRNA 35 CTATAACCTGAGTGACAATGTTT 57

## Sheet: C
Lipid metabolites identified in porcine longissimus dorsi muscles
Compound_ID	Name	Formula	Molecular weight	RT [min]	Lipid subclass	lipidmaps results	lipidblast results	LT_MU_1	LT_MU_10	LT_MU_2	LT_MU_3	LT_MU_4	LT_MU_5	LT_MU_6	LT_MU_7	LT_MU_8	LT_MU_9	LW_MU_1	LW_MU_10	LW_MU_2	LW_MU_3	LW_MU_4	LW_MU_5	LW_MU_6	LW_MU_7	LW_MU_8	LW_MU_9
Com_768_neg	PE (16:0/18:3)	C39 H72 N O8 P	713.501	10.217	PE	Partial match	Full match	1.59704e+08	2.37374e+08	1.37899e+08	1.32424e+08	1.67442e+08	1.72319e+08	1.63262e+08	2.52475e+08	1.89813e+08	2.02021e+08	1.3306e+08	1.98356e+08	2.32868e+08	1.85844e+08	2.86714e+08	1.93682e+08	2.31875e+08	1.78704e+08	1.39256e+08	9.55111e+07
Com_3574_neg	PS (24:1/22:6)	C52 H88 N O10 P	917.612	12.764	PS	No results	Full match	9.35364e+06	8.36349e+06	1.28227e+07	6.12353e+06	7.74542e+06	8.09937e+06	8.3608e+06	5.98628e+06	9.61624e+06	1.01616e+07	5.81499e+06	1.13121e+07	7.75152e+06	9.78346e+06	8.33995e+06	5.49737e+06	8.30958e+06	9.77697e+06	6.48784e+06	1.16205e+07
Com_135_neg	PE (18:1/18:3)	C41 H74 N O8 P	739.516	10.235	PE	Partial match	Full match	2.40538e+09	1.68598e+09	1.54853e+09	1.43469e+09	1.34701e+09	1.39058e+09	2.64549e+09	1.86029e+09	1.55239e+09	1.48773e+09	1.60755e+09	2.19642e+09	1.77465e+09	1.77262e+09	2.12511e+09	1.26299e+09	1.74122e+09	1.79759e+09	1.19348e+09	1.55445e+09
Com_3794_neg	GM3 d44:2; [M-H]-	C67 H122 N2 O21	1290.85	13.573	GM3	Partial match	Full match	9.32898e+06	1.15542e+07	1.00533e+07	7.98353e+06	9.08081e+06	9.13948e+06	8.89977e+06	8.70059e+06	7.83596e+06	8.44499e+06	8.61985e+06	6.0358e+06	7.24612e+06	7.03014e+06	4.66992e+06	4.0791e+06	6.12615e+06	5.23538e+06	5.8847e+06	5.1206e+06
Com_1276_neg	PE (16:0/16:0)	C37 H74 N O8 P	691.516	11.644	PE	Partial match	Full match	7.35559e+07	1.01105e+08	7.30367e+07	8.64302e+07	8.78773e+07	8.70455e+07	8.3356e+07	1.14418e+08	9.61909e+07	1.05884e+08	8.28264e+07	4.29337e+07	7.16408e+07	8.81826e+07	6.81331e+07	6.7713e+07	6.36787e+07	5.28385e+07	5.46258e+07	4.40132e+07
Com_2254_neg	PG (22:4/22:6)	C50 H79 O10 P	870.543	8.872	PG	Partial match	Full match	2.38498e+07	2.50683e+07	3.04805e+07	2.59773e+07	2.5757e+07	2.88842e+07	2.37518e+07	3.84716e+07	2.7995e+07	3.84722e+07	2.5974e+07	3.2929e+07	1.97355e+07	2.03479e+07	2.91205e+07	2.77502e+07	2.76204e+07	2.0659e+07	2.67781e+07	3.81484e+07
Com_3779_neg	PI (14:1/18:1)	C41 H75 O13 P	806.495	8.918	PI	Partial match	Full match	3.82847e+06	3.18673e+06	4.481e+06	3.01316e+06	5.07085e+06	4.35359e+06	3.88777e+06	7.2466e+06	4.01439e+06	5.21561e+06	9.71438e+06	5.13055e+06	1.1479e+07	1.40893e+07	5.04736e+06	5.43002e+06	4.91097e+06	5.6363e+06	4.848e+06	7.86839e+06
Com_3372_neg	OxPE (18:0-18:3+1O )	C41 H76 N O9 P	757.527	9.265	PE	Partial match	Full match	8.23015e+06	1.44807e+07	9.22232e+06	9.47559e+06	8.07996e+06	9.11451e+06	1.46991e+07	1.1723e+07	1.25482e+07	1.28824e+07	1.30744e+07	1.51195e+07	1.01997e+07	1.04774e+07	1.0412e+07	1.45482e+07	1.05133e+07	1.29016e+07	1.3192e+07	1.41733e+07
Com_163_neg	PE (18:0/20:3)	C43 H80 N O8 P	769.563	12.295	PE	Partial match	Full match	1.02474e+09	1.65535e+09	1.34619e+09	1.21243e+09	1.61495e+09	1.54803e+09	1.79285e+09	1.93257e+09	1.75634e+09	1.80329e+09	1.81367e+09	1.21392e+09	1.79981e+09	1.45993e+09	1.6302e+09	1.96847e+09	1.6398e+09	1.6468e+09	1.4136e+09	1.61975e+09
Com_2098_neg	PEtOH (16:0-16:1)	C37 H71 O8 P	674.489	10.419	PEtOH	Partial match	Full match	1.63921e+07	1.68691e+06	4.57055e+07	1.99734e+07	7.60126e+06	6.77765e+06	5.14397e+06	2.34882e+06	3.3376e+06	1.8036e+06	1.41696e+07	1.59411e+06	1.46356e+07	1.89848e+07	1.81833e+06	1.51652e+06	5.75674e+06	2.41568e+06	3.10238e+06	1.34292e+06
Com_1882_neg	PA (18:0/20:4)	C41 H73 O8 P	724.506	10.895	PA	Partial match	Full match	4.26347e+07	4.9587e+07	4.88788e+07	3.11407e+07	2.83736e+07	2.80327e+07	4.16011e+07	4.486e+07	4.15468e+07	4.6227e+07	5.4471e+07	4.81098e+07	4.64321e+07	6.75955e+07	5.65125e+07	5.25461e+07	5.37434e+07	5.55387e+07	6.62131e+07	4.96626e+07
Com_357_neg	PE (18:2/20:3)	C43 H76 N O8 P	765.534	10.226	PE	Partial match	Full match	4.07575e+08	7.84691e+08	3.08359e+08	3.62283e+08	4.4351e+08	3.59686e+08	4.61572e+08	7.56862e+08	5.87326e+08	5.05938e+08	5.73711e+08	6.04208e+08	5.31058e+08	5.89669e+08	5.424e+08	3.80129e+08	4.23983e+08	5.49594e+08	5.89187e+08	4.14444e+08
Com_2043_neg	HBMP (18:0-18:1-18:1)	C60 H113 O11 P	1040.8	15.703	HBMP	No results	Full match	2.62168e+07	1.31411e+07	4.12226e+07	2.93786e+07	2.69764e+07	2.89641e+07	2.0198e+07	2.22911e+07	2.58383e+07	2.43813e+07	1.98693e+07	4.14703e+07	2.18456e+07	1.95483e+07	1.97643e+07	3.00689e+07	3.53927e+07	2.25388e+07	3.93184e+07	4.59576e+07
Com_174_neg	PS (18:0/22:5)	C46 H80 N O10 P	837.553	10.933	PS	Partial match	Full match	1.50712e+09	1.47351e+09	1.64077e+09	1.30355e+09	1.24188e+09	1.26325e+09	1.49155e+09	1.62419e+09	1.63945e+09	1.69952e+09	1.32402e+09	1.62976e+09	1.3406e+09	1.32763e+09	1.43637e+09	1.02683e+09	1.14367e+09	1.19571e+09	1.45557e+09	1.35646e+09
Com_262_neg	PE (18:2e/22:4)	C45 H80 N O7 P	777.569	12.041	PE	Partial match	Full match	1.12308e+09	1.03556e+09	1.09925e+09	1.56402e+09	1.21397e+09	1.11625e+09	1.14333e+09	1.10203e+09	1.01992e+09	1.00587e+09	1.07648e+09	1.00995e+09	1.08031e+09	1.2348e+09	8.75278e+08	9.28228e+08	8.56485e+08	8.99813e+08	1.06951e+09	1.02779e+09
Com_1041_neg	PE (18:0/22:3)	C45 H84 N O8 P	797.594	13.222	PE	Partial match	Full match	1.55258e+08	7.0399e+07	6.25621e+07	4.69348e+07	1.95773e+08	5.94814e+07	8.65626e+07	8.51008e+07	7.95104e+07	7.99722e+07	1.70902e+08	4.84806e+07	4.53416e+07	5.72047e+07	1.49735e+08	1.32675e+08	4.68895e+07	1.70304e+08	4.38162e+07	4.81655e+07
Com_3180_neg	Cer-AP (t17:0/24:0)	C41 H83 N O5	669.628	14.371	Cer	Partial match	Full match	1.02368e+07	1.02533e+07	1.71734e+07	1.33493e+07	1.22111e+07	9.75287e+06	9.53734e+06	6.73183e+06	1.13143e+07	9.04653e+06	1.59205e+07	1.03152e+07	1.28523e+07	1.20262e+07	1.11782e+07	1.90052e+07	1.64678e+07	1.33095e+07	1.49085e+07	1.65932e+07
Com_2207_neg	PE (15:0/20:4)	C40 H72 N O8 P	725.501	10.015	PE	Partial match	Full match	2.65131e+07	2.64077e+07	3.75853e+07	3.9347e+07	4.06342e+07	3.51912e+07	3.72563e+07	3.20367e+07	2.07079e+07	2.17254e+07	4.77675e+07	2.25489e+07	3.75922e+07	3.12375e+07	3.68182e+07	2.94173e+07	3.29637e+07	2.58058e+07	2.72094e+07	2.63164e+07
Com_813_neg	PE (18:0e/22:4)	C45 H84 N O7 P	781.599	11.796	PE	Partial match	Full match	2.07903e+08	1.79076e+08	2.24535e+08	2.3073e+08	7.88956e+07	1.45742e+08	1.21105e+08	1.76545e+08	2.13514e+08	2.19179e+08	1.39803e+08	2.32813e+08	1.3567e+08	1.09397e+08	1.45627e+08	1.504e+08	1.12988e+08	1.71372e+08	2.33155e+08	2.25155e+08
Com_21_neg	PE (18:2e/20:4)	C43 H76 N O7 P	749.537	11.267	PE	Partial match	Full match	9.35368e+09	8.68952e+09	7.43829e+09	1.18739e+10	1.20708e+10	9.16409e+09	1.01155e+10	8.65121e+09	7.88896e+09	7.76689e+09	1.15056e+10	7.80557e+09	9.49604e+09	1.36631e+10	1.05269e+10	9.7346e+09	9.1565e+09	1.04332e+10	10475839975	8.79183e+09
Com_2536_neg	GM3 d41:2; [M-H]-	C64 H116 N2 O21	1248.81	12.024	GM3	No results	Full match	2.51315e+07	1.68666e+07	2.31428e+07	2.91748e+07	2.25163e+07	2.44688e+07	2.54895e+07	1.73254e+07	2.09368e+07	2.42093e+07	3.28618e+07	2.3928e+07	2.9335e+07	3.21604e+07	3.00982e+07	2.04361e+07	2.48746e+07	1.83586e+07	1.85844e+07	2.43469e+07
Com_2773_neg	PS (19:0/22:4)	C47 H84 N O10 P	853.584	12.291	PS	Partial match	Full match	2.50006e+07	2.20086e+07	2.02356e+07	2.09548e+07	3.28786e+07	2.41275e+07	2.54705e+07	2.6158e+07	2.09935e+07	2.32814e+07	2.24752e+07	1.48686e+07	1.546e+07	2.22488e+07	1.19426e+07	1.47125e+07	1.12784e+07	1.95738e+07	1.70941e+07	1.63141e+07
Com_2941_neg	PE (17:1/22:6)	C44 H74 N O8 P	775.516	9.797	PE	Partial match	Full match	1.44812e+07	1.07068e+07	2.22139e+07	1.77217e+07	2.21033e+07	9.69005e+06	1.16288e+07	9.33666e+06	1.22461e+07	1.16931e+07	1.00775e+07	1.2074e+07	9.92823e+06	1.0347e+07	1.20459e+07	1.22211e+07	1.36809e+07	1.1892e+07	1.58648e+07	1.08074e+07
Com_4848_neg	PE (24:0/22:4)	C51 H94 N O8 P	879.673	15.224	PE	Partial match	Full match	1.28083e+06	1.71401e+06	2.12006e+06	1.36399e+06	2.78746e+06	1.83881e+06	2.06024e+06	2.31489e+06	2.08329e+06	2.17544e+06	1.37271e+06	534602	798417	1.3408e+06	921844	1.06785e+06	934749	1.32319e+06	1.80834e+06	1.78133e+06
Com_136_neg	PE (18:0e/18:2)	C41 H80 N O7 P	729.568	11.183	PE	Partial match	Full match	2.19279e+09	1.59987e+09	1.74679e+09	1.57319e+09	1.51298e+09	1.95172e+09	1.72266e+09	2.07989e+09	2.32767e+09	2.18448e+09	1.49434e+09	2.03216e+09	1.68568e+09	1.46877e+09	2.03499e+09	1.68706e+09	1.88067e+09	1.82379e+09	1.87509e+09	2.14832e+09
Com_124_neg	PE (16:0/18:2)	C39 H74 N O8 P	715.516	10.81	PE	Partial match	Full match	1.63276e+09	2.35407e+09	1.45473e+09	1.3057e+09	2.23677e+09	2.09657e+09	2.12734e+09	2.54418e+09	2.18601e+09	2.09752e+09	2.41569e+09	1.41641e+09	2.58937e+09	2.3873e+09	2.15987e+09	2.1382e+09	2.24504e+09	1.68108e+09	1.53456e+09	1.74018e+09
Com_3363_neg	LPS 20:3	C26 H46 N O9 P	547.289	3.346	PS	Partial match	Full match	6.17148e+06	5.70321e+06	9.20005e+06	5.30863e+06	1.04869e+07	8.65735e+06	8.72757e+06	4.98374e+06	5.02316e+06	6.74715e+06	1.06618e+07	7.60479e+06	1.62788e+07	1.27775e+07	9.42376e+06	1.63422e+07	1.22448e+07	7.56755e+06	7.38994e+06	9.95703e+06
Com_176_neg	PE (18:1/20:1)	C43 H82 N O8 P	771.579	12.794	PE	Partial match	Full match	1.95657e+09	1.1799e+09	1.71713e+09	1.70003e+09	1.30442e+09	1.33409e+09	1.4041e+09	1.10942e+09	1.27183e+09	1.36261e+09	1.19808e+09	1.60446e+09	1.07449e+09	1.63476e+09	1.63448e+09	1.25753e+09	1.26969e+09	1.10803e+09	1.38476e+09	1.38709e+09
Com_4507_neg	LPE 24:1	C29 H58 N O7 P	563.396	8.063	PE	Partial match	Full match	3.33278e+06	2.3829e+06	3.74124e+06	2.9421e+06	3.07946e+06	3.96891e+06	3.57854e+06	2.93358e+06	3.73948e+06	3.22765e+06	3.10471e+06	3.01215e+06	3.2186e+06	3.38747e+06	2.91607e+06	3.92571e+06	3.20191e+06	2.7421e+06	3.23138e+06	4.47012e+06
Com_1140_neg	PE (14:0/16:0)	C35 H70 N O8 P	663.485	8.998	PE	Partial match	Full match	1.23433e+08	9.8783e+07	1.35782e+08	1.07539e+08	1.14924e+08	1.07058e+08	1.33976e+08	1.06908e+08	1.09421e+08	1.27177e+08	1.23533e+08	7.05071e+07	7.38969e+07	1.17945e+08	1.32236e+08	1.06779e+08	1.12194e+08	6.66703e+07	7.69924e+07	9.37575e+07
Com_850_neg	PE (18:2e/17:1)	C40 H76 N O7 P	713.536	11.783	PE	Partial match	Full match	2.20125e+08	1.59723e+08	1.96535e+08	1.87576e+08	1.94996e+08	2.17994e+08	2.11139e+08	1.6547e+08	1.48098e+08	1.69968e+08	2.33597e+08	2.01753e+08	2.60785e+08	1.85332e+08	2.0664e+08	1.89272e+08	1.99672e+08	1.4133e+08	1.71942e+08	1.75668e+08
Com_1803_neg	PS (18:1/24:4)	C48 H84 N O10 P	865.584	11.427	PS	Partial match	Full match	4.93394e+07	6.64947e+07	3.32647e+07	4.76649e+07	4.04897e+07	2.27215e+07	2.19191e+07	3.88814e+07	2.68638e+07	3.77178e+07	5.45119e+07	3.30952e+07	4.24243e+07	6.70402e+07	2.5186e+07	4.39272e+07	1.70722e+07	2.67816e+07	3.48543e+07	3.67675e+07
Com_2750_neg	Cer-AP (t18:0/22:0)	C40 H81 N O5	655.613	13.878	Cer	Partial match	Full match	8.00291e+06	1.48817e+07	2.07226e+07	3.19985e+07	1.50328e+07	1.15281e+07	1.35543e+07	9.12615e+06	1.25575e+07	6.18621e+06	2.82385e+07	1.2512e+07	1.87011e+07	2.22632e+07	1.5131e+07	2.75001e+07	2.23517e+07	1.96533e+07	2.72642e+07	2.46737e+07
Com_378_neg	PE (18:1/19:1)	C42 H80 N O8 P	757.563	12.272	PE	Partial match	Full match	3.87935e+08	3.34631e+08	3.09573e+08	2.78018e+08	4.25981e+08	3.93229e+08	3.73526e+08	3.65497e+08	3.78541e+08	3.53678e+08	4.06195e+08	3.34136e+08	3.88216e+08	2.78719e+08	3.11742e+08	3.12675e+08	6.61146e+08	6.34863e+08	3.36514e+08	2.63718e+08
Com_255_neg	PE (18:0/17:1)	C40 H78 N O8 P	731.547	12.332	PE	Partial match	Full match	8.15176e+08	1.0875e+09	8.89682e+08	8.98892e+08	9.86913e+08	1.00373e+09	1.13783e+09	1.15933e+09	1.11935e+09	7.40112e+08	1.02797e+09	5.59252e+08	8.14735e+08	7.78344e+08	8.63981e+08	8.09879e+08	5.24774e+08	7.29831e+08	6.06877e+08	6.0921e+08
Com_2841_neg	CL (16:1-18:2-16:1-18:3)	C77 H136 O17 P2	1394.92	15.314	CL	No results	Full match	1.53599e+07	1.86165e+07	1.56024e+07	9.4554e+06	1.03403e+07	1.10184e+07	1.02343e+07	1.63402e+07	1.16009e+07	2.27147e+07	1.15105e+07	1.65537e+07	1.12027e+07	9.73153e+06	8.94954e+06	1.43773e+07	1.74532e+07	8.85755e+06	1.23704e+07	1.37193e+07
Com_11_neg	PE (18:2e/19:1)	C42 H80 N O7 P	741.569	12.9	PE	Partial match	Full match	12589506073	1.29164e+10	9.81357e+09	1.1163e+10	1.2871e+10	1.27128e+10	1.37873e+10	1.14664e+10	1.27732e+10	1.48582e+10	6.99502e+07	9.3888e+09	8.11579e+07	9.77081e+09	1.12935e+10	1.08951e+10	1.15912e+10	8.10334e+09	8.22882e+09	1.07858e+10
Com_639_neg	CL (16:0-18:2-16:1-18:1)	C77 H142 O17 P2	1400.97	16.109	CL	Partial match	Full match	2.62364e+08	2.4119e+08	2.42828e+08	2.09717e+08	2.14657e+08	2.12316e+08	2.82867e+08	2.44948e+08	2.37165e+08	2.90853e+08	3.35735e+08	2.33596e+08	3.38748e+08	2.71271e+08	3.44134e+08	3.5498e+08	3.18515e+08	2.42446e+08	2.26984e+08	1.30916e+08
Com_1622_neg	PE (18:0e/18:3)	C41 H78 N O7 P	727.553	10.533	PE	Partial match	Full match	4.3669e+07	3.61114e+07	4.05505e+07	4.09387e+07	2.91491e+07	3.35208e+07	3.39816e+07	2.85914e+07	2.8355e+07	4.02659e+07	4.01482e+07	5.69201e+07	5.74937e+07	4.19309e+07	5.26937e+07	4.50981e+07	5.49851e+07	4.82957e+07	5.42642e+07	7.07555e+07
Com_4186_neg	Cer-AP (t18:1/26:0)	C44 H87 N O5	709.659	15.118	Cer	Partial match	Full match	5.2784e+06	2.68842e+06	7.06958e+06	4.77589e+06	6.96276e+06	5.04705e+06	4.28139e+06	2.84809e+06	3.84539e+06	2.44321e+06	3.57903e+06	3.83766e+06	3.98543e+06	2.91106e+06	3.02385e+06	2.64246e+06	3.2962e+06	3.70053e+06	2.61385e+06	3.26342e+06
Com_4835_neg	PE (24:0/20:3)	C49 H92 N O8 P	853.657	15.06	PE	Partial match	Full match	1.09974e+06	1.57446e+06	1.27706e+06	1.38334e+06	2.48185e+06	1.87937e+06	2.01011e+06	2.43455e+06	2.27697e+06	1.70384e+06	1.72463e+06	931634	1.31604e+06	2.83461e+06	1.65486e+06	1.01664e+06	1.56245e+06	1.92244e+06	1.52135e+06	1.71442e+06
Com_89_neg	CL (18:1-18:2-18:1-18:2)	C81 H146 O17 P2	1453	16.182	CL	Partial match	Full match	2.66539e+09	2.5098e+09	3.1418e+09	2.23704e+09	2.35414e+09	2.26916e+09	3.02964e+09	2.69592e+09	2.33862e+09	1.44792e+09	3.10587e+09	2.96957e+09	2.99912e+09	2.39559e+09	3.06725e+09	2.2351e+09	2.65093e+09	1.41405e+09	3.20408e+09	3.12444e+09
Com_407_neg	PE (14:0e/20:4)	C39 H72 N O7 P	697.505	10.25	PE	Partial match	Full match	3.69821e+08	3.45257e+08	4.11787e+08	3.99867e+08	5.57241e+08	5.89507e+08	5.57507e+08	6.20562e+08	4.27425e+08	4.1378e+08	5.34663e+08	4.62341e+08	6.76905e+08	5.69981e+08	5.94766e+08	5.54879e+08	4.64808e+08	4.35749e+08	3.22246e+08	4.00015e+08
Com_1453_neg	PI (17:0/18:1)	C44 H83 O13 P	850.558	11.26	PI	Partial match	Full match	7.13656e+07	9.7418e+07	6.15773e+07	1.03537e+08	9.84471e+07	7.87406e+07	9.85043e+07	6.8632e+07	6.98614e+07	7.67721e+07	7.72167e+07	5.85392e+07	7.80289e+07	1.14781e+08	6.8124e+07	8.85273e+07	6.00875e+07	6.4309e+07	6.83956e+07	2.79284e+07
Com_2801_neg	Cer-AP (t18:0/16:0)	C34 H69 N O5	571.518	10.208	Cer	Partial match	Full match	3.60061e+06	1.78547e+07	4.529e+06	5.64095e+06	1.2351e+07	6.71929e+06	5.47913e+06	5.45729e+06	9.23904e+06	5.16526e+06	1.89236e+07	8.74011e+06	1.48224e+07	1.70705e+07	7.65377e+06	2.63476e+07	1.03163e+07	4.8371e+06	7.10651e+06	8.85455e+06
Com_906_neg	LPI 20:4	C29 H49 O12 P	620.297	1.685	PI	Partial match	Full match	4.63375e+07	8.16839e+07	7.70581e+07	4.05073e+07	9.02758e+07	7.50352e+07	5.88147e+07	6.67081e+07	5.51736e+07	7.63316e+07	1.00867e+08	7.53938e+07	2.36593e+08	1.39971e+08	7.07614e+07	8.3756e+07	8.85384e+07	7.58341e+07	6.84163e+07	8.57586e+07
Com_3177_neg	PS (22:1/22:4)	C50 H88 N O10 P	893.613	12.799	PS	Partial match	Full match	1.19319e+07	1.57123e+07	1.03276e+07	1.3674e+07	1.10803e+07	1.48782e+07	1.94441e+07	1.76778e+07	9.25641e+06	1.39618e+07	1.22676e+07	1.7753e+07	1.58914e+07	1.60139e+07	9.84726e+06	1.40351e+07	1.19203e+07	1.18274e+07	1.40602e+07	1.57004e+07
Com_64_neg	PE (18:3e/20:4)	C43 H74 N O7 P	747.522	10.265	PE	Partial match	Full match	3.0734e+09	2.28504e+09	3.06802e+09	3.61797e+09	3.66844e+09	4.37029e+09	3.44189e+09	3.8487e+09	3.87821e+09	4.0424e+09	2.5367e+09	3.60859e+09	2.54232e+09	3.01836e+09	3.0377e+09	2.3293e+09	1.73403e+09	1.89222e+09	2.2511e+09	2.30025e+09
Com_3661_neg	PG (22:5/22:6)	C50 H77 O10 P	868.527	8.324	PG	No results	Full match	3.21194e+06	9.99277e+06	4.32266e+06	2.14264e+06	2.35162e+06	6.49317e+06	1.73658e+06	1.15462e+07	9.37731e+06	1.12685e+07	5.32953e+06	3.5342e+06	3.19205e+06	1.89251e+06	4.43536e+06	7.5346e+06	5.97398e+06	3.46295e+06	3.57905e+06	6.40597e+06
Com_3294_neg	OxPE (18:1-18:1+1O(1Cyc))	C41 H76 N O9 P	757.527	8.806	PE	Partial match	Full match	1.82611e+07	8.59519e+06	7.96586e+06	1.05547e+07	6.83686e+06	6.194e+06	1.32414e+07	8.23175e+06	7.97218e+06	9.01342e+06	1.29473e+07	1.2907e+07	1.23887e+07	1.1833e+07	1.13146e+07	9.95404e+06	9.89428e+06	9.76171e+06	1.25682e+07	1.10101e+07
Com_957_neg	CL (18:2-18:2-18:2-18:3)	C81 H140 O17 P2	1446.95	15.453	CL	No results	Full match	1.17503e+08	1.99369e+08	8.95464e+07	6.46852e+07	8.10293e+07	7.27438e+07	9.12848e+07	1.59145e+08	1.57773e+08	1.38005e+08	8.0722e+07	1.11301e+08	7.62487e+07	6.2532e+07	1.01782e+08	1.2345e+08	9.96823e+07	6.71817e+07	1.26647e+08	1.41748e+08
Com_1955_neg	Cer-NS (d16:1/24:2)	C40 H75 N O3	617.576	12.683	Cer	No results	Full match	2.2342e+07	4.31601e+07	2.65984e+07	3.34775e+07	4.5146e+07	5.1707e+07	4.8424e+07	3.97923e+07	3.14166e+07	4.36315e+07	5.40967e+07	2.69764e+07	5.23324e+07	5.99439e+07	5.26897e+07	4.70228e+07	5.07131e+07	3.36654e+07	3.79507e+07	3.57285e+07
Com_364_neg	PE (18:2/20:4)	C43 H74 N O8 P	763.516	9.778	PE	Partial match	Full match	7.92223e+08	7.3875e+08	6.79378e+08	6.35168e+08	5.23832e+08	4.29527e+08	4.55953e+08	5.6492e+08	5.48986e+08	5.14106e+08	4.62614e+08	3.87205e+08	2.9131e+08	5.4306e+08	5.1906e+08	4.61914e+08	5.34967e+08	4.83834e+08	4.33352e+08	3.82751e+08
Com_1189_neg	PE (18:1e/19:1)	C42 H82 N O7 P	743.584	13.954	PE	Partial match	Full match	1.13646e+08	5.67712e+07	1.25547e+08	1.09078e+08	1.24372e+08	1.20578e+08	1.18174e+08	9.64433e+07	8.93329e+07	8.39322e+07	7.47817e+07	9.82927e+07	8.47176e+07	7.5748e+07	6.91634e+07	7.88525e+07	6.9571e+07	6.44257e+07	6.7562e+07	8.03326e+07
Com_3759_neg	PG (17:1/22:5)	C45 H77 O10 P	808.527	9.119	PG	Partial match	Full match	7.38817e+06	4.12495e+06	1.0942e+07	1.02061e+07	6.99017e+06	8.70428e+06	5.97951e+06	4.39164e+06	5.16403e+06	4.58657e+06	8.28674e+06	4.55773e+06	7.61983e+06	5.17867e+06	8.08476e+06	5.40723e+06	6.7989e+06	5.76601e+06	6.09885e+06	8.31365e+06
Com_2580_neg	PA (16:0/18:2)	C37 H69 O8 P	672.475	10.45	PA	Partial match	Full match	1.75504e+07	2.9659e+07	1.1624e+07	1.22819e+07	2.17006e+07	2.10428e+07	2.32026e+07	3.08281e+07	2.55381e+07	2.51537e+07	2.46705e+07	2.32025e+07	2.50521e+07	2.14895e+07	1.5369e+07	2.22698e+07	1.81583e+07	2.95564e+07	1.88629e+07	2.42144e+07
Com_286_neg	PI (16:0/18:2)	C43 H79 O13 P	834.527	9.73	PI	Partial match	Full match	9.26218e+08	7.28785e+08	6.88793e+08	4.11421e+08	8.06217e+08	8.39283e+08	8.67749e+08	8.4231e+08	5.75133e+08	7.00117e+08	1.14502e+09	4.8568e+08	9.92229e+08	8.1226e+08	6.36274e+08	8.21257e+08	9.82534e+08	4.98701e+08	6.04804e+08	5.12526e+08
Com_4097_neg	PG (16:1/16:1)	C38 H71 O10 P	718.479	8.954	PG	Partial match	Full match	4.87941e+06	3.88233e+06	4.53252e+06	4.86888e+06	3.71823e+06	6.28967e+06	5.32193e+06	5.18659e+06	7.46129e+06	4.89383e+06	7.01966e+06	5.54775e+06	6.26014e+06	5.46797e+06	7.23378e+06	6.20497e+06	4.88165e+06	4.63413e+06	3.2526e+06	7.47918e+06
Com_1896_neg	CL (16:1-18:2-18:1-18:3)	C79 H140 O17 P2	1422.96	16.103	CL	No results	Full match	3.75449e+07	3.68044e+07	3.3481e+07	3.06608e+07	3.40773e+07	3.23896e+07	4.03589e+07	3.54632e+07	3.81576e+07	3.88657e+07	5.5426e+07	3.09344e+07	4.77857e+07	3.87233e+07	4.40039e+07	5.03439e+07	5.38352e+07	3.88175e+07	3.62673e+07	3.49148e+07
Com_3952_neg	LPE 20:2	C25 H48 N O7 P	505.317	2.882	PE	Partial match	Full match	4.10354e+06	6.47563e+06	5.51326e+06	2.10356e+06	1.90229e+06	4.18262e+06	1.18735e+06	6.75379e+06	8.14636e+06	4.66781e+06	5.46145e+06	9.06934e+06	5.41676e+06	3.88741e+06	3.58383e+06	4.87896e+06	6.67768e+06	7.35502e+06	3.78637e+06	6.37414e+06
Com_717_neg	PE (20:0/18:1)	C43 H84 N O8 P	773.595	13.886	PE	Partial match	Full match	1.53417e+08	2.29531e+08	2.61158e+08	1.25206e+08	2.83215e+08	2.70995e+08	2.96674e+08	2.82952e+08	3.01157e+08	1.89547e+08	2.20794e+08	1.91782e+08	2.02039e+08	1.85822e+08	1.29217e+08	1.50408e+08	1.89606e+08	1.63248e+08	2.11007e+08	2.57977e+08
Com_3399_neg	LPG 22:4	C28 H49 O9 P	560.312	2.298	PG	Partial match	Full match	7.76565e+06	1.00385e+07	1.49543e+07	7.05973e+06	8.30215e+06	1.15889e+07	4.96366e+06	1.15086e+07	9.10431e+06	7.75899e+06	9.2753e+06	9.83437e+06	8.75764e+06	3.35336e+06	5.83236e+06	8.43741e+06	9.23115e+06	9.9847e+06	1.39197e+07	1.16997e+07
Com_1586_neg	PG (22:5/22:5)	C50 H79 O10 P	870.543	9.154	PG	Partial match	Full match	3.40183e+07	9.78972e+06	7.65275e+07	4.89813e+07	2.08289e+07	3.75905e+07	1.51092e+07	1.44114e+07	8.44438e+06	1.04941e+07	4.43113e+07	5.09614e+07	3.45033e+07	9.57232e+06	1.84116e+07	2.42646e+07	2.89219e+07	5.6136e+07	3.57548e+07	6.17136e+07
Com_3876_neg	OxPI (18:0-20:4+1O)	C47 H83 O14 P	902.554	8.51	PI	No results	Full match	8.21706e+06	9.94724e+06	7.19351e+06	3.58186e+06	3.20159e+06	3.29179e+06	5.98804e+06	7.83125e+06	5.80012e+06	5.81018e+06	6.53963e+06	6.53738e+06	6.26631e+06	8.02846e+06	4.55157e+06	4.84751e+06	4.13666e+06	7.00157e+06	1.17005e+07	3.70477e+06
Com_541_neg	CL (18:1-18:2-18:1-20:3)	C83 H148 O17 P2	1479.02	16.236	CL	Partial match	Full match	1.9431e+08	3.20322e+08	1.48541e+08	1.64841e+08	1.58361e+08	1.99941e+08	3.13665e+08	3.09155e+08	2.95234e+08	3.89672e+08	2.711e+08	2.13074e+08	2.19895e+08	1.78719e+08	1.96077e+08	1.59363e+08	2.17906e+08	2.56871e+08	3.0239e+08	2.60584e+08
Com_933_neg	PE (18:2e/18:3)	C41 H74 N O7 P	723.522	10.517	PE	Partial match	Full match	8.93382e+07	1.21331e+08	9.33992e+07	1.46383e+08	1.71058e+08	2.12876e+08	1.64112e+08	1.56919e+08	1.1457e+08	1.02846e+08	1.19258e+08	6.93072e+07	1.82269e+08	1.53421e+08	9.44081e+07	8.69726e+07	1.18534e+08	7.43137e+07	8.95911e+07	7.58653e+07
Com_8_neg	PE (18:0/20:4)	C43 H78 N O8 P	767.548	11.844	PE	Partial match	Full match	1.47503e+10	1.57372e+10	1.57648e+10	1.77365e+10	1.27784e+10	1.53034e+10	15717701507	15688479741	1.5897e+10	1.70968e+10	1.62895e+10	1.67014e+10	1.56982e+10	1.32847e+10	1.65752e+10	1.66628e+10	1.52929e+10	1.7274e+10	1.83099e+10	1.6697e+10
Com_1486_neg	PE (19:0/22:4)	C46 H84 N O8 P	809.595	13.133	PE	Partial match	Full match	1.37029e+07	9.75228e+06	1.22556e+07	1.10394e+07	1.54553e+07	1.43571e+07	2.00999e+07	1.83109e+07	1.4688e+07	1.43887e+07	1.13653e+07	7.01002e+06	1.02479e+08	1.0994e+07	6.83884e+06	7.07952e+06	6.91024e+06	1.11684e+07	1.18597e+07	9.84255e+06
Com_3849_neg	PI (18:2/22:5)	C49 H81 O13 P	908.543	8.972	PI	Partial match	Full match	4.00426e+06	3.23785e+06	4.40494e+06	4.97558e+06	2.95639e+06	1.91165e+06	2.04165e+06	3.81823e+06	3.85465e+06	4.03888e+06	7.37329e+06	7.61072e+06	7.55339e+06	1.07505e+07	3.27809e+06	3.702e+06	4.32253e+06	8.1046e+06	8.73404e+06	9.72539e+06
Com_1461_neg	Cer-NP (t18:0/20:0)	C38 H77 N O4	611.586	13.266	Cer	Partial match	Full match	4.38507e+07	5.25071e+07	6.45463e+07	6.74834e+07	5.03397e+07	6.50521e+07	6.68387e+07	5.92986e+07	5.25728e+07	4.69121e+07	8.49537e+07	6.03732e+07	6.44716e+07	6.35721e+07	7.53292e+07	7.32355e+07	8.65283e+07	7.7733e+07	8.17485e+07	6.32811e+07
Com_171_neg	PE (17:0/22:6)	C44 H76 N O8 P	777.531	10.922	PE	Partial match	Full match	1.564e+09	1.53213e+09	1.71392e+09	1.34678e+09	1.29347e+09	1.31314e+09	1.54568e+09	1.7046e+09	1.70758e+09	1.7381e+09	1.37185e+09	1.64764e+09	1.38969e+09	1.38486e+09	1.50204e+09	1.07581e+09	1.19898e+09	1.23256e+09	1.49407e+09	1.39393e+09
Com_41_neg	PE (18:1/18:1)	C41 H78 N O8 P	743.548	11.746	PE	Partial match	Full match	5.74093e+09	4.42569e+09	5.38347e+09	5.4748e+09	5.98925e+09	6.24478e+09	6.81024e+09	4.35623e+09	4.93252e+09	4.89811e+09	5.37531e+09	4.56609e+09	6.57976e+09	5.19609e+09	5.34903e+09	4.9231e+09	4.79922e+09	3.88391e+09	4.04742e+09	4.0199e+09
Com_316_neg	PG (18:1/18:2)	C42 H77 O10 P	772.526	9.387	PG	Partial match	Full match	3.64214e+08	3.28665e+08	5.86893e+08	3.59728e+08	1.91476e+08	2.33085e+08	2.60565e+08	3.98187e+08	2.84805e+08	2.60377e+08	4.96147e+08	5.10142e+08	5.38374e+08	4.13348e+08	4.568e+08	2.01041e+08	4.25407e+08	4.27209e+08	4.67666e+08	8.68256e+08
Com_2266_neg	LPA 18:0	C21 H43 O7 P	438.275	11.927	PA	Partial match	Full match	2.74315e+07	2.58129e+07	2.61609e+07	2.95906e+07	2.78219e+07	2.46231e+07	3.62603e+07	3.66345e+07	2.73994e+07	3.79219e+07	3.18984e+07	3.58905e+07	3.10807e+07	4.39538e+07	2.55941e+07	2.55293e+07	2.61389e+07	2.87994e+07	2.94892e+07	3.80524e+07
Com_2100_neg	PE (17:0/18:3)	C40 H74 N O8 P	727.516	9.318	PE	Partial match	Full match	3.08771e+07	1.89071e+07	2.32493e+07	2.70378e+07	1.61264e+07	2.65399e+07	3.76932e+07	2.84304e+07	2.48144e+07	3.13666e+07	5.19681e+07	2.25423e+07	3.53363e+07	2.75469e+07	2.79885e+07	2.8572e+07	2.79172e+07	3.11117e+07	2.14317e+07	2.73598e+07
Com_2469_neg	PS (19:0/18:2)	C43 H80 N O10 P	801.553	11.648	PS	Partial match	Full match	2.30076e+07	2.66204e+07	2.08407e+07	2.14436e+07	3.23416e+07	1.63861e+07	3.38848e+07	2.61423e+07	2.1524e+07	2.92837e+07	2.3045e+07	1.58452e+07	2.31894e+07	3.84149e+07	2.00804e+07	1.02691e+07	2.3561e+07	2.16241e+07	2.81174e+07	1.96714e+07
Com_2438_neg	PA (18:0/22:5)	C43 H75 O8 P	750.521	10.943	PA	Partial match	Full match	2.531e+07	3.26831e+07	3.21105e+07	2.58335e+07	2.14342e+07	2.24474e+07	2.96258e+07	2.91256e+07	3.63746e+07	2.49119e+07	2.17835e+07	2.66196e+07	3.8532e+07	2.66724e+07	2.67909e+07	2.27664e+07	2.53708e+07	2.38359e+07	2.46342e+07	2.13704e+07
Com_2749_neg	PE (18:2e/24:1)	C47 H90 N O7 P	811.647	14.979	PE	Partial match	Full match	2.43552e+07	9.24297e+06	2.18626e+07	1.78451e+07	2.59432e+07	2.05249e+07	1.92357e+07	1.1555e+07	1.30467e+07	1.58553e+07	1.42148e+07	2.56886e+07	1.34421e+07	1.56322e+07	1.77299e+07	2.01126e+07	1.15242e+07	1.6014e+07	1.39038e+07	1.89503e+07
Com_890_neg	CL (16:0-18:1-16:1-18:1)	C77 H144 O17 P2	1402.99	16.407	CL	Partial match	Full match	1.13784e+08	1.75365e+08	1.29883e+08	9.13762e+07	1.5393e+08	1.5366e+08	2.34304e+08	1.76617e+08	1.37839e+08	1.66323e+08	1.77888e+08	1.12161e+08	1.68452e+08	1.39076e+08	1.84536e+08	1.33065e+08	1.59283e+08	1.21354e+08	1.17247e+08	1.00572e+08
Com_1177_neg	PI (19:1/20:4)	C48 H83 O13 P	898.558	10.229	PI	Partial match	Full match	6.88484e+07	1.39898e+08	6.17275e+07	5.97372e+07	9.76449e+07	8.21812e+07	8.52016e+07	1.00452e+08	1.09494e+08	9.46744e+07	6.86515e+07	6.97838e+07	7.78757e+07	7.72231e+07	6.78728e+07	5.71798e+07	5.27403e+07	6.54023e+07	6.13735e+07	7.16321e+07
Com_1719_neg	PS (16:0/20:4)	C42 H74 N O10 P	783.506	9.736	PS	Partial match	Full match	2.8689e+07	5.11937e+07	3.8765e+07	2.25144e+07	5.91682e+07	3.86375e+07	4.93468e+07	6.15013e+07	4.83333e+07	5.82654e+07	7.26022e+07	3.94564e+07	6.20795e+07	8.68078e+07	5.07799e+07	6.1354e+07	5.5176e+07	4.37431e+07	5.74573e+07	5.17255e+07
Com_40_neg	PE (18:0e/18:1)	C41 H82 N O7 P	731.584	12.107	PE	Partial match	Full match	6.60177e+09	4.50421e+09	5.68318e+09	6.56327e+09	4.11762e+09	4.91128e+09	4.9028e+09	4.20466e+09	4.4181e+09	4.36595e+09	4.70338e+09	5.57619e+09	5.29454e+09	4.92198e+09	5.54365e+09	5.1426e+09	5.20353e+09	5.4966e+09	5.79227e+09	5.18859e+09
Com_1290_neg	PEtOH (18:2-18:2)	C41 H73 O8 P	724.505	9.841	PEtOH	Partial match	Full match	7.87875e+07	7.34934e+07	1.00827e+08	6.10576e+07	6.7604e+07	1.00035e+08	8.19896e+07	9.33037e+07	1.01324e+08	9.13659e+07	8.83e+07	9.85508e+07	8.72956e+07	9.87058e+07	1.07025e+08	9.91196e+07	1.01567e+08	1.03344e+08	1.29615e+08	1.0548e+08
Com_4082_neg	LPI 22:4	C31 H53 O12 P	648.328	2.149	PI	Partial match	Full match	2.83003e+06	2.38675e+06	7.91414e+06	2.71965e+06	3.93173e+06	3.63095e+06	2.53261e+06	4.28964e+06	3.03356e+06	2.35577e+06	6.06915e+06	5.13796e+06	8.3393e+06	4.64851e+06	1.56397e+06	4.10586e+06	3.60774e+06	6.23157e+06	3.33697e+06	5.01637e+06
Com_4096_neg	LPA 18:2	C21 H39 O7 P	434.244	2.035	PA	Partial match	Full match	2.78262e+06	8.47326e+06	1.91576e+06	1.5377e+06	2.03792e+06	2.95912e+06	3.7465e+06	5.4268e+06	5.0615e+06	5.01586e+06	4.11722e+06	7.4346e+06	6.45662e+06	7.09826e+06	6.58856e+06	3.7037e+06	7.48143e+06	7.03029e+06	3.88912e+06	6.96656e+06
Com_3624_neg	PE (18:3/22:6)	C45 H72 N O8 P	785.501	8.879	PE	Partial match	Full match	9.65268e+06	6.29507e+06	1.01841e+07	1.51017e+07	6.42599e+06	4.2968e+06	5.53183e+06	8.79194e+06	1.04576e+07	9.52257e+06	1.32459e+07	8.04157e+06	1.37042e+07	1.32843e+07	7.50201e+06	7.57385e+06	8.07889e+06	1.1627e+07	1.02877e+07	1.18699e+07
Com_2087_neg	PS (18:1/19:1)	C43 H80 N O10 P	801.554	11.323	PS	Partial match	Full match	3.11835e+07	3.65887e+07	2.67954e+07	3.4736e+07	4.34201e+07	2.66279e+07	3.30777e+07	3.01275e+07	3.00991e+07	4.36705e+07	3.21231e+07	3.08191e+07	3.30232e+07	4.45325e+07	3.72904e+07	3.04727e+07	3.36631e+07	2.94519e+07	3.08561e+07	2.74008e+07
Com_259_neg	PG (18:1/18:1)	C42 H79 O10 P	774.541	10.207	PG	Partial match	Full match	8.35558e+08	3.7097e+08	9.49187e+08	1.15914e+09	3.83765e+08	3.7462e+08	4.32159e+08	4.41424e+08	3.58978e+08	4.16796e+08	5.50572e+08	1.09842e+09	5.40248e+08	5.76066e+08	4.85706e+08	3.38537e+08	3.73635e+08	6.4138e+08	8.27695e+08	9.66832e+08
Com_1325_neg	PE (16:0e/16:0)	C37 H76 N O7 P	677.537	10.833	PE	Partial match	Full match	9.11637e+07	1.0834e+08	1.0478e+08	1.03053e+08	8.34796e+07	9.50375e+07	7.29012e+07	1.00029e+08	9.88351e+07	8.37595e+07	9.78367e+07	7.65061e+07	9.92174e+07	1.11872e+08	8.19311e+07	8.15372e+07	8.64821e+07	7.72592e+07	9.40142e+07	8.78165e+07
Com_1787_neg	PG (18:2/20:3)	C44 H77 O10 P	796.527	8.931	PG	Partial match	Full match	1.96641e+07	2.12877e+07	3.08599e+07	1.72236e+07	1.16078e+07	1.71619e+07	7.1726e+06	6.35107e+07	2.68446e+07	2.99217e+07	3.22882e+07	3.13588e+07	2.76726e+07	2.05532e+07	1.42727e+07	2.04045e+07	1.83718e+07	3.31374e+07	2.10642e+07	5.63516e+07
Com_2609_neg	PI (16:0/20:5)	C45 H77 O13 P	856.511	9	PI	Partial match	Full match	1.79226e+07	2.62988e+07	1.67257e+07	1.41651e+07	8.94109e+06	1.636e+07	1.69637e+07	2.13281e+07	2.12951e+07	2.66069e+07	2.15421e+07	2.10937e+07	2.31262e+07	2.21641e+07	2.44371e+07	1.22066e+07	2.14142e+07	1.77777e+07	1.55062e+07	1.25756e+07
Com_438_neg	PE (18:1/22:5)	C45 H78 N O8 P	791.548	11.133	PE	Partial match	Full match	5.95895e+08	3.06701e+08	3.91536e+08	6.27863e+08	3.55684e+08	4.29053e+08	4.04966e+08	2.57616e+08	2.91722e+08	2.81104e+08	4.98948e+08	3.37417e+08	3.72716e+08	4.33474e+08	4.93725e+08	5.13745e+08	4.08675e+08	3.45585e+08	4.99994e+08	3.11108e+08
Com_1468_neg	PE (16:1/16:1)	C37 H70 N O8 P	687.485	9.546	PE	Partial match	Full match	7.26565e+07	5.41238e+07	6.5533e+07	6.76171e+07	6.02856e+07	7.93757e+07	6.80029e+07	6.863e+07	7.01257e+07	6.38152e+07	9.53415e+07	5.06999e+07	1.01201e+08	6.74496e+07	7.21176e+07	8.77428e+07	8.58452e+07	5.36519e+07	6.33209e+07	5.27175e+07
Com_951_neg	PS (19:0/18:1)	C43 H82 N O10 P	803.569	12.527	PS	Partial match	Full match	1.93643e+08	1.83242e+08	1.28741e+08	1.372e+08	2.03786e+08	1.41953e+08	1.84863e+08	1.64113e+08	1.47048e+08	1.74776e+08	1.32547e+08	1.27385e+08	1.16005e+08	1.68569e+08	9.77895e+07	9.60458e+07	9.8156e+07	1.20862e+08	1.45616e+08	1.23261e+08
Com_862_neg	PE (20:5e/20:4)	C45 H74 N O7 P	771.522	9.996	PE	Partial match	Full match	2.2236e+08	1.37344e+08	2.16411e+08	1.78723e+08	1.14738e+08	9.90951e+07	1.30878e+08	1.31059e+08	1.55223e+08	1.35686e+08	1.82071e+08	9.06145e+07	8.54553e+07	1.01739e+08	1.15714e+08	1.43368e+08	9.24243e+07	8.52573e+07	9.81502e+07	1.85326e+08
Com_196_neg	CL (16:1-18:1-18:1-18:2)	C79 H144 O17 P2	1426.99	16.138	CL	Partial match	Full match	1.19998e+09	1.20757e+09	1.30659e+09	1.04941e+09	1.0818e+09	9.90549e+08	1.50432e+09	1.1504e+09	1.1383e+09	1.26639e+09	1.61617e+09	1.29961e+09	1.58602e+09	1.3911e+09	1.75321e+09	1.34056e+09	1.35623e+09	1.26233e+09	1.2218e+09	1.30907e+09
Com_121_neg	PI (18:1/18:1)	C45 H83 O13 P	862.558	10.643	PI	Partial match	Full match	2.45503e+09	1.45253e+09	2.55569e+09	2.19023e+09	1.53031e+09	1.67616e+09	1.58565e+09	1.53349e+09	1.42479e+09	1.52677e+09	2.19486e+09	1.70551e+09	2.55403e+09	2.0282e+09	2.15893e+09	1.70892e+09	2.49218e+09	2.014e+09	1.69855e+09	1.76602e+09
Com_1547_neg	PI (18:1/22:6)	C49 H81 O13 P	908.542	9.459	PI	Partial match	Full match	8.73523e+07	4.55542e+07	8.01605e+07	6.91374e+07	6.16161e+07	5.93085e+07	6.22715e+07	5.17506e+07	5.56326e+07	5.9029e+07	6.6201e+07	7.96319e+07	7.06592e+07	6.66787e+07	7.00506e+07	7.14948e+07	6.98573e+07	5.74169e+07	6.97605e+07	7.67104e+07
Com_1317_neg	PE (18:1e/19:2)	C42 H80 N O7 P	741.569	13.2	PE	Partial match	Full match	9.23537e+07	5.23849e+07	8.30287e+07	1.01534e+08	1.02082e+08	1.20335e+08	1.17034e+08	8.31843e+07	6.94384e+07	6.06002e+07	4.46062e+07	6.41182e+07	7.59711e+07	6.88008e+07	7.19293e+07	5.80229e+07	7.11692e+07	5.06179e+07	6.38432e+07	5.06619e+07
Com_65_neg	PE (18:2/20:2)	C43 H78 N O8 P	767.548	9.66	PE	Partial match	Full match	2.13533e+09	1.96431e+09	2.10192e+09	1.95512e+09	2.61095e+09	2.50096e+09	2.19171e+09	2.71419e+09	2.2888e+09	2.21854e+09	4.83945e+09	3.93407e+09	4.23941e+09	3.93144e+09	2.63769e+09	2.58891e+09	2.92382e+09	4.52277e+09	4.70271e+09	3.32861e+09
Com_1204_neg	PG (18:2/22:6)	C46 H75 O10 P	818.512	8.382	PG	Partial match	Full match	3.64388e+07	2.70469e+07	3.95266e+07	3.14738e+07	6.13613e+07	4.50465e+07	4.23126e+07	1.03031e+08	8.92286e+07	5.46871e+07	6.02491e+07	3.95947e+07	5.50559e+07	6.06979e+07	3.84769e+07	2.70131e+07	3.60062e+07	6.03882e+07	6.25733e+07	1.177e+08
Com_1681_neg	PE (18:1e/14:0)	C37 H74 N O7 P	675.521	10.663	PE	Partial match	Full match	4.23973e+07	4.1446e+07	4.51247e+07	5.64867e+07	6.26206e+07	5.03884e+07	4.7811e+07	4.52754e+07	4.42858e+07	4.1505e+07	5.32445e+07	3.31208e+07	6.45713e+07	6.48689e+07	5.30264e+07	5.21467e+07	6.75696e+07	5.28725e+07	6.22364e+07	5.19592e+07
Com_13_neg	PE (18:1e/20:4)	C43 H78 N O7 P	751.553	12.414	PE	Partial match	Full match	1.34092e+10	1.40495e+10	1.46049e+10	1.72864e+10	1.33325e+10	1.27754e+10	1.27651e+10	1.42957e+10	1.26066e+10	13944265042	1.33823e+10	1.34317e+10	1.14121e+10	1.43017e+10	1.20543e+10	1.14085e+10	1.35179e+10	1.34067e+10	1.55883e+10	1.3596e+10
Com_3290_neg	GM3 d40:2; [M-H]-	C63 H114 N2 O21	1234.79	11.791	GM3	No results	Full match	7.78259e+06	1.09489e+07	9.72058e+06	8.75537e+06	6.57472e+06	1.02846e+07	9.46153e+06	1.06689e+07	1.02663e+07	1.22306e+07	1.47925e+07	1.07732e+07	1.52099e+07	8.75262e+06	1.05557e+07	1.75378e+07	1.15953e+07	1.00224e+07	8.01233e+06	5.2891e+06
Com_863_neg	PG (16:1/18:1)	C40 H75 O10 P	746.511	9.804	PG	Partial match	Full match	2.07692e+08	8.51193e+07	2.16226e+08	1.3374e+08	1.14781e+08	1.49071e+08	9.10343e+07	1.21202e+08	9.75225e+07	1.33365e+08	1.30028e+08	1.64088e+08	1.50805e+08	1.0062e+08	1.27418e+08	1.6617e+08	1.85133e+08	1.63086e+08	1.35029e+08	1.62964e+08
Com_954_neg	PS (18:1/18:2)	C42 H76 N O10 P	785.522	9.966	PS	Partial match	Full match	1.36103e+08	1.02849e+08	7.73063e+07	7.13575e+07	9.58268e+07	7.81245e+07	5.62201e+07	9.99085e+07	8.58867e+07	8.40572e+07	1.58695e+08	8.4389e+07	1.22039e+08	9.12021e+07	1.78832e+08	6.79966e+07	1.79605e+08	8.26926e+07	1.50482e+08	1.32098e+08
Com_3758_neg	Cer-NP (t17:0/23:1)	C40 H79 N O4	637.602	13.28	Cer	Partial match	Full match	5.05618e+06	4.1639e+06	6.36681e+06	5.72533e+06	6.64763e+06	5.95421e+06	5.74874e+06	6.31664e+06	5.68646e+06	5.83704e+06	7.88689e+06	7.67557e+06	7.07061e+06	8.31736e+06	1.05701e+07	9.97574e+06	1.07021e+07	7.32004e+06	7.25132e+06	6.996e+06
Com_49_neg	PI (18:0/18:1)	C45 H85 O13 P	864.574	11.778	PI	Partial match	Full match	3.92118e+09	4.65278e+09	4.14045e+09	3.17263e+09	3.85623e+09	4.6389e+09	5.83392e+09	2.95522e+09	4.19752e+09	4.81678e+09	4.7534e+09	4.26427e+09	5.01018e+09	3.89313e+09	4.13391e+09	4.73064e+09	3.68502e+09	3.15734e+09	3.29266e+09	3.51859e+09
Com_2402_neg	PE (22:5e/18:2)	C45 H78 N O7 P	775.553	10.484	PE	Partial match	Full match	1.45224e+07	2.94716e+07	1.24341e+07	1.7385e+07	2.39098e+07	2.10768e+07	1.89624e+07	2.58897e+07	2.55233e+07	2.91184e+07	3.50408e+07	2.54384e+07	2.82706e+07	2.97141e+07	3.0332e+07	3.41521e+07	2.57474e+07	3.32223e+07	4.13961e+07	3.05834e+07
Com_2161_neg	PE (16:2e/22:6)	C43 H72 N O7 P	745.506	9.775	PE	Partial match	Full match	4.01857e+07	3.98907e+07	4.39006e+07	4.38911e+07	3.08216e+07	3.45264e+07	3.20678e+07	3.56141e+07	3.43968e+07	3.4993e+07	3.28705e+07	3.8344e+07	3.44971e+07	3.02832e+07	4.75036e+07	4.29992e+07	3.78055e+07	2.44474e+07	4.00816e+07	3.54726e+07
Com_829_neg	PE (19:0/18:1)	C42 H82 N O8 P	759.579	13.405	PE	Partial match	Full match	1.51285e+08	1.5022e+08	1.56543e+08	1.24781e+08	1.65564e+08	1.79485e+08	1.98539e+08	1.94899e+08	2.46673e+08	2.16496e+08	1.16962e+08	1.20029e+08	1.25035e+08	9.55138e+07	1.02326e+08	9.14962e+07	1.19039e+08	1.08315e+08	1.14165e+08	1.20638e+08
Com_3138_neg	PS (19:0/22:5)	C47 H82 N O10 P	851.568	11.906	PS	Partial match	Full match	9.90069e+06	9.50967e+06	1.86649e+07	1.19731e+07	1.19008e+07	1.39467e+07	1.47476e+07	8.33803e+06	7.32926e+06	1.47011e+07	1.70823e+07	1.61594e+07	1.28112e+07	1.18116e+07	1.60605e+07	1.19349e+07	1.25566e+07	1.37426e+07	1.54647e+07	1.79008e+07
Com_3581_neg	PG (20:3/22:4)	C48 H81 O10 P	848.558	9.448	PG	Partial match	Full match	3.71193e+06	6.13112e+06	7.89654e+06	6.90754e+06	7.95862e+06	9.82102e+06	4.71252e+06	1.28864e+07	1.10653e+07	8.83536e+06	5.98018e+06	9.01076e+06	3.14994e+06	6.00236e+06	5.62266e+06	1.06967e+07	8.14031e+06	4.8698e+06	8.86689e+06	1.22783e+07
Com_2917_neg	GM3 d42:2; [M-H]-	C65 H118 N2 O21	1262.82	12.956	GM3	Partial match	Full match	1.33732e+07	1.70893e+07	1.72364e+07	1.64972e+07	1.46049e+07	2.07458e+07	1.98068e+07	1.86604e+07	1.95047e+07	1.60063e+07	1.95045e+07	1.60058e+07	2.58352e+07	1.70919e+07	1.68465e+07	1.46715e+07	1.17966e+07	1.44091e+07	1.25836e+07	1.53779e+07
Com_2194_neg	PS (20:2/22:4)	C48 H82 N O10 P	863.566	12.605	PS	Partial match	Full match	3.00608e+07	3.85779e+07	1.81255e+07	4.43059e+07	4.23758e+07	3.09146e+07	4.23187e+07	4.02609e+07	3.02286e+07	4.03892e+07	2.68547e+07	2.33678e+07	2.68552e+07	3.28995e+07	2.08366e+07	2.00509e+07	2.04294e+07	2.48777e+07	3.24667e+07	2.10971e+07
Com_2018_neg	CL (14:0-18:1-16:1-18:1)	C75 H140 O17 P2	1374.96	16.089	CL	No results	Full match	3.47335e+07	3.06381e+07	3.43584e+07	1.91483e+07	2.92942e+07	2.59048e+07	3.49185e+07	3.15734e+07	3.43942e+07	4.57669e+07	3.96966e+07	2.53609e+07	3.98369e+07	3.07207e+07	4.76465e+07	3.26324e+07	3.63469e+07	2.49994e+07	2.56088e+07	2.79692e+07
Com_287_neg	PE (20:0/20:3)	C45 H84 N O8 P	797.594	11.94	PE	Partial match	Full match	5.62416e+08	6.93859e+08	7.77671e+08	9.08952e+08	8.24127e+08	6.62593e+08	7.94831e+08	7.46173e+08	6.79371e+08	6.38356e+08	1.14205e+09	8.00242e+08	7.95922e+08	8.92074e+08	9.62168e+08	8.3288e+08	8.57416e+08	1.01129e+09	9.89446e+08	7.435e+08
Com_3534_neg	PS (18:1/26:1)	C50 H94 N O10 P	899.663	14.741	PS	Partial match	Full match	1.4581e+07	6.28395e+06	1.18097e+07	5.67638e+06	9.49692e+06	7.10863e+06	1.2527e+07	7.64107e+06	6.60079e+06	6.37071e+06	4.95691e+06	8.78632e+06	7.59826e+06	6.44096e+06	4.94795e+06	8.419e+06	5.74892e+06	9.05528e+06	6.82865e+06	9.67902e+06
Com_854_neg	Cer-NS (d18:2/16:0)	C34 H65 N O3	535.497	10.24	Cer	Partial match	Full match	1.2636e+08	2.16137e+08	1.29441e+08	1.54131e+08	2.24087e+08	1.68695e+08	1.83644e+08	1.76737e+08	1.9314e+08	1.40129e+08	1.76993e+08	1.32006e+08	1.71165e+08	1.90599e+08	1.90206e+08	1.4324e+08	2.13493e+08	1.56321e+08	1.30095e+08	9.2834e+07
Com_985_neg	CL (18:0-20:3-18:1-18:2)	C83 H150 O17 P2	1481.03	16.479	CL	Partial match	Full match	6.05319e+07	1.62165e+08	6.52314e+07	6.21164e+07	1.06192e+08	1.01412e+08	1.45894e+08	1.57141e+08	1.25476e+08	1.63381e+08	1.14965e+08	1.17436e+08	9.54541e+07	9.88489e+07	1.1272e+08	8.82783e+07	9.64992e+07	1.34624e+08	1.39137e+08	7.67629e+07
Com_416_neg	CL (16:0-18:1-18:1-18:2)	C79 H146 O17 P2	1429	16.421	CL	Partial match	Full match	3.92926e+08	5.45422e+08	4.77478e+08	1.9326e+08	5.33911e+08	3.24568e+08	6.71368e+08	3.74446e+08	2.70557e+08	5.31604e+08	6.48139e+08	4.49648e+08	4.2026e+08	5.15609e+08	6.24184e+08	4.6682e+08	5.59014e+08	2.80782e+08	4.68358e+08	3.02926e+08
Com_3078_neg	PS (19:1/22:4)	C47 H82 N O10 P	851.567	11.078	PS	Partial match	Full match	1.20584e+07	1.19846e+07	1.63497e+07	1.55183e+07	1.15328e+07	1.25457e+07	1.2867e+07	2.02381e+07	1.04382e+07	1.26077e+07	1.31301e+07	1.36117e+07	1.34034e+07	1.23387e+07	1.80872e+07	1.53986e+07	1.52741e+07	1.5712e+07	1.75038e+07	1.61738e+07
Com_4622_neg	PS (16:0/22:0)	C44 H86 N O10 P	819.6	14.092	PS	Partial match	Full match	4.20768e+06	3.00769e+06	3.13186e+06	2.04899e+06	3.27677e+06	3.13114e+06	3.14073e+06	2.70568e+06	3.15902e+06	3.06134e+06	1.88573e+06	2.83571e+06	1.35031e+06	2.05995e+06	1.51847e+06	3.128e+06	1.51515e+06	2.13425e+06	1.78747e+06	3.6577e+06
Com_4624_neg	OxPE (18:0-20:5+3O(2Cyc))	C43 H76 N O11 P	813.517	8.265	PE	No results	Full match	2.02709e+06	1.92746e+06	2.70413e+06	937943	1.38786e+06	1.14668e+06	1.78798e+06	1.43796e+06	1.72526e+06	1.22357e+06	2.31752e+06	3.74751e+06	1.85276e+06	1.88774e+06	2.26033e+06	1.66313e+06	1.6132e+06	2.39224e+06	3.07908e+06	1.93581e+06
Com_2457_neg	OxPE (18:0-20:4+3O(2Cyc))	C43 H78 N O11 P	815.533	7.757	PE	No results	Full match	1.7378e+07	2.40309e+07	2.50755e+07	1.18238e+07	1.35558e+07	8.8969e+06	1.79187e+07	1.86963e+07	1.27488e+07	1.49234e+07	2.23191e+07	2.72451e+07	1.83535e+07	2.4699e+07	1.15713e+07	1.36387e+07	1.63023e+07	2.60475e+07	2.87949e+07	3.18926e+07
Com_1345_neg	PE (16:1/22:6)	C43 H72 N O8 P	761.501	9.283	PE	Partial match	Full match	4.80069e+07	4.39755e+07	8.44878e+07	7.38122e+07	5.92288e+07	5.31145e+07	5.18876e+07	6.52269e+07	7.07916e+07	8.10398e+07	6.27254e+07	7.1238e+07	5.75183e+07	7.36935e+07	6.00224e+07	9.28609e+07	9.92227e+07	8.6667e+07	7.93989e+07	8.11028e+07
Com_1569_neg	LPE 22:4	C27 H48 N O7 P	529.317	2.582	PE	Partial match	Full match	4.67543e+07	5.23505e+07	7.27326e+07	1.03973e+07	5.8313e+06	2.62152e+07	6.73135e+06	3.19497e+07	3.99935e+07	1.3732e+07	1.51322e+07	4.17885e+07	1.24926e+07	9.78684e+06	7.96251e+06	3.72135e+07	3.41594e+07	2.56048e+07	2.28252e+07	7.55607e+07
Com_515_neg	PG (18:2/22:5)	C46 H77 O10 P	820.527	8.939	PG	Partial match	Full match	2.03398e+08	1.14121e+08	2.63784e+08	2.20102e+08	1.79759e+08	2.0281e+08	1.75899e+08	1.03405e+08	1.33207e+08	1.50658e+08	2.91388e+08	2.89551e+08	2.3522e+08	2.17091e+08	1.71736e+08	1.58328e+08	2.0524e+08	2.03041e+08	2.40136e+08	4.22266e+08
Com_689_neg	PE (16:0e/22:4)	C43 H80 N O7 P	753.568	12.173	PE	Partial match	Full match	2.42276e+08	2.21057e+08	2.94323e+08	2.39219e+08	1.97941e+08	1.74797e+08	1.7024e+08	2.41639e+08	2.26205e+08	2.53266e+08	3.49274e+08	2.41869e+08	2.94362e+08	2.43975e+08	2.44157e+08	2.16587e+08	2.36111e+08	3.24393e+08	3.02736e+08	2.9596e+08
Com_231_neg	PE (18:2e/22:5)	C45 H78 N O7 P	775.553	11.644	PE	Partial match	Full match	8.17296e+08	8.14202e+08	1.27413e+09	1.53288e+09	9.36626e+08	9.38563e+08	9.24395e+08	7.67887e+08	9.50853e+08	9.32618e+08	9.406e+08	1.22658e+09	1.00462e+09	6.78918e+08	1.37601e+09	1.36906e+09	1.12857e+09	1.16345e+09	7.37879e+08	1.12389e+09
Com_3692_neg	LPG 20:2	C26 H49 O9 P	536.312	2.526	PG	Partial match	Full match	6.10387e+06	6.27631e+06	5.0638e+06	2.69732e+06	3.32375e+06	4.82971e+06	2.53768e+06	5.27921e+06	7.14151e+06	3.69865e+06	5.72621e+06	5.82628e+06	5.50603e+06	1.17557e+06	4.15918e+06	7.77641e+06	6.25594e+06	4.72027e+06	6.16372e+06	1.11656e+07
Com_1227_neg	PEtOH (16:0-18:1)	C39 H75 O8 P	702.521	11.5	PEtOH	Partial match	Full match	6.26456e+07	1.0334e+07	1.1894e+08	9.68499e+07	3.02469e+07	2.19202e+07	1.80439e+07	7.84899e+06	1.14232e+07	7.49738e+06	6.0547e+07	3.64573e+06	5.47954e+07	1.03088e+08	5.65231e+06	1.28275e+07	1.20566e+07	1.1028e+07	1.55689e+07	1.30891e+07
Com_1156_neg	PE (24:0/20:4)	C49 H90 N O8 P	851.642	14.819	PE	Partial match	Full match	9.5001e+07	7.97696e+07	1.13425e+08	7.64482e+07	9.32983e+07	1.02511e+08	1.09885e+08	1.267e+08	1.26409e+08	1.25953e+08	7.52522e+07	6.7287e+07	8.44958e+07	5.52609e+07	6.16512e+07	5.08419e+07	5.33659e+07	5.17101e+07	4.70291e+07	5.08519e+07
Com_3706_neg	PE (14:1e/18:3)	C37 H68 N O7 P	669.474	9.562	PE	No results	Full match	5.33337e+06	2.57882e+06	5.19668e+06	4.81713e+06	2.97858e+06	5.68138e+06	3.77259e+06	5.01902e+06	4.94177e+06	3.41164e+06	8.20143e+06	7.0643e+06	1.35668e+07	8.69091e+06	6.00069e+06	6.35266e+06	7.69874e+06	7.40036e+06	4.72949e+06	4.57564e+06
Com_1238_neg	PS (16:0/18:2)	C40 H74 N O10 P	759.506	9.881	PS	Partial match	Full match	3.51824e+07	8.95191e+07	3.71139e+07	3.50752e+07	9.59174e+07	8.20461e+07	8.82915e+07	1.03034e+08	7.82262e+07	9.10435e+07	9.78524e+07	5.81055e+07	1.30916e+08	1.53714e+08	9.40784e+07	7.64938e+07	8.21566e+07	6.03335e+07	6.77461e+07	7.32696e+07
Com_4358_neg	LPG 16:1	C22 H43 O9 P	482.264	1.712	PG	Partial match	Full match	4.77363e+06	3.26543e+06	5.59542e+06	4.13394e+06	4.27948e+06	5.95637e+06	5.64544e+06	3.44366e+06	4.60137e+06	3.40995e+06	3.09703e+06	4.81143e+06	4.0837e+06	3.62988e+06	4.68156e+06	3.66136e+06	5.64909e+06	4.19143e+06	2.89722e+06	4.56356e+06
Com_198_neg	PE (18:1e/22:6)	C45 H78 N O7 P	775.553	12.076	PE	Partial match	Full match	1.38304e+09	1.13551e+09	1.08433e+09	1.38769e+09	9.212e+08	9.18628e+08	1.01216e+09	1.59917e+09	1.09552e+09	1.36634e+09	1.04498e+09	1.50235e+09	9.64578e+08	1.2702e+09	1.16664e+09	1.0647e+09	1.08541e+09	1.16402e+09	1.838e+09	1.27652e+09
Com_2310_neg	GM3 d37:1; [M-H]-	C60 H110 N2 O21	1194.76	11.108	GM3	No results	Full match	2.86779e+07	2.8884e+07	2.90439e+07	2.72147e+07	3.51416e+07	4.34401e+07	3.50409e+07	2.33866e+07	2.4844e+07	3.08758e+07	2.25771e+07	2.08628e+07	2.60266e+07	2.40197e+07	3.11337e+07	2.1787e+07	2.25437e+07	2.00388e+07	1.90109e+07	2.58677e+07
Com_2500_neg	PG (18:2/18:3)	C42 H73 O10 P	768.495	8.149	PG	Partial match	Full match	1.08099e+07	1.00445e+07	1.48416e+07	7.81181e+06	7.74723e+06	7.39944e+06	5.7463e+06	3.19746e+07	1.56854e+07	1.23772e+07	1.99942e+07	2.69266e+07	1.74217e+07	2.03429e+07	9.46179e+06	1.28838e+07	9.80857e+06	9.42735e+06	1.54148e+07	3.07698e+07
Com_2719_neg	GM3 d42:3; [M-H]-	C65 H116 N2 O21	1260.81	11.603	GM3	No results	Full match	2.11798e+07	2.93341e+07	2.62249e+07	2.48691e+07	3.21077e+07	2.95306e+07	2.64498e+07	2.20101e+07	2.1382e+07	2.54664e+07	2.92735e+07	2.32667e+07	3.07614e+07	2.29982e+07	1.17822e+07	1.63591e+07	1.89614e+07	1.88876e+07	1.54088e+07	2.4344e+07
Com_1464_neg	PE (22:5/22:6)	C49 H76 N O8 P	837.534	9.326	PE	No results	Full match	7.08676e+07	7.08829e+07	8.80254e+07	8.2593e+07	5.25826e+07	8.39918e+07	8.36037e+07	6.92649e+07	5.52226e+07	4.55702e+07	7.77173e+07	5.38111e+07	7.84986e+07	7.43332e+07	6.19371e+07	6.13764e+07	6.21565e+07	5.21098e+07	8.00871e+07	5.9804e+07
Com_4837_neg	OxPS (18:0-18:2+2O)	C42 H78 N O12 P	819.528	7.678	PS	No results	Full match	1.4227e+06	2.30377e+06	1.08209e+06	1.11178e+06	1.00653e+06	919820	1.97597e+06	1.04084e+06	845953	1.70598e+06	2.48363e+06	1.74349e+06	1.43758e+06	3.09447e+06	2.22303e+06	1.30908e+06	1.1062e+06	1.82082e+06	2.4028e+06	1.20372e+06
Com_1635_neg	PS (18:1/20:4)	C44 H76 N O10 P	809.522	9.793	PS	Partial match	Full match	5.2235e+07	5.45138e+07	4.32328e+07	3.26583e+07	6.65901e+07	4.11003e+07	4.63406e+07	6.45289e+07	5.54176e+07	5.69895e+07	6.31462e+07	5.42505e+07	6.05495e+07	8.00127e+07	5.5502e+07	7.66547e+07	5.86221e+07	5.40002e+07	5.22108e+07	5.44268e+07
Com_2008_neg	CL (18:0-20:3-18:1-18:1)	C83 H152 O17 P2	1483.05	16.708	CL	Partial match	Full match	1.47307e+07	3.96014e+07	1.61081e+07	1.16316e+07	3.08718e+07	3.01809e+07	4.51717e+07	4.59654e+07	3.97372e+07	4.61185e+07	3.61339e+07	3.30447e+07	3.61173e+07	2.88674e+07	3.22018e+07	2.33925e+07	1.94753e+07	2.14943e+07	3.43944e+07	3.18238e+07
Com_4828_neg	LPE 19:1	C24 H48 N O7 P	493.317	3.504	PE	Partial match	Full match	1.15908e+06	959823	1.45658e+06	1.26694e+06	2.01556e+06	2.16239e+06	1.74361e+06	1.08028e+06	1.06349e+06	1.37886e+06	2.35574e+06	1.70229e+06	2.49528e+06	2.63964e+06	1.87269e+06	2.12109e+06	1.87254e+06	1.95249e+06	1.44919e+06	2.32735e+06
Com_4050_neg	PE (25:0/18:1)	C48 H94 N O8 P	843.673	15.663	PE	Partial match	Full match	9.02445e+06	2.62029e+06	5.91104e+06	4.67755e+06	6.99668e+06	5.80486e+06	4.11013e+06	2.63664e+06	5.34999e+06	6.21173e+06	2.14045e+06	2.81178e+06	1.27348e+06	2.14324e+06	1.99055e+06	2.69296e+06	1.24589e+06	1.57899e+06	1.50562e+06	2.05351e+06
Com_430_neg	PE (20:0/22:4)	C47 H86 N O8 P	823.61	12.245	PE	Partial match	Full match	4.73766e+08	3.58455e+08	5.52928e+08	4.9016e+08	4.53785e+08	4.22577e+08	4.72841e+08	4.14262e+08	4.57583e+08	4.5165e+08	4.33642e+08	3.62835e+08	2.68736e+08	3.02157e+08	3.03813e+08	3.29743e+08	3.05316e+08	4.58834e+08	4.15556e+08	3.93205e+08
Com_1015_neg	PE (22:0/20:4)	C47 H86 N O8 P	823.611	14.041	PE	Partial match	Full match	8.97968e+07	1.1004e+08	1.07301e+08	8.93685e+07	8.99856e+07	9.17983e+07	7.57422e+07	1.45309e+08	1.51072e+08	1.55712e+08	7.96175e+07	9.35087e+07	7.33124e+07	8.05606e+07	1.00648e+08	6.87752e+07	8.43822e+07	7.62047e+07	1.09415e+08	9.49442e+07
Com_2395_neg	PI (18:0/20:1)	C47 H89 O13 P	892.605	12.859	PI	Partial match	Full match	2.73815e+07	3.45675e+07	2.74389e+07	2.15006e+07	2.7325e+07	3.37231e+07	3.24079e+07	2.71714e+07	2.47562e+07	2.926e+07	2.08046e+07	3.48882e+07	3.04827e+07	2.51689e+07	3.15734e+07	2.33456e+07	1.94169e+07	2.75225e+07	2.59697e+07	2.98445e+07
Com_4414_neg	FAHFA (20:4/22:5)	C42 H64 O4	632.479	5.013	FAHFA	No match	Full match	5.91554e+06	4.20684e+06	235362	265127	214862	202953	335072	2.9705e+06	2.57907e+06	169922	212881	217962	201305	226480	216845	1.98212e+06	1.4827e+06	263318	445196	257393
Com_529_neg	PE (18:1e/16:1)	C39 H76 N O7 P	701.537	10.781	PE	Partial match	Full match	2.77422e+08	2.22145e+08	2.66792e+08	3.04764e+08	3.45952e+08	2.49211e+08	3.03118e+08	2.78663e+08	2.58143e+08	2.40338e+08	3.61033e+08	2.79291e+08	4.1925e+08	4.80979e+08	3.85335e+08	3.2423e+08	4.18182e+08	3.15114e+08	3.57122e+08	3.20549e+08
Com_4025_neg	PG (18:1/22:6)	C46 H77 O10 P	820.527	9.615	PG	Partial match	Full match	5.58082e+06	2.80926e+06	6.96997e+06	4.97104e+06	3.6876e+06	5.61234e+06	5.5667e+06	3.0702e+06	2.93943e+06	5.3509e+06	6.27228e+06	8.25652e+06	4.36681e+06	2.17388e+06	4.64252e+06	6.30714e+06	5.30831e+06	4.68015e+06	4.93501e+06	3.97159e+06
Com_758_neg	PG (16:0/18:2)	C40 H75 O10 P	746.511	10.001	PG	Partial match	Full match	1.40634e+08	2.11441e+08	1.65551e+08	1.46113e+08	1.70472e+08	1.76519e+08	2.27325e+08	2.49218e+08	2.17013e+08	2.39762e+08	2.23654e+08	2.15057e+08	2.12448e+08	1.76658e+08	2.23749e+08	2.29221e+08	1.87355e+08	2.06641e+08	1.94764e+08	2.55602e+08
Com_1387_neg	PE (19:1/20:2)	C44 H82 N O8 P	783.578	11.018	PE	Partial match	Full match	8.95161e+07	7.92772e+07	9.64567e+07	7.30633e+07	8.45817e+07	9.16662e+07	9.48731e+07	8.98048e+07	5.44016e+07	8.92857e+07	9.16609e+07	8.14967e+07	8.68173e+07	7.27961e+07	9.61274e+07	8.07594e+07	7.68033e+07	9.95278e+07	9.39191e+07	7.83752e+07
Com_2467_neg	OxPE (18:0-20:4+1O(1Cyc))	C43 H76 N O9 P	781.527	9.218	PE	Partial match	Full match	1.01616e+07	1.58631e+07	1.32763e+07	1.09083e+07	1.18924e+07	1.15949e+07	1.96616e+07	9.67358e+06	1.2291e+07	1.58614e+07	2.59971e+07	3.2397e+07	1.45472e+07	1.97697e+07	1.78613e+07	1.28136e+07	1.86728e+07	1.7237e+07	1.88199e+07	1.33361e+07
Com_4238_neg	CL (14:1-16:1-18:2-18:2)	C75 H134 O17 P2	1368.91	15.215	CL	No results	Full match	2.69503e+06	5.42312e+06	3.13669e+06	2.44964e+06	2.27187e+06	2.5099e+06	2.88991e+06	4.25157e+06	4.76273e+06	6.36526e+06	2.28602e+06	2.87778e+06	3.44297e+06	2.13163e+06	3.43899e+06	3.35627e+06	3.04713e+06	3.05328e+06	2.69227e+06	3.14123e+06
Com_2736_neg	PI (17:0/22:4)	C48 H85 O13 P	900.572	10.974	PI	Partial match	Full match	1.93265e+07	2.50683e+07	2.59067e+07	2.91012e+07	2.32027e+07	1.7539e+07	2.7811e+07	2.52675e+07	2.30934e+07	2.50754e+07	2.41795e+07	1.25487e+07	2.07128e+07	1.80629e+07	1.73279e+07	1.55147e+07	1.47918e+07	1.94199e+07	2.13682e+07	1.28985e+07
Com_350_neg	PA (18:0/18:1)	C39 H75 O8 P	702.521	11.923	PA	Partial match	Full match	8.4822e+08	6.70082e+08	6.22706e+08	5.97846e+08	6.89672e+08	6.11788e+08	7.64216e+08	7.41299e+08	6.54708e+08	6.76102e+08	6.53374e+08	6.99772e+08	6.56554e+08	8.95756e+08	6.37601e+08	6.18587e+08	5.1979e+08	5.5529e+08	5.68655e+08	6.61323e+08
Com_1504_neg	PI (16:1/18:2)	C43 H77 O13 P	832.512	8.956	PI	Partial match	Full match	6.08287e+07	2.92472e+07	5.95472e+07	4.31366e+07	4.84322e+07	4.66479e+07	5.03686e+07	4.33324e+07	4.78068e+07	6.39471e+07	7.94926e+07	6.97912e+07	1.00818e+08	8.13109e+07	6.79735e+07	5.15747e+07	6.05369e+07	7.58608e+07	4.36472e+07	6.13579e+07
Com_12_neg	PE (16:0/20:2)	C41 H78 N O8 P	743.548	10.442	PE	Partial match	Full match	1.21893e+10	1.38568e+10	1.17166e+10	1.40939e+10	1.41739e+10	1.51747e+10	1.53035e+10	1.54972e+10	1.45019e+10	1.42168e+10	15371579773	1.25136e+10	1.56268e+10	1.46584e+10	1.33531e+10	1.34599e+10	1.37296e+10	1.4172e+10	1.31041e+10	1.36306e+10
Com_1072_neg	PS (19:0/20:3)	C45 H82 N O10 P	827.569	11.971	PS	Partial match	Full match	6.57117e+07	9.28799e+07	1.29521e+08	1.15492e+08	1.09913e+08	1.31466e+08	1.54984e+08	1.54923e+08	1.26268e+08	1.24666e+08	1.02357e+08	1.14224e+08	1.23139e+08	1.83351e+08	1.14957e+08	1.18704e+08	7.6615e+07	9.83311e+07	1.15766e+08	1.28068e+08
Com_2428_neg	Cer-NP (t18:0/18:0)	C36 H73 N O4	583.554	11.998	Cer	Partial match	Full match	2.05987e+07	2.1356e+07	2.42923e+07	3.07227e+07	1.8769e+07	3.47395e+07	2.62207e+07	2.13242e+07	2.00144e+07	1.91712e+07	1.6237e+07	2.95571e+07	2.42105e+07	1.67031e+07	2.99598e+07	2.56015e+07	2.41076e+07	3.34693e+07	3.37015e+07	3.27618e+07
Com_750_neg	PE (16:1e/22:1)	C43 H84 N O7 P	757.6	14.379	PE	Partial match	Full match	3.00357e+08	1.34437e+08	2.6886e+08	2.14474e+08	3.03518e+08	2.4943e+08	2.44115e+08	1.73097e+08	2.24984e+08	2.23152e+08	1.55748e+08	2.20608e+08	1.58184e+08	1.61667e+08	1.85157e+08	2.29612e+08	1.65185e+08	1.34405e+08	1.32958e+08	1.96029e+08
Com_3081_neg	LPS 22:4	C28 H48 N O9 P	573.308	2.147	PS	Partial match	Full match	5.00481e+06	8.99715e+06	1.15282e+07	2.20598e+06	3.35573e+06	5.54104e+06	1.5272e+06	4.14683e+06	6.57798e+06	5.87086e+06	9.63204e+06	4.4404e+06	2.34007e+07	2.9504e+06	3.54299e+06	4.95339e+06	3.07317e+06	5.28421e+06	4.28035e+06	1.07704e+07
Com_4256_neg	PG (16:0/18:3)	C40 H73 O10 P	744.496	9.307	PG	Partial match	Full match	2.44982e+06	2.66376e+06	3.20561e+06	2.0118e+06	2.54866e+06	4.25145e+06	4.32206e+06	5.54272e+06	5.22739e+06	5.7664e+06	6.1626e+06	5.30889e+06	7.74476e+06	6.76488e+06	4.31326e+06	5.15789e+06	3.97055e+06	5.13464e+06	4.72514e+06	5.71993e+06
Com_4762_neg	PG (16:2/18:2)	C40 H71 O10 P	742.48	8.269	PG	Partial match	Full match	2.17034e+06	733315	2.91263e+06	1.63261e+06	346216	501022	296489	767661	898054	848779	544476	1.05838e+06	887133	596481	449070	413429	622881	763974	698061	1.5771e+06
Com_883_neg	LPI 18:0	C27 H53 O12 P	600.328	3.309	PI	Partial match	Full match	1.03834e+08	8.20963e+07	1.50731e+08	6.5232e+07	8.65153e+07	1.13065e+08	7.21025e+07	8.22639e+07	5.43707e+07	8.75498e+07	1.74288e+08	1.03956e+08	2.45421e+08	1.6737e+08	7.92482e+07	8.57975e+07	1.0267e+08	1.48153e+08	1.01068e+08	1.56249e+08
Com_1884_neg	PS (16:0/22:6)	C44 H74 N O10 P	807.506	9.481	PS	Partial match	Full match	2.85838e+07	3.27385e+07	2.643e+07	2.75046e+07	4.20535e+07	6.35728e+07	3.42774e+07	3.1032e+07	3.56917e+07	4.21384e+07	5.12737e+07	3.37447e+07	4.20272e+07	5.26465e+07	2.98926e+07	4.33554e+07	3.34711e+07	3.03485e+07	3.29036e+07	5.19348e+07
Com_762_neg	Cer-NS (d18:1/21:0)	C39 H77 N O3	607.591	14.267	Cer	Partial match	Full match	2.25317e+08	1.75912e+08	2.47448e+08	2.58387e+08	2.61871e+08	2.95794e+08	2.98725e+08	2.46957e+08	1.87545e+08	1.96563e+08	1.98508e+08	1.79141e+08	2.50244e+08	2.02085e+08	2.27797e+08	1.88105e+08	2.57244e+08	2.11452e+08	2.27386e+08	1.93796e+08
Com_2324_neg	CL (16:0-18:2-18:1-18:2)	C79 H144 O17 P2	1426.99	16.673	CL	Partial match	Full match	1.63504e+07	2.97515e+07	2.94689e+07	1.93201e+07	2.52373e+07	3.16753e+07	4.30288e+07	2.17806e+07	2.50531e+07	2.56636e+07	2.01332e+07	1.94425e+07	2.76501e+07	2.07923e+07	3.01582e+07	3.44234e+07	3.08669e+07	2.07987e+07	2.70085e+07	2.77499e+07
Com_1523_neg	Cer-AS (d17:1/16:0)	C33 H65 N O4	539.492	10.208	Cer	Partial match	Full match	1.54353e+07	4.42863e+07	2.28394e+07	3.85381e+07	5.19855e+07	3.94174e+07	4.67892e+07	3.48219e+07	3.64319e+07	2.62896e+07	4.52653e+07	3.56783e+07	4.96492e+07	5.94698e+07	4.92821e+07	8.77003e+07	5.80202e+07	3.55822e+07	3.79522e+07	3.57023e+07
Com_608_neg	PE (18:0/18:3)	C41 H76 N O8 P	741.532	11.45	PE	Partial match	Full match	2.02287e+08	3.11406e+08	1.63572e+08	2.20066e+08	1.96207e+08	1.89158e+08	2.02078e+08	3.6715e+08	2.77996e+08	2.72182e+08	2.62457e+08	2.88578e+08	2.83245e+08	2.31267e+08	3.35355e+08	2.96499e+08	3.20621e+08	2.68531e+08	2.82084e+08	2.48331e+08
Com_128_neg	PE (18:0/22:4)	C45 H82 N O8 P	795.579	12.592	PE	Partial match	Full match	1.61622e+09	2.15839e+09	1.63896e+09	1.65517e+09	2.53265e+09	2.22371e+09	2.45387e+09	1.50473e+09	2.1561e+09	2.31442e+09	1.91923e+09	1.32557e+09	1.40672e+09	9.62043e+08	1.27065e+09	1.38731e+09	1.26076e+09	1.00713e+09	1.70203e+09	1.58885e+09
Com_213_neg	PE (17:1/18:2)	C40 H74 N O8 P	727.517	10.24	PE	Partial match	Full match	9.28011e+08	1.59234e+09	1.00359e+09	8.24831e+08	8.34856e+08	8.92226e+08	7.8123e+08	1.14206e+09	1.18047e+09	9.87501e+08	8.71991e+08	1.10667e+09	1.07728e+09	1.1456e+09	1.05918e+09	8.76115e+08	1.10654e+09	9.90268e+08	7.23372e+08	8.08671e+08
Com_3137_neg	Cer-NP (t18:0/24:2)	C42 H81 N O4	663.618	13.243	Cer	Partial match	Full match	9.26784e+06	1.34834e+07	7.72075e+06	1.11327e+07	1.4637e+07	1.57297e+07	1.41633e+07	1.28249e+07	1.18128e+07	1.56182e+07	1.69987e+07	1.27824e+07	1.50754e+07	1.40406e+07	1.57758e+07	1.97359e+07	1.79663e+07	1.51165e+07	1.84976e+07	1.34301e+07
Com_423_neg	Cer-NS (d18:1/16:0)	C34 H67 N O3	537.513	11.276	Cer	Partial match	Full match	3.40345e+08	4.26636e+08	3.65987e+08	4.34309e+08	5.75716e+08	5.13523e+08	5.36554e+08	4.37138e+08	4.28966e+08	3.84484e+08	4.58155e+08	3.23326e+08	5.46822e+08	5.34504e+08	5.69276e+08	5.01581e+08	5.5527e+08	4.19494e+08	4.50944e+08	3.6758e+08
Com_1028_neg	CL (16:1-18:1-18:1-18:1)	C79 H146 O17 P2	1429.01	16.569	CL	Partial match	Full match	3.8115e+07	8.97927e+07	7.74592e+07	7.14603e+07	8.30812e+07	1.48664e+08	1.83228e+08	1.0146e+08	1.27594e+08	9.92036e+07	7.73426e+07	6.80904e+07	1.10335e+08	1.3096e+08	9.16302e+07	6.0259e+07	7.56217e+07	9.48015e+07	3.95128e+07	4.84435e+07
Com_2982_neg	PE (18:1/26:2)	C49 H92 N O8 P	853.656	14.694	PE	Partial match	Full match	2.03407e+07	1.42125e+07	1.71805e+07	9.51901e+06	2.58685e+07	1.84394e+07	2.44288e+07	1.8976e+07	1.73885e+07	1.55627e+07	8.35031e+06	1.15843e+07	1.28817e+07	1.09718e+07	8.17955e+06	1.43549e+07	1.00108e+07	1.46687e+07	1.19942e+07	1.66038e+07
Com_55_neg	PS (18:0/18:2)	C42 H78 N O10 P	787.538	11.137	PS	Partial match	Full match	4.10501e+09	5.14093e+09	3.12021e+09	2.99003e+09	3.69531e+09	3.88937e+09	4.63867e+09	3.6062e+09	4.30328e+09	4.49797e+09	3.8161e+09	4.21933e+09	3.59609e+09	5.26194e+09	4.51476e+09	4.2294e+09	3.62673e+09	3.2079e+09	4.05104e+09	3.5622e+09
Com_2842_neg	LPS 22:5	C28 H46 N O9 P	571.292	1.949	PS	No results	Full match	7.66372e+06	6.66818e+06	8.64292e+06	5.55152e+06	5.31565e+06	5.0069e+06	5.78664e+06	7.18794e+06	6.15196e+06	5.6414e+06	9.66641e+06	1.10796e+07	2.84701e+07	5.95217e+06	7.19975e+06	5.49592e+06	8.25533e+06	7.88378e+06	6.31519e+06	9.16903e+06
Com_100_neg	CL (16:1-18:2-18:1-18:2)	C79 H142 O17 P2	1424.97	15.872	CL	Partial match	Full match	2.07134e+09	2.09555e+09	1.69968e+09	1.7415e+09	1.85085e+09	1.85117e+09	2.31753e+09	1.83001e+09	2.00983e+09	2.18911e+09	1.03134e+09	1.2182e+09	2.02763e+09	1.61705e+09	2.00015e+09	2.21915e+09	1.83104e+09	2.62126e+09	2.19008e+09	2.84732e+09
Com_4264_neg	OxPI (18:0-20:4+1O(1Cyc))	C47 H81 O14 P	900.538	8.466	PI	No results	Full match	5.58437e+06	6.46303e+06	5.99406e+06	3.80119e+06	2.45565e+06	5.58231e+06	4.03068e+06	5.6349e+06	5.99988e+06	6.13128e+06	3.10125e+06	5.02552e+06	5.88886e+06	3.55663e+06	3.31377e+06	4.98683e+06	2.99573e+06	3.96719e+06	6.41677e+06	6.13626e+06
Com_2041_neg	PA (16:0/18:1)	C37 H71 O8 P	674.489	10.799	PA	Partial match	Full match	4.24706e+07	3.63198e+07	3.14021e+07	3.20325e+07	3.89905e+07	2.54779e+07	3.35922e+07	3.99167e+07	3.02484e+07	3.54722e+07	5.42906e+07	3.2002e+07	4.21085e+07	6.19226e+07	3.95149e+07	3.45337e+07	3.40208e+07	2.58023e+07	3.44666e+07	3.04108e+07
Com_458_neg	PE (20:0/20:2)	C45 H86 N O8 P	799.61	12.674	PE	Partial match	Full match	3.57617e+08	4.42807e+08	3.66427e+08	3.52411e+08	3.8022e+08	4.20598e+08	4.06827e+08	4.41711e+08	5.03578e+08	4.80008e+08	3.13602e+08	3.7838e+08	2.7563e+08	2.70053e+08	3.31036e+08	3.33576e+08	3.39249e+08	3.31544e+08	3.54366e+08	4.13591e+08
Com_105_neg	PE (18:1e/22:4)	C45 H82 N O7 P	779.584	13.158	PE	Partial match	Full match	2.89549e+09	2.30276e+09	2.82409e+09	2.51059e+09	2.52671e+09	2.17546e+09	2.27096e+09	2.52116e+09	2.61983e+09	2.68112e+09	2.02443e+09	2.14098e+09	1.74108e+09	2.25028e+09	1.76635e+09	1.90846e+09	1.83328e+09	1.88773e+09	2.16073e+09	2.20966e+09
Com_570_neg	GM3 d42:1; [M-H]-	C65 H120 N2 O21	1264.84	13.766	GM3	Partial match	Full match	3.8087e+08	3.39004e+08	3.86263e+08	2.62106e+08	3.23742e+08	3.59543e+08	3.04401e+08	2.97535e+08	2.94918e+08	3.03231e+08	3.3901e+08	2.54575e+08	3.11031e+08	3.86737e+08	3.04941e+08	2.4987e+08	2.89412e+08	2.57617e+08	2.31762e+08	2.66109e+08
Com_3205_neg	PG (16:0/22:6)	C44 H75 O10 P	794.511	9.594	PG	Partial match	Full match	1.16477e+07	1.05669e+07	1.29444e+07	9.48914e+06	8.30543e+06	1.34508e+07	1.57934e+07	1.4374e+07	1.17944e+07	1.3589e+07	1.31501e+07	1.31479e+07	9.19778e+06	6.35768e+06	1.50371e+07	1.44478e+07	1.39414e+07	1.67295e+07	1.46729e+07	1.71018e+07
Com_523_neg	PE (20:0/19:1)	C44 H86 N O8 P	787.61	13.061	PE	Partial match	Full match	3.9451e+08	2.35602e+08	4.3212e+08	3.79764e+08	3.37274e+08	3.20773e+08	3.63801e+08	3.12758e+08	3.02475e+08	2.99025e+08	3.06084e+08	3.64501e+08	3.20422e+08	2.68129e+08	3.3593e+08	2.67864e+08	3.2073e+08	3.48277e+08	3.67572e+08	4.03614e+08
Com_356_neg	PE (18:0/20:2)	C43 H82 N O8 P	771.579	13.006	PE	Partial match	Full match	2.62355e+08	5.68312e+08	2.55476e+08	1.98014e+08	5.52269e+08	5.67229e+08	6.69406e+08	6.96874e+08	6.63376e+08	7.03868e+08	3.89823e+08	3.75389e+08	4.59044e+08	3.9912e+08	4.4109e+08	3.90838e+08	3.64882e+08	3.87422e+08	3.04062e+08	4.19893e+08
Com_1693_neg	PE (17:0/20:3)	C42 H78 N O8 P	755.547	11.693	PE	Partial match	Full match	4.09942e+07	5.21476e+07	3.80348e+07	3.83201e+07	6.60753e+07	3.76204e+07	5.50705e+07	5.3449e+07	5.49344e+07	4.22173e+07	5.06738e+07	4.90619e+07	5.44926e+07	5.76844e+07	3.84813e+07	3.80421e+07	4.49701e+07	4.56313e+07	3.60498e+07	3.65799e+07
Com_2508_neg	PI (16:1/20:4)	C45 H77 O13 P	856.512	8.739	PI	Partial match	Full match	3.00134e+07	1.07919e+07	3.17215e+07	2.54091e+07	1.89736e+07	1.35396e+07	2.20995e+07	2.08235e+07	1.35784e+07	1.49644e+07	1.61582e+07	1.77342e+07	3.30593e+07	2.2909e+07	2.85387e+07	1.84213e+07	2.32857e+07	1.68068e+07	1.31505e+07	1.28639e+07
Com_480_neg	PE (17:0/18:0)	C40 H80 N O8 P	733.562	11.881	PE	Partial match	Full match	5.29651e+08	4.17728e+08	4.04472e+08	5.34844e+08	4.59095e+08	3.84462e+08	4.29159e+08	4.47289e+08	4.7446e+08	4.19342e+08	3.19113e+08	3.18619e+08	3.63358e+08	4.16053e+08	2.80028e+08	2.45547e+08	2.72211e+08	2.92676e+08	3.78982e+08	2.97938e+08
Com_60_neg	PE (20:0/20:4)	C45 H82 N O8 P	795.579	11.467	PE	Partial match	Full match	3.93447e+09	3.90727e+09	3.35518e+09	3.34455e+09	4.36513e+09	3.08961e+09	3.33805e+09	3.7522e+09	3.49028e+09	3.49813e+09	4.00728e+09	3.72003e+09	3.22168e+09	3.85698e+09	3.31152e+09	3.35032e+09	3.2895e+09	3.89061e+09	4.32835e+09	4.28675e+09
Com_451_neg	PI (18:0/18:3)	C45 H81 O13 P	860.542	10.223	PI	Partial match	Full match	1.76012e+08	5.64794e+08	1.22136e+08	1.19453e+08	2.97389e+08	2.92438e+08	2.92296e+08	4.97012e+08	4.69806e+08	4.28892e+08	2.9045e+08	2.67852e+08	2.83005e+08	2.71573e+08	2.49853e+08	1.88389e+08	1.67174e+08	1.96471e+08	1.91048e+08	2.21851e+08
Com_1939_neg	PI (17:0/20:3)	C46 H83 O13 P	874.558	10.607	PI	Partial match	Full match	5.10463e+07	5.43137e+07	4.92129e+07	4.20702e+07	3.45369e+07	3.85715e+07	3.87873e+07	5.40113e+07	4.01556e+07	4.54362e+07	4.38051e+07	2.84979e+07	3.54539e+07	3.21335e+07	3.44898e+07	2.80758e+07	3.16975e+07	2.85242e+07	3.24092e+07	2.94384e+07
Com_3361_neg	PS (17:0/22:5)	C45 H78 N O10 P	823.537	10.338	PS	Partial match	Full match	7.99479e+06	1.20331e+07	5.93772e+06	7.02534e+06	8.73316e+06	9.16355e+06	1.2199e+07	1.54555e+07	1.22421e+07	1.46619e+07	1.34561e+07	9.19745e+06	1.48145e+07	1.35668e+07	9.76349e+06	1.10745e+07	1.16097e+07	8.60104e+06	7.42142e+06	8.35763e+06
Com_1473_neg	PE (19:0/20:4)	C44 H80 N O8 P	781.563	12.431	PE	Partial match	Full match	6.00705e+07	7.99114e+07	7.29501e+07	7.32306e+07	7.24214e+07	8.95627e+07	9.11425e+07	7.18778e+07	5.45564e+07	8.25131e+07	7.23241e+07	6.6963e+07	7.87033e+07	6.95417e+07	6.98503e+07	6.7769e+07	6.73972e+07	7.00029e+07	7.63659e+07	6.24601e+07
Com_2307_neg	PE (24:2/20:4)	C49 H86 N O8 P	847.61	12.979	PE	Partial match	Full match	1.939e+07	3.09191e+07	2.54386e+07	2.56534e+07	2.55813e+07	3.07489e+07	2.87139e+07	3.27552e+07	4.12806e+07	3.01916e+07	1.54176e+07	2.22545e+07	2.09743e+07	1.62354e+07	2.14947e+07	1.59371e+07	1.71854e+07	2.27136e+07	1.95087e+07	2.39177e+07
Com_83_neg	PE (17:0/22:5)	C44 H78 N O8 P	779.547	11.646	PE	Partial match	Full match	3.45997e+09	3.63191e+09	3.40546e+09	3686812903	3.56718e+09	2.96041e+09	3.26515e+09	3.42774e+09	3.42136e+09	3.17814e+09	2.83912e+09	2.62622e+09	2.81651e+09	3.38778e+09	1.98821e+09	1247694023	2.12946e+09	2.51766e+09	2.59493e+09	2.77634e+09
Com_2963_neg	GM3 d43:2; [M-H]-	C66 H120 N2 O21	1276.84	13.084	GM3	No results	Full match	1.52055e+07	1.0535e+07	2.17242e+07	1.29265e+07	1.8892e+07	1.33199e+07	1.90409e+07	1.80104e+07	1.03311e+07	1.1064e+07	1.504e+07	1.34346e+07	1.20708e+07	1.93732e+07	9.43905e+06	1.20641e+07	1.41311e+07	1.0142e+07	8.07489e+06	1.80068e+07
Com_3134_neg	PG (20:2/22:5)	C48 H81 O10 P	848.558	9.78	PG	Partial match	Full match	1.22379e+07	5.28652e+06	1.5289e+07	7.10867e+06	1.24393e+07	1.34183e+07	6.7135e+06	8.96039e+06	5.26688e+06	7.82983e+06	6.97454e+06	1.24641e+07	1.1125e+07	5.28107e+06	7.90556e+06	9.75348e+06	1.1004e+07	1.09352e+07	1.24499e+07	1.80777e+07
Com_3104_neg	PG (18:2/20:5)	C44 H73 O10 P	792.496	8.046	PG	Partial match	Full match	6.02862e+06	8.20958e+06	7.24865e+06	3.84284e+06	4.68994e+06	3.2753e+06	2.56059e+06	1.6301e+07	5.70483e+06	5.63775e+06	9.55894e+06	8.23153e+06	8.30394e+06	6.52588e+06	4.63974e+06	6.9451e+06	5.97702e+06	1.05606e+07	9.64876e+06	1.84364e+07
Com_4873_neg	OxPI (18:0-20:4+3O(2Cyc))	C47 H83 O16 P	934.543	6.929	PI	No results	Full match	1.48174e+06	1.60543e+06	858714	623717	1.31885e+06	1.07109e+06	1.52169e+06	1.00781e+06	1.22072e+06	1.0765e+06	1.64313e+06	1.94752e+06	1.01313e+06	1.5817e+06	1.00296e+06	961772	875497	1.67404e+06	2.11182e+06	1.12161e+06
Com_1958_neg	LPE 17:0	C22 H46 N O7 P	467.301	3.339	PE	Partial match	Full match	3.50547e+07	2.34311e+07	4.51375e+07	2.51916e+07	2.54929e+07	4.44504e+07	4.03635e+07	3.03771e+07	2.53774e+07	3.27621e+07	4.91926e+07	2.89558e+07	6.13767e+07	3.62894e+07	3.30636e+07	3.75715e+07	3.22694e+07	3.45535e+07	3.72897e+07	3.45044e+07
Com_1867_neg	PI (19:0/20:4)	C48 H85 O13 P	900.573	11.38	PI	Partial match	Full match	4.15453e+07	6.2537e+07	4.16624e+07	3.79676e+07	5.94191e+07	5.01658e+07	5.73327e+07	5.54001e+07	4.43798e+07	5.23346e+07	4.02477e+07	4.17272e+07	4.15967e+07	5.46461e+07	4.53958e+07	4.43773e+07	4.10377e+07	3.97441e+07	4.5769e+07	5.2458e+07
Com_3048_neg	PA (22:0/18:1)	C43 H83 O8 P	758.584	14.101	PA	Partial match	Full match	1.49514e+07	1.19612e+07	1.31053e+07	8.47577e+06	1.81539e+07	9.4444e+06	1.46883e+07	1.45716e+07	1.03247e+07	1.3371e+07	1.14551e+07	1.45665e+07	1.28354e+07	2.6702e+07	1.08913e+07	1.75234e+07	1.22846e+07	1.45551e+07	1.75814e+07	1.92319e+07
Com_375_neg	CL (16:1-18:1-16:1-18:2)	C77 H140 O17 P2	1398.96	15.831	CL	No results	Full match	5.19225e+08	4.39411e+08	4.76393e+08	4.35485e+08	3.50078e+08	4.2451e+08	4.06364e+08	4.15427e+08	4.95552e+08	4.91491e+08	5.97597e+08	4.08408e+08	6.4704e+08	4.72127e+08	7.45731e+08	6.82038e+08	4.46927e+08	5.8356e+08	4.87197e+08	6.65892e+08
Com_62_neg	PI (18:1/20:4)	C47 H81 O13 P	884.543	9.707	PI	Partial match	Full match	3.44362e+09	2.64521e+09	4.33325e+09	3.02831e+09	3.92183e+09	3.19774e+09	3.49232e+09	3.7336e+09	2.80944e+09	3.16243e+09	4.66444e+09	3.11955e+09	3.50487e+09	4.19863e+09	3.72253e+09	3.59078e+09	3.83306e+09	3.18767e+09	3.73051e+09	3.05877e+09
Com_2836_neg	Cer-NS (d18:2/21:0)	C39 H75 N O3	605.576	13.39	Cer	Partial match	Full match	1.41751e+07	1.50799e+07	1.82419e+07	1.60869e+07	1.49721e+07	1.86573e+07	2.04172e+07	1.88134e+07	1.71079e+07	1.88355e+07	1.37289e+07	1.5922e+07	2.31307e+07	1.42416e+07	1.59576e+07	1.68132e+07	2.36479e+07	1.44019e+07	1.99127e+07	1.56312e+07
Com_1959_neg	LPI 18:1	C27 H51 O12 P	598.313	2.292	PI	Partial match	Full match	1.72782e+07	1.55311e+07	2.49582e+07	1.72334e+07	2.05399e+07	1.61605e+07	1.62873e+07	7.7672e+06	1.1101e+07	1.44291e+07	3.65738e+07	2.00524e+07	6.12332e+07	4.54391e+07	1.9594e+07	1.65815e+07	2.29627e+07	2.39624e+07	1.89981e+07	2.40866e+07
Com_457_neg	PS (18:1/20:1)	C44 H82 N O10 P	815.569	12.169	PS	Partial match	Full match	4.21833e+08	3.33024e+08	4.16661e+08	3.96944e+08	4.68925e+08	4.20704e+08	4.92034e+08	5.02301e+08	4.58241e+08	3.66928e+08	3.49801e+08	5.00137e+08	4.91632e+08	6.62297e+08	4.23308e+08	3.69887e+08	3.03477e+08	2.66603e+08	3.52627e+08	4.57339e+08
Com_2319_neg	Cer-NS (d16:1/23:1)	C39 H75 N O3	605.576	13.11	Cer	Partial match	Full match	1.54895e+07	1.59266e+07	2.11518e+07	2.0417e+07	1.86743e+07	1.80589e+07	2.21091e+07	1.61983e+07	1.03699e+07	1.71488e+07	2.26243e+07	3.74695e+07	1.64236e+07	1.76298e+07	2.12181e+07	1.50335e+07	3.26875e+07	1.98467e+07	1.29138e+07	2.34905e+07
Com_3040_neg	PE (3:0/18:1)	C26 H50 N O8 P	535.328	2.73	PE	Partial match	Full match	5.22336e+06	8.85433e+06	1.44786e+07	1.15938e+07	7.05802e+06	9.74045e+06	6.41077e+06	1.11283e+07	4.02969e+06	9.59463e+06	2.10171e+07	1.09806e+07	1.6019e+07	1.0832e+07	1.35097e+07	1.55627e+07	1.83775e+07	1.62418e+07	6.37259e+06	1.25517e+07
Com_624_neg	GM3 d40:1; [M-H]-	C63 H116 N2 O21	1236.81	12.736	GM3	Partial match	Full match	3.15132e+08	2.78161e+08	2.92711e+08	2.88558e+08	2.84437e+08	2.75837e+08	2.80333e+08	2.63306e+08	2.66243e+08	3.00096e+08	3.10755e+08	3.38734e+08	2.97383e+08	4.09522e+08	2.9645e+08	2.54222e+08	3.40825e+08	2.31645e+08	2.36712e+08	3.21865e+08
Com_4360_neg	PA (24:0/18:1)	C45 H87 O8 P	786.615	14.869	PA	Partial match	Full match	3.42236e+06	3.10693e+06	4.66731e+06	2.13922e+06	5.98209e+06	3.5093e+06	4.3769e+06	3.67895e+06	2.74505e+06	3.94081e+06	2.53725e+06	5.67919e+06	3.05248e+06	4.69763e+06	3.25091e+06	3.0691e+06	2.4146e+06	4.63199e+06	4.17617e+06	3.72328e+06
Com_653_neg	PS (24:0/18:1)	C48 H92 N O10 P	873.647	14.885	PS	Partial match	Full match	285388109	1.62303e+08	3.28006e+08	1.98489e+08	3.34081e+08	1.62464e+08	2.8107e+08	2.20152e+08	1.65872e+08	2.05778e+08	2.11902e+08	2.20932e+08	1.70696e+08	3.93007e+08	1.33422e+08	1.96464e+08	1.56713e+08	3.11262e+08	2.51983e+08	2.63962e+08
Com_1904_neg	PI (20:0/20:4)	C49 H87 O13 P	914.59	11.971	PI	Partial match	Full match	3.48692e+07	4.34954e+07	2.98935e+07	3.71662e+07	3.81646e+07	3.85818e+07	4.93969e+07	5.60778e+07	4.14184e+07	3.16535e+07	5.57879e+07	4.1705e+07	3.45506e+07	3.98578e+07	3.84883e+07	3.49783e+07	3.06015e+07	3.46336e+07	2.86911e+07	3.24044e+07
Com_3097_neg	Cer-NP (t17:0/24:0)	C41 H83 N O4	653.634	14.775	Cer	Partial match	Full match	1.22478e+07	8.68312e+06	1.71538e+07	8.57436e+06	8.20492e+06	1.31562e+07	1.09156e+07	1.32702e+07	1.14155e+07	1.17558e+07	1.02614e+07	1.58452e+07	1.78145e+07	1.31962e+07	1.27173e+07	1.65231e+07	1.59495e+07	1.30329e+07	8.7023e+06	1.86017e+07
Com_4137_neg	LPG 18:0	C24 H49 O9 P	512.312	3.342	PG	Partial match	Full match	6.37633e+06	2.30826e+06	7.46278e+06	2.30914e+06	1.51214e+06	3.44055e+06	1.48381e+06	2.19271e+06	2.97058e+06	3.44284e+06	1.90973e+06	4.47195e+06	2.89962e+06	1.47137e+06	3.40478e+06	2.58592e+06	2.72353e+06	3.74245e+06	4.84024e+06	4.93911e+06
Com_1302_neg	Cer-NP (t17:0/22:0)	C39 H79 N O4	625.602	13.947	Cer	Partial match	Full match	1.12549e+08	6.29982e+07	1.0729e+08	9.71131e+07	9.69521e+07	1.04033e+08	9.9936e+07	9.29372e+07	7.17373e+07	7.30403e+07	7.91924e+07	8.15596e+07	9.10737e+07	8.62863e+07	8.7911e+07	8.43467e+07	8.17621e+07	6.68908e+07	7.40437e+07	9.06491e+07
Com_1423_neg	PE (14:1e/22:6)	C41 H70 N O7 P	719.49	9.671	PE	No results	Full match	6.67001e+07	6.86244e+07	6.19491e+07	1.14196e+08	6.69976e+07	6.43611e+07	5.81402e+07	9.45491e+07	7.28629e+07	6.7218e+07	8.0546e+07	6.84555e+07	5.29919e+07	5.25422e+07	8.92172e+07	8.63983e+07	7.18114e+07	6.33367e+07	9.56237e+07	8.40049e+07
Com_292_neg	PS (18:0/22:1)	C46 H88 N O10 P	845.616	14.105	PS	Partial match	Full match	8.79735e+08	6.22506e+08	7.88208e+08	5.74787e+08	9.52657e+08	6.48984e+08	7.25638e+08	8.5303e+08	5.99738e+08	7.51641e+08	7.45125e+08	7.48202e+08	7.91133e+08	1.30047e+09	5.99998e+08	8.69122e+08	6.03384e+08	8.3313e+08	9.52283e+08	9.39535e+08
Com_2825_neg	PS (18:2/18:2)	C42 H74 N O10 P	783.503	10.798	PS	Partial match	Full match	9.18644e+06	1.86704e+07	1.22956e+07	1.67913e+07	2.54904e+07	1.91536e+07	2.0626e+07	1.90087e+07	2.01327e+07	1.69835e+07	1.88225e+07	5.24392e+06	2.13884e+07	2.03035e+07	1.22266e+07	2.56886e+07	1.5071e+07	1.29172e+07	1.13292e+07	1.15874e+07
Com_3_neg	PI (18:0/20:4)	C47 H83 O13 P	886.559	10.729	PI	Partial match	Full match	2.21054e+10	2.16605e+10	21372447027	1.71718e+10	1.94627e+10	20588690158	2.26285e+10	1.91979e+10	19953364167	2.26184e+10	2.20083e+10	2.19684e+10	1.99375e+10	2.09146e+10	2.19913e+10	2.1204e+10	2.24955e+10	2.06618e+10	2.46228e+10	2.26552e+10
Com_3893_neg	CL (14:0-18:2-16:1-16:1)	C73 H134 O17 P2	1344.91	15.438	CL	No results	Full match	5.31738e+06	6.63297e+06	5.4044e+06	4.65041e+06	3.4213e+06	4.64516e+06	4.22336e+06	6.99595e+06	6.88005e+06	8.33234e+06	7.47662e+06	5.22652e+06	5.98819e+06	6.88667e+06	6.85225e+06	9.08819e+06	9.51975e+06	6.50865e+06	5.69159e+06	6.62717e+06
Com_3127_neg	LPS 18:2	C24 H44 N O9 P	521.276	1.747	PS	Partial match	Full match	3.28282e+06	7.16715e+06	6.98892e+06	1.94143e+06	4.98006e+06	6.08744e+06	5.36535e+06	5.87114e+06	4.05124e+06	4.49781e+06	9.32165e+06	5.18132e+06	2.24024e+07	1.04159e+07	5.38752e+06	6.4067e+06	6.58944e+06	8.15348e+06	4.09536e+06	3.52637e+06
Com_92_neg	PE (18:0/22:6)	C45 H78 N O8 P	791.548	11.498	PE	Partial match	Full match	1.95342e+09	2.61072e+09	1.92596e+09	2.35718e+09	2.13491e+09	1.95256e+09	2.14148e+09	2.39679e+09	2.65689e+09	2.99587e+09	2.23676e+09	2.66362e+09	2.38914e+09	1.86566e+09	2.73237e+09	2.69766e+09	2.36911e+09	2.66852e+09	2.93304e+09	2.95595e+09
Com_301_neg	CL (16:1-20:3-18:2-20:3)	C83 H144 O17 P2	1474.99	15.751	CL	Partial match	Full match	2.67735e+08	2.79777e+08	4.65736e+08	1.35752e+08	2.90343e+08	3.94155e+08	2.75117e+08	4.06422e+08	3.98266e+08	2.50215e+08	2.63012e+08	9.36964e+08	2.7932e+08	2.08928e+08	4.79144e+08	4.21366e+08	1.62302e+08	5.18762e+08	5.41171e+08	6.04249e+08
Com_664_neg	PI (18:0/22:6)	C49 H83 O13 P	910.558	10.47	PI	Partial match	Full match	3.36733e+08	2.40085e+08	2.98109e+08	3.04703e+08	2.15508e+08	2.5057e+08	2.28488e+08	2.10541e+08	2.01529e+08	3.0525e+08	2.47667e+08	2.36979e+08	2.49223e+08	2.04793e+08	3.2531e+08	2.55205e+08	2.57755e+08	2.85008e+08	3.04621e+08	3.08347e+08
Com_487_neg	PG (18:1/22:5)	C46 H79 O10 P	822.543	9.642	PG	Partial match	Full match	3.80287e+08	2.78083e+08	4.75088e+08	2.25941e+08	1.71775e+08	1.4053e+08	1.66241e+08	7.2244e+07	3.11143e+08	3.14535e+08	1.80602e+08	4.04051e+08	1.61781e+08	1.73535e+08	1.28582e+08	3.1862e+08	1.22962e+08	1.67919e+08	2.47799e+08	3.12157e+08
Com_2148_neg	PS (17:0/18:2)	C41 H76 N O10 P	773.521	10.46	PS	Partial match	Full match	4.10606e+07	4.27894e+07	3.15506e+07	1.97493e+07	4.47216e+07	3.60916e+07	4.64092e+07	4.22956e+07	3.83768e+07	3.37376e+07	3.60139e+07	3.26921e+07	5.25779e+07	5.58248e+07	3.44489e+07	3.00357e+07	2.99629e+07	3.15557e+07	3.20538e+07	3.46326e+07
Com_793_neg	PI (18:0/20:2)	C47 H87 O13 P	890.589	11.936	PI	Partial match	Full match	1.36696e+08	1.94966e+08	1.01629e+08	1.09427e+08	1.86525e+08	2.14195e+08	2.54765e+08	2.30105e+08	1.98991e+08	2.25593e+08	2.23277e+08	1.96093e+08	2.26103e+08	2.09488e+08	2.33405e+08	2.62234e+08	2.28325e+08	2.25074e+08	1.99526e+08	1.80026e+08
Com_2629_neg	LPI 20:3	C29 H51 O12 P	622.313	2.052	PI	Partial match	Full match	5.34605e+06	3.21359e+06	7.02202e+06	2.52913e+06	2.99055e+06	4.16105e+06	2.16424e+06	3.87152e+06	3.89443e+06	3.39106e+06	1.0161e+07	8.90885e+06	3.43489e+07	8.20207e+06	5.59531e+06	4.54215e+06	5.90557e+06	7.87973e+06	5.74148e+06	1.13299e+07
Com_925_neg	PE (16:0/17:2)	C38 H72 N O8 P	701.5	10.214	PE	Partial match	Full match	1.24231e+08	1.55866e+08	1.18006e+08	1.22641e+08	1.2399e+08	1.73882e+08	1.8828e+08	1.94884e+08	1.37847e+08	1.46947e+08	1.5042e+08	1.53171e+08	1.74008e+08	1.61486e+08	2.07524e+08	1.74398e+08	1.71867e+08	1.47417e+08	1.30294e+08	1.37052e+08
Com_680_neg	PE (16:1e/18:3)	C39 H72 N O7 P	697.506	10.832	PE	Partial match	Full match	2.6367e+08	1.55724e+08	1.99632e+08	2.3649e+08	1.36288e+08	1.83201e+08	1.84457e+08	2.19519e+08	1.98021e+08	1.87646e+08	2.92192e+08	2.67894e+08	3.39342e+08	2.18758e+08	3.23386e+08	2.91545e+08	3.04775e+08	2.52119e+08	2.44269e+08	2.40722e+08
Com_323_neg	PI (18:0/22:4)	C49 H87 O13 P	914.589	11.523	PI	Partial match	Full match	6.9899e+08	7.06844e+08	7.08714e+08	6.4422e+08	7.54272e+08	5.37821e+08	6.17184e+08	6.86097e+08	6.44919e+08	7.71128e+08	6.35027e+08	7.74977e+08	6.23362e+08	5.56243e+08	6.41467e+08	6.54366e+08	5.69366e+08	769114530	6.89688e+08	7.28262e+08
Com_1008_neg	Cer-NS (d17:1/18:0)	C35 H69 N O3	551.528	11.934	Cer	Partial match	Full match	1.16617e+08	1.07278e+08	1.50944e+08	1.57983e+08	1.43485e+08	1.79312e+08	1.50288e+08	1.24222e+08	1.2822e+08	1.18703e+08	1.22121e+08	1.15597e+08	1.49422e+08	1.2495e+08	1.61281e+08	1.28727e+08	1.62541e+08	1.20807e+08	1.32835e+08	1.05198e+08
Com_556_neg	PE (16:1e/22:2)	C43 H82 N O7 P	755.584	13.401	PE	Partial match	Full match	4.38173e+08	1.65018e+08	3.87051e+08	4.37167e+08	2.86199e+08	3.83534e+08	4.02573e+08	2.8022e+08	2.46275e+08	3.01126e+08	3.15497e+08	3.84148e+08	3.20124e+08	2.10512e+08	3.56438e+08	2.4339e+08	3.22085e+08	2.95285e+08	3.22798e+08	3.60463e+08
Com_2543_neg	PA (16:1/18:2)	C37 H67 O8 P	670.458	9.545	PA	Partial match	Full match	5.9251e+06	1.9377e+07	6.275e+06	3.58743e+06	1.01744e+07	1.28125e+07	1.55214e+07	3.17616e+07	2.4396e+07	2.19557e+07	5.7685e+06	1.10189e+07	1.37249e+07	1.15414e+07	1.24589e+07	1.02608e+07	1.23143e+07	1.40697e+07	1.38419e+07	1.15208e+07
Com_233_neg	PS (18:0/20:3)	C44 H80 N O10 P	813.553	11.373	PS	Partial match	Full match	1.07931e+09	1.36011e+09	8.80623e+08	1.09574e+09	1.33721e+09	8.50333e+08	1.15245e+09	1.161e+09	9.78925e+08	1.22259e+09	1.22089e+09	1.21274e+09	1.38825e+09	1.693e+09	1.3743e+09	1.2043e+09	1.206e+09	1.19828e+09	1.32727e+09	1.12609e+09
Com_1199_neg	PS (18:1/20:3)	C44 H78 N O10 P	811.538	10.229	PS	Partial match	Full match	6.18458e+07	1.29489e+08	7.52397e+07	6.89893e+07	4.27577e+07	4.31447e+07	5.82862e+07	9.47284e+07	6.89335e+07	8.51212e+07	1.07239e+08	1.02345e+08	1.04683e+08	1.38813e+08	1.07909e+08	8.20241e+07	9.28923e+07	5.16132e+07	7.80606e+07	1.19885e+08
Com_1356_neg	PG (18:2/20:2)	C44 H79 O10 P	798.542	10.224	PG	Partial match	Full match	2.97081e+07	1.08404e+08	3.0212e+07	3.04227e+07	4.46041e+07	3.58758e+07	3.83444e+07	7.52927e+07	7.11398e+07	8.34223e+07	9.43658e+07	9.90517e+07	8.22276e+07	1.05147e+08	5.48145e+07	4.4929e+07	4.01996e+07	6.21643e+07	7.13129e+07	8.94839e+07
Com_3505_neg	PG (17:1/18:2)	C41 H75 O10 P	758.511	8.92	PG	Partial match	Full match	5.44789e+06	1.26862e+06	1.35873e+07	5.44137e+06	491578	1.45405e+06	547535	3.72622e+06	3.25658e+06	2.03274e+06	4.53307e+06	7.39713e+06	5.67381e+06	2.36785e+06	1.56226e+06	3.54372e+06	2.61902e+06	6.20346e+06	4.31668e+06	7.01173e+06
Com_130_neg	PG (18:0/18:1)	C42 H81 O10 P	776.558	11.935	PG	Partial match	Full match	8.45691e+08	1.80075e+09	2.00337e+09	2.19941e+09	1.21687e+09	1.95912e+09	1.75955e+09	6.33136e+08	1.78217e+09	2.29698e+09	1.41684e+09	6.03927e+08	1.14221e+09	1.33309e+09	1.33738e+09	1.15495e+09	1.01362e+09	1.39815e+09	2.33449e+09	5.49494e+08
Com_3374_neg	PI (17:0/18:3)	C44 H79 O13 P	846.527	9.915	PI	Partial match	Full match	1.34115e+07	1.3462e+07	1.49898e+07	1.00987e+07	9.59461e+06	1.05821e+07	1.07632e+07	1.12521e+07	1.06075e+07	1.12476e+07	1.35064e+07	9.95186e+06	1.37846e+07	1.79831e+07	1.20957e+07	1.0238e+07	1.49575e+07	1.03719e+07	1.00458e+07	1.33041e+07
Com_3957_neg	OxPE (18:0-20:4+4O(2Cyc))	C43 H78 N O12 P	831.527	7.751	PE	No results	Full match	3.0929e+06	5.95902e+06	9.14029e+06	2.44541e+06	3.65897e+06	2.55746e+06	2.58284e+06	4.52796e+06	3.56469e+06	3.33919e+06	6.20322e+06	7.33241e+06	5.56547e+06	4.93376e+06	3.08213e+06	1.51368e+06	2.06973e+06	3.40076e+06	8.27753e+06	3.17293e+06
Com_3462_neg	PE (18:1/26:4)	C49 H88 N O8 P	849.626	13.288	PE	Partial match	Full match	1.44196e+07	7.86217e+06	1.4125e+07	1.12591e+07	1.37766e+07	1.15563e+07	1.35677e+07	1.24399e+07	1.15065e+07	1.32043e+07	5.9214e+06	1.05382e+07	5.36867e+06	7.4647e+06	1.06934e+07	1.03457e+07	7.26697e+06	6.92355e+06	7.731e+06	1.17371e+07
Com_1147_neg	PE (17:0/16:1)	C38 H74 N O8 P	703.516	11.146	PE	Partial match	Full match	1.07361e+08	1.14255e+08	1.11228e+08	1.31263e+08	1.42441e+08	1.52678e+08	1.38901e+08	7.73277e+07	1.08594e+08	1.02777e+08	1.36004e+08	5.35098e+07	1.24476e+08	1.33472e+08	1.20856e+08	1.01475e+08	9.43226e+07	7.52232e+07	7.71888e+07	6.80887e+07
Com_1037_neg	PG (18:0/20:4)	C44 H79 O10 P	798.542	10.922	PG	Partial match	Full match	1.18589e+08	1.01034e+08	1.36012e+08	8.74906e+07	1.04712e+08	1.15415e+08	1.04503e+08	1.33532e+08	1.14212e+08	9.72063e+07	1.07592e+08	1.57196e+08	1.21527e+08	7.33961e+07	1.27704e+08	9.53591e+07	1.0147e+08	1.42306e+08	1.31364e+08	1.32498e+08
Com_185_neg	PE (16:1e/20:3)	C41 H76 N O7 P	725.537	11.687	PE	Partial match	Full match	9.75182e+08	1.02949e+09	1.15137e+09	1.12024e+09	1.20791e+09	1.18217e+09	1.11437e+09	1.19393e+09	1.22678e+09	1.08633e+09	1.30725e+09	1.52231e+09	1.57049e+09	1.50155e+09	1.88785e+09	1.48827e+09	1.47313e+09	1.29279e+09	1.3377e+09	1.44752e+09
Com_2862_neg	PI (16:0/16:0)	C41 H79 O13 P	810.528	10.531	PI	Partial match	Full match	1.74437e+07	1.88103e+07	1.52125e+07	2.42142e+07	2.15907e+07	2.00177e+07	1.75924e+07	2.42889e+07	1.15609e+07	1.76654e+07	2.15231e+07	1.00201e+07	1.90103e+07	2.16286e+07	1.08056e+07	1.78244e+07	1.64787e+07	1.25037e+07	1.3178e+07	1.62322e+07
Com_1545_neg	LPG 18:2	C24 H45 O9 P	508.28	1.824	PG	Partial match	Full match	4.23669e+07	7.99152e+07	6.28187e+07	2.42572e+07	3.46215e+07	5.96272e+07	4.74134e+07	8.29662e+07	6.9701e+07	6.88202e+07	6.16406e+07	5.11882e+07	7.9919e+07	1.76621e+07	5.09842e+07	4.36998e+07	5.99785e+07	5.68166e+07	5.94198e+07	5.43888e+07
Com_2814_neg	PG (16:1/18:2)	C40 H73 O10 P	744.496	9.074	PG	Partial match	Full match	1.38184e+07	1.38866e+07	1.25003e+07	1.49078e+07	1.10249e+07	1.37829e+07	1.23261e+07	1.45578e+07	1.68758e+07	1.55239e+07	2.29067e+07	1.68138e+07	2.03162e+07	1.74966e+07	1.66145e+07	1.2691e+07	1.44349e+07	1.52175e+07	1.23396e+07	2.36852e+07
Com_16_neg	PE (16:1e/20:4)	C41 H74 N O7 P	723.522	11.217	PE	Partial match	Full match	1.29403e+10	1.26674e+10	1.11557e+10	1.55688e+10	1.37937e+10	1.25004e+10	1.2466e+10	1.21914e+10	1.23088e+10	1.16087e+10	1.43467e+10	12559286401	1.26862e+10	1.59425e+10	1.52284e+10	1.33403e+10	1.30041e+10	1.53894e+10	1.62445e+10	1.34658e+10
Com_193_neg	PE (18:0/20:5)	C43 H76 N O8 P	765.533	11.09	PE	Partial match	Full match	1.26656e+09	1.31356e+09	1.44603e+09	1.40378e+09	1.03886e+09	1.10294e+09	1.37189e+09	1.29581e+09	1.27822e+09	1.38187e+09	1.41779e+09	1.08483e+09	1.3834e+09	1.10338e+09	1.78841e+09	1.48423e+09	1.33594e+09	1.34641e+09	1.40714e+09	1.18177e+09
Com_1213_neg	PG (14:0/18:1)	C38 H73 O10 P	720.494	9.686	PG	Partial match	Full match	1.08178e+08	8.49171e+07	1.17367e+08	1.07656e+08	6.37004e+07	8.73137e+07	8.56682e+07	1.2028e+08	1.05457e+08	9.56459e+07	9.71616e+07	8.85359e+07	7.90208e+07	6.93715e+07	1.14819e+08	1.2757e+08	9.44923e+07	9.90662e+07	1.16655e+08	9.54206e+07
Com_1222_neg	CL (14:0-18:2-16:1-18:2)	C75 H136 O17 P2	1370.93	15.495	CL	No results	Full match	5.10464e+07	7.6953e+07	6.66983e+07	4.05873e+07	4.99515e+07	5.01085e+07	4.52972e+07	7.54534e+07	8.18344e+07	1.13301e+08	5.67345e+07	6.361e+07	6.35351e+07	5.52579e+07	8.31821e+07	8.38256e+07	7.39079e+07	6.61657e+07	6.49024e+07	7.2485e+07
Com_1743_neg	PG (18:1/20:4)	C44 H77 O10 P	796.527	9.865	PG	Partial match	Full match	5.51702e+07	3.66119e+07	6.46376e+07	4.29566e+07	3.60566e+07	4.1076e+07	3.67453e+07	4.27309e+07	3.85221e+07	3.91051e+07	4.50936e+07	5.49257e+07	5.00419e+07	4.284e+07	4.77803e+07	3.63916e+07	4.80939e+07	4.55565e+07	5.43884e+07	5.45824e+07
Com_22_neg	PE (16:1e/18:1)	C39 H76 N O7 P	701.537	12.328	PE	Partial match	Full match	1.11997e+10	7.31707e+09	1.02685e+10	1.0066e+10	1.05345e+10	1.00707e+10	9.40841e+09	8.74402e+09	8.31397e+09	9.41413e+09	9.98633e+09	9.16065e+09	9.01051e+09	9.16299e+09	1.05745e+10	1.02644e+10	9.97158e+09	8.41429e+09	7.69694e+09	9.02855e+09
Com_1115_neg	CL (18:2-20:3-18:2-20:3)	C85 H146 O17 P2	1501	15.859	CL	Partial match	Full match	6.61311e+07	7.69785e+07	7.82029e+07	5.46551e+07	6.26436e+07	3.37636e+07	3.86852e+07	7.31112e+07	9.97295e+07	3.66517e+07	6.37289e+07	4.23703e+07	6.47148e+07	5.73451e+07	8.10027e+07	5.79861e+07	5.57369e+07	9.38329e+07	3.59071e+07	1.35501e+08
Com_1854_neg	PE (18:0e/20:3)	C43 H82 N O7 P	755.584	11.483	PE	Partial match	Full match	3.31808e+07	3.12501e+07	2.38108e+07	4.13256e+07	3.31367e+07	1.52297e+07	1.75522e+07	3.23291e+07	3.52141e+07	3.93154e+07	2.408e+07	5.7585e+07	3.56451e+07	2.49794e+07	3.64869e+07	2.97959e+07	2.85822e+07	4.09735e+07	3.99725e+07	3.63194e+07
Com_2477_neg	PI (19:0/20:3)	C48 H87 O13 P	902.589	12.227	PI	Partial match	Full match	2.36699e+07	1.24781e+07	2.96571e+07	1.88634e+07	1.79029e+07	1.61319e+07	2.0647e+07	1.6635e+07	1.27747e+07	1.83485e+07	2.44422e+07	3.2121e+07	2.62408e+07	1.85743e+07	3.12348e+07	2.91047e+07	2.62595e+07	3.45173e+07	3.26766e+07	1.65669e+07
Com_2386_neg	PE (18:0e/16:0)	C39 H80 N O7 P	705.568	13.614	PE	Partial match	Full match	3.60739e+07	3.10908e+07	2.58605e+07	3.00232e+07	2.79178e+07	3.41841e+07	3.07155e+07	3.65608e+07	3.04922e+07	3.19915e+07	3.04085e+07	3.09774e+07	3.0995e+07	2.06818e+07	3.74039e+07	3.10497e+07	2.51107e+07	2.59094e+07	1.8564e+07	2.88542e+07
Com_3477_neg	HBMP (18:1-18:1-18:1)	C60 H111 O11 P	1038.79	15.32	HBMP	Partial match	Full match	8.1114e+06	6.01886e+06	1.28662e+07	9.17193e+06	7.269e+06	1.13808e+07	8.04281e+06	7.44781e+06	8.92838e+06	9.39678e+06	7.73216e+06	1.37876e+07	6.13272e+06	7.11544e+06	1.00933e+07	1.00022e+07	8.63194e+06	1.02644e+07	1.25246e+07	1.24396e+07
Com_3396_neg	PE (14:0/16:1)	C35 H68 N O8 P	661.469	9.382	PE	Partial match	Full match	1.30248e+07	9.50547e+06	1.35838e+07	1.05178e+07	1.29242e+07	1.70215e+07	1.66164e+07	1.31134e+07	1.03495e+07	1.0683e+07	1.61203e+07	5.92963e+06	1.57079e+07	1.31515e+07	1.50071e+07	1.57073e+07	1.23745e+07	7.43266e+06	8.64674e+06	8.19133e+06
Com_146_neg	PE (18:1e/20:3)	C43 H80 N O7 P	753.567	12.875	PE	Partial match	Full match	1.53291e+09	1.3731e+09	1.64086e+09	1.79798e+09	1.47866e+09	1.48294e+09	1.63235e+09	1.68611e+09	1.5163e+09	1.40509e+09	1.43761e+09	2.07677e+09	2.18059e+09	2.32175e+09	1.99173e+09	1.47671e+09	1.83727e+09	1.85855e+09	1.93593e+09	2.05846e+09
Com_557_neg	PE (19:1/18:2)	C42 H78 N O8 P	755.548	9.97	PE	Partial match	Full match	3.58333e+08	3.36915e+08	3.61226e+08	4.27939e+08	3.00084e+08	2.7166e+08	3.18919e+08	3.3996e+08	3.31925e+08	3.11261e+08	2.81766e+08	3.38398e+08	4.70871e+08	2.69831e+08	3.44891e+08	2.87256e+08	3.80508e+08	3.3527e+08	3.73091e+08	3.09851e+08
Com_1444_neg	CL (16:1-16:1-16:1-18:1)	C75 H138 O17 P2	1372.94	15.79	CL	No results	Full match	7.03694e+07	6.18359e+07	7.8225e+07	5.49353e+07	4.74136e+07	4.40432e+07	5.47373e+07	5.69756e+07	6.61823e+07	7.35802e+07	8.60315e+07	6.85457e+07	7.7592e+07	6.45349e+07	9.74716e+07	8.0705e+07	7.77142e+07	6.50594e+07	5.84844e+07	8.68133e+07
Com_1791_neg	PI (17:0/18:2)	C44 H81 O13 P	848.542	10.367	PI	Partial match	Full match	4.64993e+07	6.4317e+07	3.27907e+07	3.79845e+07	4.85523e+07	6.70093e+07	6.37853e+07	5.25048e+07	4.80707e+07	5.85594e+07	3.58121e+07	2.84699e+07	4.51161e+07	3.97282e+07	3.66877e+07	3.83262e+07	3.2031e+07	2.97747e+07	2.77967e+07	3.5705e+07
Com_3247_neg	OxPE (18:1-18:0+1O )	C41 H80 N O9 P	761.558	9.163	PE	Partial match	Full match	4.37699e+06	1.54847e+07	4.05336e+06	5.25429e+06	5.26109e+06	6.97582e+06	9.52252e+06	1.30695e+07	1.24539e+07	1.62124e+07	6.76469e+06	5.50253e+06	7.08807e+06	7.83041e+06	7.07365e+06	7.56802e+06	5.35112e+06	1.08587e+07	7.93061e+06	4.74298e+06
Com_2031_neg	PE (14:1e/20:5)	C39 H68 N O7 P	693.474	9.258	PE	No results	Full match	2.07447e+07	2.5369e+07	2.3944e+07	2.12081e+07	1.49736e+07	1.86118e+07	1.78323e+07	2.89338e+07	3.54173e+07	4.4133e+07	4.00136e+07	3.15103e+07	4.04134e+07	2.7777e+07	3.39181e+07	3.84773e+07	4.68863e+07	3.27205e+07	2.44866e+07	2.83699e+07
Com_2422_neg	PA (18:2/18:2)	C39 H69 O8 P	696.474	9.728	PA	Partial match	Full match	7.54631e+06	2.92219e+07	7.43996e+06	3.22165e+06	1.16909e+07	1.76711e+07	1.78167e+07	3.494e+07	3.15173e+07	2.48833e+07	1.6689e+07	1.5504e+07	1.45787e+07	1.28691e+07	1.28137e+07	1.24274e+07	1.34131e+07	1.26749e+07	1.44765e+07	1.21834e+07
Com_2643_neg	PE (18:1e/16:2)	C39 H74 N O7 P	699.521	12.099	PE	Partial match	Full match	2.67819e+07	1.10922e+07	9.57384e+06	1.35534e+07	2.12049e+07	1.53026e+07	1.0765e+07	7.01924e+06	1.38259e+07	1.7122e+07	7.48985e+06	2.82863e+07	1.79834e+07	1.03775e+07	1.94229e+07	2.62431e+07	1.35639e+07	8.65928e+06	6.73082e+06	1.75185e+07
Com_218_neg	PI (16:0/22:4)	C47 H83 O13 P	886.559	10.175	PI	Partial match	Full match	2.65722e+08	2.49067e+08	2.58353e+08	2.58722e+08	2.98083e+08	2.74035e+08	2.37609e+08	3.31087e+08	2.49065e+08	3.14254e+08	2.62782e+08	1.40621e+09	3.00343e+08	3.94272e+08	2.8458e+08	2.79704e+08	3.38624e+08	2.93775e+08	2.56774e+08	2.86713e+08
Com_1726_neg	Cer-NP (t17:0/24:1)	C41 H81 N O4	651.617	13.806	Cer	Partial match	Full match	4.05781e+07	3.29748e+07	4.38248e+07	6.09541e+07	4.00565e+07	4.79133e+07	4.51923e+07	3.57344e+07	3.75623e+07	3.03193e+07	4.01183e+07	4.44044e+07	3.92396e+07	4.59889e+07	7.3221e+07	4.9272e+07	4.80432e+07	4.51992e+07	6.6111e+07	5.40747e+07
Com_2689_neg	CL (14:0-18:1-16:0-18:1)	C75 H142 O17 P2	1376.97	16.38	CL	Partial match	Full match	1.51123e+07	2.29677e+07	1.61407e+07	1.09587e+07	1.23616e+07	2.19567e+07	3.14014e+07	2.44102e+07	1.7468e+07	2.12719e+07	2.14054e+07	1.71528e+07	2.17438e+07	1.5877e+07	2.40164e+07	1.41487e+07	2.03384e+07	1.17327e+07	1.14959e+07	1.19479e+07
Com_3984_neg	PE (3:0/18:2)	C26 H48 N O8 P	533.312	2.061	PE	No results	Full match	2.21631e+06	4.96691e+06	3.95147e+06	4.57331e+06	2.46233e+06	4.13946e+06	2.86907e+06	6.19334e+06	1.73648e+06	3.95884e+06	7.58059e+06	4.38429e+06	6.53739e+06	3.85951e+06	3.99166e+06	9.04043e+06	8.58428e+06	6.16563e+06	2.42333e+06	3.52198e+06
Com_978_neg	PE (22:1/20:4)	C47 H84 N O8 P	821.594	12.928	PE	Partial match	Full match	1.26862e+08	1.61291e+08	1.48183e+08	1.37825e+08	1.52919e+08	1.47086e+08	1.5569e+08	1.78548e+08	1.66456e+08	1.49455e+08	1.37477e+08	1.40509e+08	1.36301e+08	1.31915e+08	1.43799e+08	1.22092e+08	1.29159e+08	1.16136e+08	1.38703e+08	1.48544e+08
Com_2044_neg	PE (16:1/18:3)	C39 H70 N O8 P	711.485	9.444	PE	Partial match	Full match	3.45318e+07	2.95134e+07	3.95156e+07	3.45652e+07	3.87694e+07	5.41239e+07	4.96939e+07	4.20209e+07	3.78097e+07	3.68271e+07	4.63461e+07	2.75279e+07	5.63284e+07	5.10584e+07	3.85874e+07	4.39238e+07	4.28886e+07	3.61959e+07	3.42227e+07	3.1271e+07
Com_76_neg	PG (16:0/18:1)	C40 H77 O10 P	748.525	10.761	PG	Partial match	Full match	2.52392e+09	2.0122e+09	3.86475e+09	2.9425e+09	1.83864e+09	2.62321e+09	2.18749e+09	2.09406e+09	2.3086e+09	2.29045e+09	2.47891e+09	3.02957e+09	2.02894e+09	1.97311e+09	2.25451e+09	2.34465e+09	2.46417e+09	2.52601e+09	2.74471e+09	3.21852e+09
Com_2759_neg	PE (18:3/20:4)	C43 H72 N O8 P	761.501	9.09	PE	Partial match	Full match	1.95238e+07	1.64014e+07	2.04987e+07	2.02096e+07	1.03026e+07	1.07534e+07	8.84094e+06	2.2077e+07	1.89326e+07	2.28839e+07	2.85286e+07	2.04128e+07	3.0739e+07	2.26707e+07	1.82621e+07	1.623e+07	1.74842e+07	2.31904e+07	2.43557e+07	2.46278e+07
Com_2510_neg	Cer-NDS (d16:0/18:0)	C34 H69 N O3	539.528	11.956	Cer	Partial match	Full match	1.75901e+07	1.98644e+07	2.77467e+07	2.64805e+07	3.95584e+07	3.52222e+07	3.10865e+07	2.2636e+07	1.8969e+07	1.89665e+07	2.36018e+07	2.25479e+07	2.10268e+07	2.53452e+07	2.67331e+07	2.06163e+07	3.08667e+07	2.49194e+07	2.40981e+07	1.66447e+07
Com_977_neg	CL (16:0-18:1-16:0-18:1)	C77 H146 O17 P2	1405	16.664	CL	Partial match	Full match	7.09833e+07	1.37034e+08	7.85367e+07	6.08357e+07	1.18283e+08	1.43045e+08	1.99713e+08	1.43839e+08	1.48936e+08	1.3983e+08	1.14227e+08	8.63016e+07	1.08068e+08	8.22434e+07	1.44354e+08	1.41498e+08	1.0268e+08	5.60072e+07	1.0477e+08	8.68312e+07
Com_189_neg	PE (16:1e/22:5)	C43 H76 N O7 P	749.537	11.605	PE	Partial match	Full match	1.41642e+09	1.50753e+09	1.63983e+09	2.02276e+09	1.26493e+09	1.1879e+09	1.25333e+09	1.30343e+09	1.25261e+09	1.41426e+09	1.59744e+09	1.33322e+09	1.2276e+09	1.34049e+09	1.27674e+09	1.58895e+09	1.41831e+09	1.44647e+09	1.47436e+09	1.3729e+09
Com_3648_neg	Cer-NDS (d18:0/19:0)	C37 H75 N O3	581.575	13.596	Cer	Partial match	Full match	5.89116e+06	8.31191e+06	8.76638e+06	7.26965e+06	4.96618e+06	3.80131e+06	5.22881e+06	7.27984e+06	9.05239e+06	5.17054e+06	1.27622e+07	6.34309e+06	1.42992e+07	1.04446e+07	8.46142e+06	1.11957e+07	9.46612e+06	7.64174e+06	6.38239e+06	6.54564e+06
Com_2230_neg	GM3 d35:1; [M-H]-	C58 H106 N2 O21	1166.73	9.864	GM3	No results	Full match	3.30947e+07	3.25301e+07	3.60706e+07	3.56749e+07	4.5711e+07	4.17184e+07	4.69106e+07	3.27291e+07	3.25433e+07	3.40373e+07	3.0393e+07	2.76081e+07	3.30652e+07	3.36551e+07	3.20605e+07	2.72351e+07	2.7606e+07	2.51635e+07	2.46679e+07	2.84945e+07
Com_268_neg	PE (19:0/18:2)	C42 H80 N O8 P	757.563	11.044	PE	Partial match	Full match	6.04629e+08	9.773e+08	1.03684e+09	6.90307e+08	1.07375e+09	9.57907e+08	1.20026e+09	8.67413e+08	8.2715e+08	7.68689e+08	7.52812e+08	8.33721e+08	1.15127e+09	9.26476e+08	1.09712e+09	5.5956e+08	9.20339e+08	1.00066e+09	9.85927e+08	8.24975e+08
Com_899_neg	CL (18:0-18:2-18:1-18:1)	C81 H150 O17 P2	1457.03	16.679	CL	Partial match	Full match	1.22527e+08	1.80496e+08	1.66774e+08	8.92865e+07	1.46096e+08	1.51913e+08	2.22743e+08	1.82702e+08	1.9243e+08	1.90159e+08	1.85468e+08	1.25382e+08	2.38375e+08	1.5952e+08	1.86442e+08	1.65465e+08	1.8929e+08	1.62305e+08	1.79929e+08	1.75775e+08
Com_3377_neg	FAHFA (18:1/20:3)	C38 H66 O4	586.494	6.092	FAHFA	No results	Full match	1.32486e+07	1.19552e+07	1.36505e+07	1.3662e+07	1.17617e+07	1.06882e+07	8.55808e+06	1.20926e+07	1.06823e+07	1.02098e+07	1.28326e+07	1.3124e+07	1.45136e+07	1.15286e+07	1.35654e+07	1.08244e+07	1.05696e+07	1.22416e+07	1.11785e+07	1.46916e+07
Com_1480_neg	LPS 18:1	C24 H46 N O9 P	523.292	2.215	PS	Partial match	Full match	3.20308e+07	3.34771e+07	2.82189e+07	1.71759e+07	3.10329e+07	3.05366e+07	2.67429e+07	4.85947e+07	2.50688e+07	3.32216e+07	7.0288e+07	3.85281e+07	1.02952e+08	5.3594e+07	3.19572e+07	6.16663e+07	4.09039e+07	5.49534e+07	2.62882e+07	3.94826e+07
Com_2631_neg	LPI 18:2	C27 H49 O12 P	596.297	1.738	PI	Partial match	Full match	3.84875e+06	1.21091e+07	5.47529e+06	2.71612e+06	8.58143e+06	8.85023e+06	5.82257e+06	1.29463e+07	7.77124e+06	9.91313e+06	1.5563e+07	7.11895e+06	3.43307e+07	2.1228e+07	5.9689e+06	7.8183e+06	1.05037e+07	8.85527e+06	4.8121e+06	7.02652e+06
Com_249_neg	PS (18:1/22:1)	C46 H86 N O10 P	843.6	13.022	PS	Partial match	Full match	1.02418e+09	8.53151e+08	1.1014e+09	8.52689e+08	1.18493e+09	1.76013e+08	1.2077e+09	9.50674e+08	9.11236e+08	9.08395e+08	7.62672e+08	9.37858e+08	7.7255e+08	9.01161e+08	5.23831e+08	7.95369e+08	8.38902e+08	8.21191e+08	9.69026e+08	1.12604e+09
Com_1961_neg	PI (18:0/22:3)	C49 H89 O13 P	916.605	12.39	PI	Partial match	Full match	3.72554e+07	2.89094e+07	3.84403e+07	3.53912e+07	3.25726e+07	4.90276e+07	3.45016e+07	3.35452e+07	2.31175e+07	3.44887e+07	3.88081e+07	5.08034e+07	3.61626e+07	3.72954e+07	3.91042e+07	4.29621e+07	4.93672e+07	5.0226e+07	4.74367e+07	3.93469e+07
Com_1413_neg	PE (18:1e/24:4)	C47 H86 N O7 P	807.616	13.918	PE	Partial match	Full match	8.96965e+07	5.13098e+07	8.28228e+07	6.24741e+07	6.56908e+07	9.3345e+07	6.79253e+07	5.92905e+07	7.38697e+07	8.31446e+07	4.98766e+07	8.55434e+07	5.12477e+07	5.08719e+07	7.6048e+07	7.47838e+07	6.30111e+07	5.28617e+07	4.74995e+07	9.01574e+07
Com_127_neg	CL (16:1-18:2-18:2-18:2)	C79 H140 O17 P2	1422.96	15.598	CL	No results	Full match	9.25658e+08	1.84913e+09	1.75653e+09	1.20766e+09	1.33649e+09	1.45073e+09	1.96158e+09	1.04979e+09	1.65997e+09	2.33474e+09	1.73388e+09	2.0117e+09	1.0126e+09	1.00408e+09	1.87252e+09	1.79119e+09	2.07207e+09	1.56284e+09	1.72465e+09	1.93761e+09
Com_2583_neg	LPE 18:3	C23 H42 N O7 P	475.27	1.747	PE	Partial match	Full match	7.81723e+06	1.08813e+07	1.01479e+07	4.90095e+06	7.09322e+06	8.7115e+06	8.11946e+06	1.08949e+07	8.34468e+06	9.25805e+06	2.07286e+07	1.59418e+07	3.56497e+07	1.80127e+07	9.77748e+06	1.38044e+07	1.44945e+07	1.30763e+07	9.81541e+06	1.65543e+07
Com_274_neg	PS (16:0/18:1)	C40 H76 N O10 P	761.522	10.784	PS	Partial match	Full match	7.96414e+08	8.66782e+08	6.82691e+08	5.79768e+08	1.16459e+09	7.96239e+08	9.11727e+08	1.00474e+09	9.07732e+08	8.46016e+08	1.066e+09	5.43223e+08	1.14351e+09	1.35059e+09	9.7096e+08	9.43289e+08	9.05767e+08	7.62439e+08	5.64081e+08	8.36192e+08
Com_3796_neg	OxPE (18:0-18:2+2O )	C41 H78 N O10 P	775.538	8.206	PE	Partial match	Full match	4.56499e+06	1.00947e+07	3.91612e+06	2.90263e+06	6.28222e+06	4.14258e+06	1.20306e+07	7.69174e+06	7.04384e+06	7.77707e+06	9.75703e+06	1.04391e+07	5.26348e+06	1.09167e+07	6.25628e+06	6.01077e+06	6.32184e+06	7.45953e+06	1.08048e+07	5.30325e+06
Com_2416_neg	CL (18:1-18:2-18:1-22:4)	C85 H150 O17 P2	1505.03	16.295	CL	Partial match	Full match	1.4223e+07	2.57968e+07	1.78179e+07	1.1554e+07	8.60343e+06	1.82618e+07	2.28355e+07	2.0699e+07	2.6055e+07	3.27576e+07	2.05647e+07	1.90452e+07	2.01836e+07	1.3192e+07	1.50973e+07	1.24352e+07	1.72047e+07	1.83806e+07	1.39197e+07	2.26755e+07
Com_131_neg	PE (18:2e/22:6)	C45 H76 N O7 P	773.537	10.894	PE	Partial match	Full match	1.95532e+09	1.7111e+09	2.09744e+09	2.19904e+09	1.55381e+09	1.81603e+09	1.74386e+09	1.91131e+09	2.07166e+09	1.81876e+09	2.15519e+09	2.14999e+09	1.88841e+09	1.72491e+09	2.34178e+09	2.07619e+09	1.94986e+09	2.01826e+09	2.14274e+09	2.33774e+09
Com_1604_neg	PE (17:0/22:4)	C44 H80 N O8 P	781.563	12.016	PE	Partial match	Full match	5.45749e+07	7.0174e+07	6.34678e+07	7.75794e+07	8.49541e+07	8.2525e+07	8.3585e+07	5.97608e+07	7.03269e+07	7.09121e+07	4.63382e+07	4.8309e+07	4.42699e+07	7.12875e+07	5.61467e+07	4.03122e+07	7.14135e+07	6.73788e+07	6.96587e+07	5.41689e+07
Com_1126_neg	Cer-NS (d18:1/26:2)	C44 H83 N O3	673.638	14.613	Cer	No results	Full match	5.13759e+07	9.77896e+07	6.31219e+07	6.07178e+07	1.10054e+08	1.14704e+08	1.28098e+08	1.42027e+08	1.41184e+08	1.14596e+08	9.12662e+07	7.72242e+07	1.19324e+08	6.07502e+07	9.56162e+07	1.16435e+08	9.58935e+07	9.38528e+07	8.67544e+07	9.61183e+07
Com_657_neg	PE (16:0/20:4)	C41 H74 N O8 P	739.517	9.19	PE	Partial match	Full match	2.89715e+08	2.04348e+08	2.90758e+08	3.53712e+08	3.34507e+08	3.4798e+08	1.8964e+08	2.34572e+08	2.63986e+08	2.92875e+08	3.46413e+08	2.92554e+08	3.11996e+08	2.51718e+08	2.3645e+08	2.50007e+08	2.76052e+08	2.40025e+08	2.94296e+08	3.14054e+08
Com_1174_neg	PG (18:1/20:3)	C44 H79 O10 P	798.542	9.646	PG	Partial match	Full match	9.42197e+07	5.46644e+07	6.22609e+07	5.70046e+07	4.91009e+07	5.9243e+07	5.60222e+07	5.01965e+07	8.78633e+07	3.94472e+07	5.33393e+07	6.99947e+07	7.11279e+07	5.21569e+07	3.94916e+07	9.85177e+07	7.49618e+07	4.20917e+07	5.805e+07	1.241e+08
Com_1788_neg	LPA 18:1	C21 H41 O7 P	436.259	2.763	PA	Partial match	Full match	3.29922e+07	2.31085e+07	4.54526e+07	1.48574e+07	6.15794e+06	2.24471e+07	3.9045e+07	2.35498e+07	3.87001e+07	3.64299e+07	1.53721e+07	5.43312e+07	3.92522e+07	9.97513e+06	3.18761e+07	2.98627e+07	4.68475e+07	4.35706e+07	4.28154e+07	5.97716e+07
Com_3953_neg	PI (18:3/20:4)	C47 H77 O13 P	880.511	8.352	PI	Partial match	Full match	8.54433e+06	5.49849e+06	7.75728e+06	5.51311e+06	4.89707e+06	6.36298e+06	5.08541e+06	9.16879e+06	8.7082e+06	8.69565e+06	8.57891e+06	8.77247e+06	9.09476e+06	9.08269e+06	7.9025e+06	6.401e+06	5.75194e+06	6.04867e+06	8.23774e+06	7.97993e+06
Com_2521_neg	PS (18:1/21:1)	C45 H84 N O10 P	829.584	12.442	PS	Partial match	Full match	1.80434e+07	1.7575e+07	1.87867e+07	1.68416e+07	2.31038e+07	1.72172e+07	1.3661e+07	2.10245e+07	7.50477e+06	1.33765e+07	2.39272e+07	2.22811e+07	2.66122e+07	4.01291e+07	3.49744e+07	1.75327e+07	1.67606e+07	2.02381e+07	2.72718e+07	2.36506e+07
Com_4279_neg	PE (18:1e/24:1)	C47 H92 N O7 P	813.662	15.555	PE	Partial match	Full match	7.03056e+06	1.45082e+06	3.19435e+06	2.29782e+06	5.25513e+06	2.89103e+06	2.34175e+06	1.45065e+06	1.99237e+06	3.48109e+06	4.44333e+06	4.24993e+06	2.09472e+06	3.59874e+06	4.50778e+06	4.43039e+06	2.31634e+06	2.70463e+06	2.81491e+06	4.09861e+06
Com_1810_neg	PE (18:1e/22:1)	C45 H88 N O7 P	785.631	15.048	PE	Partial match	Full match	6.14679e+07	2.48686e+07	4.72602e+07	3.4064e+07	7.71368e+07	4.49638e+07	3.72156e+07	2.7818e+07	2.35016e+07	3.41324e+07	2.32292e+07	5.99604e+07	1.79164e+07	2.87357e+07	3.01697e+07	3.88639e+07	2.36817e+07	2.86825e+07	2.00015e+07	3.97431e+07
Com_3516_neg	GM3 d43:1; [M-H]-	C66 H122 N2 O21	1278.85	14.175	GM3	No results	Full match	1.24831e+07	1.03887e+07	1.34554e+07	8.75666e+06	1.24963e+07	1.20099e+07	8.74879e+06	9.37662e+06	6.76094e+06	1.09403e+07	8.91362e+06	5.44048e+06	8.20394e+06	8.02878e+06	7.27256e+06	4.50111e+06	5.07779e+06	5.84515e+06	6.00431e+06	8.39573e+06
Com_3069_neg	PG (18:2/20:4)	C44 H75 O10 P	794.511	9.074	PG	Partial match	Full match	1.39276e+07	7.47243e+06	1.50064e+07	1.00402e+07	1.06372e+07	1.11073e+07	9.06635e+06	1.80581e+07	1.01605e+07	9.92364e+06	2.11875e+07	1.45345e+07	1.57423e+07	9.68988e+06	1.33602e+07	8.50894e+06	1.12623e+07	1.49816e+07	1.68652e+07	1.92275e+07
Com_2015_neg	PE (18:2e/24:4)	C47 H84 N O7 P	805.6	12.912	PE	Partial match	Full match	5.29366e+07	2.7278e+07	3.61209e+07	3.45644e+07	5.20068e+07	5.29316e+07	3.08404e+07	2.92334e+07	4.25123e+07	3.73673e+07	2.82053e+07	4.78307e+07	2.68811e+07	3.88863e+07	3.51334e+07	4.38693e+07	1.85021e+07	2.19625e+07	2.77982e+07	3.75149e+07
Com_1922_neg	LPG 22:5	C28 H47 O9 P	558.296	2.064	PG	No results	Full match	3.11431e+07	2.53469e+07	3.15378e+07	1.85557e+07	2.18564e+07	3.47086e+07	1.12873e+07	7.05096e+06	2.17378e+07	1.99527e+07	2.42567e+07	4.70439e+07	2.39918e+07	1.54812e+07	2.40187e+07	3.2268e+07	5.24289e+07	2.90118e+07	3.59927e+07	4.5895e+07
Com_1632_neg	PS (21:0/18:1)	C45 H86 N O10 P	831.601	13.664	PS	Partial match	Full match	4.55445e+07	4.51663e+07	4.52145e+07	3.33274e+07	5.70148e+07	3.79973e+07	5.22499e+07	7.45049e+07	4.04344e+07	3.81607e+07	4.06195e+07	5.90177e+07	4.3589e+07	7.20415e+07	2.98939e+07	4.7969e+07	3.91002e+07	4.15066e+07	5.4993e+07	6.35035e+07
Com_405_neg	PS (20:0/18:1)	C44 H84 N O10 P	817.586	13.106	PS	Partial match	Full match	6.48119e+08	5.0651e+08	6.11613e+08	3.21971e+08	7.95406e+08	4.52283e+08	5.8272e+08	5.85885e+08	4.90561e+08	5.74155e+08	4.71013e+08	5.02135e+08	3.8566e+08	7.17288e+08	4.86964e+08	4.69261e+08	5.34466e+08	4.80968e+08	5.42611e+08	5.69095e+08
Com_892_neg	PS (18:1/24:2)	C48 H88 N O10 P	869.616	13.093	PS	Partial match	Full match	2.218e+08	1.29506e+08	2.04121e+08	1.44824e+08	2.17133e+08	1.69072e+08	2.25686e+08	1.73636e+08	1.62965e+08	1.75655e+08	1.44479e+08	1.66741e+08	1.25291e+08	1.59162e+08	1.44801e+08	1.12152e+08	1.24624e+08	1.3945e+08	1.47866e+08	1.78147e+08
Com_651_neg	PEtOH (19:0-20:4)	C44 H79 O8 P	766.554	10.671	PEtOH	Partial match	Full match	2.92306e+08	2.4958e+08	3.28867e+08	2.95869e+08	2.63641e+08	3.01329e+08	3.07799e+08	2.73726e+08	2.65317e+08	2.14476e+08	2.52228e+08	1.4551e+08	2.43325e+08	2.84926e+08	2.17419e+08	2.02292e+08	2.01296e+08	1.90451e+08	2.36112e+08	2.09201e+08
Com_1029_neg	GM3 d38:1; [M-H]-	C61 H112 N2 O21	1208.78	11.561	GM3	Partial match	Full match	1.1966e+08	1.1563e+08	1.30422e+08	1.40857e+08	1.48828e+08	1.26422e+08	1.39514e+08	1.30408e+08	1.09186e+08	1.52021e+08	1.18473e+08	1.16211e+08	1.43822e+08	1.6412e+08	1.02692e+08	1.17615e+08	1.00587e+08	1.11087e+08	9.36261e+07	1.24377e+08
Com_422_neg	PE (18:1e/16:0)	C39 H78 N O7 P	703.553	13.441	PE	Partial match	Full match	5.8214e+08	2.65523e+08	3.11718e+08	2.88273e+08	4.40989e+08	4.28127e+08	2.80955e+08	2.2143e+08	3.68164e+08	4.10147e+08	1.49674e+08	5.68635e+08	2.426e+08	1.55167e+08	4.13993e+08	4.13261e+08	2.03725e+08	2.14178e+08	1.49536e+08	3.48239e+08
Com_2365_neg	PA (18:1/18:2)	C39 H71 O8 P	698.49	10.504	PA	Partial match	Full match	1.99118e+07	3.23368e+07	2.09354e+07	2.16608e+07	2.32142e+07	2.61155e+07	1.9992e+07	3.16126e+07	2.72678e+07	3.33141e+07	2.62521e+07	2.82792e+07	3.61763e+07	3.05504e+07	3.00086e+07	1.98444e+07	3.542e+07	1.97922e+07	2.92179e+07	3.50585e+07
Com_4286_neg	PEtOH (16:1-16:1)	C37 H69 O8 P	672.474	9.534	PEtOH	Partial match	Full match	2.1569e+06	853315	6.33909e+06	6.71775e+06	2.18606e+06	1.00731e+06	1.4128e+06	813897	805544	837519	5.26348e+06	776350	4.57777e+06	8.18651e+06	764954	1.53467e+06	779329	982699	1.16914e+06	784832
Com_469_neg	CL (18:1-18:2-18:2-20:3)	C83 H146 O17 P2	1477	16.006	CL	Partial match	Full match	3.47893e+08	3.14272e+08	4.27559e+08	2.80297e+08	2.93157e+08	3.07503e+08	3.50745e+08	4.69759e+08	4.64934e+08	4.27442e+08	4.29048e+08	4.43167e+08	3.50515e+08	2.56212e+08	3.43507e+08	3.24539e+08	2.5337e+08	4.9643e+08	5.34785e+08	4.74532e+08
Com_1195_neg	PI (17:1/18:1)	C44 H81 O13 P	848.543	10.191	PI	Partial match	Full match	1.23761e+08	6.90995e+07	1.24723e+08	7.77044e+07	6.25278e+07	5.49307e+07	5.5046e+07	8.01903e+07	4.81101e+07	6.15767e+07	5.12091e+07	7.41356e+07	9.16014e+07	8.9023e+07	9.60558e+07	4.95791e+07	9.70041e+07	8.52926e+07	7.48137e+07	6.37818e+07
Com_7_neg	PE (16:0/22:1)	C43 H84 N O8 P	773.595	12.537	PE	Partial match	Full match	1.75944e+10	1.5154e+10	1.75632e+10	1.95926e+10	1.68922e+10	1.71837e+10	1.83926e+10	1.20419e+10	1.53594e+10	1.64786e+10	2.03664e+10	1.80811e+10	1.59706e+10	1.60722e+10	2.03928e+10	1.89401e+10	18918432326	19677377632	1.95642e+10	1.82142e+10
Com_336_neg	PE (14:1e/18:2)	C37 H70 N O7 P	671.49	10.208	PE	No results	Full match	3.96048e+08	5.2937e+08	3.68889e+08	4.37032e+08	5.25882e+08	8.30057e+08	8.45505e+08	8.32959e+08	5.20432e+08	5.73192e+08	5.62528e+08	6.49482e+08	8.61719e+08	5.3989e+08	6.06639e+08	5.37465e+08	7.73488e+08	4.71153e+08	4.1045e+08	4.2685e+08
Com_895_neg	PE (19:1/20:4)	C44 H78 N O8 P	779.548	9.806	PE	Partial match	Full match	1.67362e+08	1.53636e+08	2.02482e+08	1.81735e+08	1.08103e+08	1.79208e+08	1.1371e+08	1.20723e+08	8.78959e+07	1.88694e+08	1.06567e+08	1.00599e+08	9.36311e+07	1.14127e+08	1.40497e+08	1.26221e+08	1.15706e+08	1.04732e+08	1.20356e+08	1.04895e+08
Com_1233_neg	GM3 d41:1; [M-H]-	C64 H118 N2 O21	1250.82	13.29	GM3	No results	Full match	1.05405e+08	9.38108e+07	1.17853e+08	9.2822e+07	1.08769e+08	1.05563e+08	1.0377e+08	1.03512e+08	9.29074e+07	9.85173e+07	8.76123e+07	8.29629e+07	7.87021e+07	9.16239e+07	7.47264e+07	6.5132e+07	7.58952e+07	6.11874e+07	6.59425e+07	8.39292e+07
Com_206_neg	PI (16:0/20:4)	C45 H79 O13 P	858.527	9.646	PI	Partial match	Full match	1.17043e+09	1.26289e+09	1.28757e+09	9.66593e+08	1.44822e+09	1.39615e+09	1.42117e+09	1.39054e+09	1.38543e+09	1.41547e+09	1.56486e+09	1.03833e+09	1.01672e+09	9.97522e+08	1.20859e+09	1.43283e+09	1.21377e+09	7.89033e+08	8.90068e+08	1.02464e+09
Com_3764_neg	LPS 20:4	C26 H44 N O9 P	545.274	1.718	PS	Partial match	Full match	1.90457e+06	4.42541e+06	1.67118e+06	1.46034e+06	2.27401e+06	1.95839e+06	2.56433e+06	3.32258e+06	4.0271e+06	2.86281e+06	4.65585e+06	8.09247e+06	9.31291e+06	6.67272e+06	2.71844e+06	5.31883e+06	3.25045e+06	2.68122e+06	4.13112e+06	1.05437e+07
Com_1951_neg	PS (22:0/22:6)	C50 H86 N O10 P	891.601	12.955	PS	Partial match	Full match	2.90919e+07	3.62922e+07	3.26907e+07	2.82808e+07	2.8625e+07	3.54258e+07	3.43898e+07	3.42427e+07	3.04074e+07	2.90941e+07	3.70783e+07	5.13378e+07	3.43646e+07	3.84523e+07	3.46196e+07	2.7799e+07	3.67546e+07	3.05326e+07	4.36883e+07	4.17842e+07
Com_831_neg	CL (16:0-18:1-18:0-18:2)	C79 H148 O17 P2	1431.02	16.668	CL	Partial match	Full match	9.93848e+07	2.10817e+08	1.2332e+08	6.71391e+07	1.71225e+08	1.87925e+08	2.60498e+08	2.19716e+08	1.88339e+08	1.98959e+08	1.76005e+08	1.18157e+08	1.81159e+08	1.41369e+08	2.00976e+08	1.86438e+08	1.93642e+08	1.4371e+08	1.6505e+08	1.52335e+08
Com_914_neg	PI (20:2/20:4)	C49 H83 O13 P	910.558	9.761	PI	Partial match	Full match	9.41956e+07	1.10398e+08	1.37968e+08	8.74973e+07	1.81462e+08	1.57773e+08	1.62217e+08	1.98182e+08	1.47612e+08	1.78258e+08	1.40416e+08	1.61849e+08	1.54436e+08	1.99521e+08	1.55984e+08	1.35848e+08	1.62422e+08	1.37471e+08	1.60433e+08	1.61283e+08
Com_3744_neg	PI (14:0/20:4)	C43 H75 O13 P	830.496	8.631	PI	Partial match	Full match	1.16096e+07	6.54776e+06	1.1041e+07	6.49871e+06	7.6494e+06	7.80775e+06	8.9259e+06	7.18769e+06	6.32254e+06	7.33118e+06	9.20753e+06	5.60067e+06	9.5959e+06	9.76948e+06	7.03602e+06	4.61106e+06	5.46773e+06	5.31094e+06	4.43563e+06	6.02872e+06
Com_1575_neg	PS (16:0/22:4)	C44 H78 N O10 P	811.539	10.501	PS	Partial match	Full match	4.22826e+07	5.85568e+07	5.0914e+07	3.52351e+07	6.76265e+07	4.92321e+07	5.05539e+07	6.30896e+07	3.3871e+07	5.46522e+07	8.83607e+07	4.88936e+07	5.43675e+07	7.04652e+07	5.61796e+07	5.9837e+07	6.21972e+07	4.9759e+07	7.84872e+07	7.13861e+07
Com_4803_neg	LPE 19:0	C24 H50 N O7 P	495.333	5.476	PE	Partial match	Full match	2.27782e+06	1.68611e+06	2.55449e+06	2.18543e+06	2.43129e+06	2.9262e+06	2.59268e+06	1.98417e+06	1.9724e+06	2.06927e+06	1.97592e+06	2.56156e+06	2.85141e+06	2.07183e+06	1.72245e+06	2.25935e+06	2.03672e+06	2.16608e+06	2.31395e+06	2.11378e+06
Com_569_neg	PI (18:2/20:4)	C47 H79 O13 P	882.527	8.948	PI	Partial match	Full match	1.5629e+08	1.36716e+08	1.84181e+08	1.26053e+08	8.96411e+07	1.29097e+08	1.41965e+08	2.94107e+08	1.10031e+08	1.17748e+08	2.61919e+08	1.77077e+08	2.22999e+08	5.09007e+08	8.36498e+07	1.8629e+08	1.81022e+08	3.10434e+08	1.22065e+08	1.54992e+08
Com_1844_neg	CL (18:1-18:2-20:3-20:3)	C85 H148 O17 P2	1503.02	16.091	CL	Partial match	Full match	2.98736e+07	4.44514e+07	4.60239e+07	4.25794e+07	3.67587e+07	2.54328e+07	4.05621e+07	4.62752e+07	4.05393e+07	5.3914e+07	5.15679e+07	4.19117e+07	3.59784e+07	2.4786e+07	3.82653e+07	3.55508e+07	4.57069e+07	6.37395e+07	5.33793e+07	5.38648e+07
Com_1056_neg	PA (18:0/18:2)	C39 H73 O8 P	700.505	11.141	PA	Partial match	Full match	1.27658e+08	1.62112e+08	9.54023e+07	8.44665e+07	1.0881e+08	1.0554e+08	1.4697e+08	1.21453e+08	1.36013e+08	1.47171e+08	1.22052e+08	1.50459e+08	1.4424e+08	1.58116e+08	1.67432e+08	1.21755e+08	1.41224e+08	1.07966e+08	1.20255e+08	1.24017e+08
Com_1333_neg	PE (16:1e/18:2)	C39 H74 N O7 P	699.521	9.829	PE	Partial match	Full match	4.79085e+07	5.36245e+07	6.10012e+07	6.54489e+07	7.0295e+07	7.71034e+07	8.04913e+07	6.92286e+07	7.60537e+07	6.87143e+07	5.80183e+07	6.67353e+07	9.22124e+07	7.2197e+07	1.03535e+08	6.46874e+07	1.00824e+08	6.98109e+07	1.04842e+08	6.14107e+07
Com_1005_neg	PG (18:2/22:4)	C46 H79 O10 P	822.543	9.216	PG	Partial match	Full match	6.80287e+07	5.46044e+07	7.21772e+07	7.68547e+07	7.30801e+07	8.7306e+07	8.79488e+07	7.0992e+07	6.29716e+07	9.92347e+07	1.51498e+08	1.25242e+08	8.16021e+07	1.2355e+08	5.49347e+07	7.52174e+07	6.76145e+07	9.08691e+07	1.06477e+08	1.61046e+08
Com_109_neg	PE (18:2e/20:3)	C43 H78 N O7 P	751.553	12.025	PE	Partial match	Full match	2.6383e+09	2.27282e+09	2.15936e+09	2.36645e+09	2.22557e+09	2.13013e+09	2.2526e+09	2.25746e+09	2.14366e+09	2.4065e+09	1.76016e+09	1.67989e+09	1.71662e+09	2.63372e+09	1.6199e+09	2.2426e+09	1.64257e+09	2.66012e+09	2.73944e+09	2.69293e+09
Com_3696_neg	CL (16:0-18:1-18:0-18:1)	C79 H150 O17 P2	1433.03	16.958	CL	Partial match	Full match	5.18006e+06	1.25735e+07	4.36617e+06	4.139e+06	8.8837e+06	9.49128e+06	1.25187e+07	1.16918e+07	9.34766e+06	9.33442e+06	8.62679e+06	5.05599e+06	8.78296e+06	8.31742e+06	1.10514e+07	9.05405e+06	1.12782e+07	6.90805e+06	8.29109e+06	8.89465e+06
Com_1264_neg	PI (16:0/22:6)	C47 H79 O13 P	882.527	9.383	PI	Partial match	Full match	9.04604e+07	8.83195e+07	8.39843e+07	7.11895e+07	8.32148e+07	1.29136e+08	1.0035e+08	9.47068e+07	8.8489e+07	9.02258e+07	7.97998e+07	5.3845e+07	8.26403e+07	6.85059e+07	9.60003e+07	9.38546e+07	7.0631e+07	5.36389e+07	5.60934e+07	7.0618e+07
Com_1106_neg	PG (17:0/18:1)	C41 H79 O10 P	762.541	11.382	PG	Partial match	Full match	1.55196e+08	1.5463e+08	1.20532e+08	1.64332e+08	1.17891e+08	1.15711e+08	1.54299e+08	1.46762e+08	1.45138e+08	1.19899e+08	1.26808e+08	1.06417e+08	9.04364e+07	1.21622e+08	1.22155e+08	1.02779e+08	5.3815e+07	1.25966e+08	1.35075e+08	1.07539e+08
Com_3873_neg	LPG 20:3	C26 H47 O9 P	534.296	2.015	PG	Partial match	Full match	5.41402e+06	8.15686e+06	6.57015e+06	2.18031e+06	1.96458e+06	5.14023e+06	2.768e+06	9.97647e+06	8.61648e+06	6.80755e+06	5.02208e+06	7.97027e+06	8.07539e+06	3.25882e+06	6.74637e+06	6.24977e+06	6.97655e+06	6.22892e+06	6.98805e+06	9.57623e+06
Com_1490_neg	PG (18:1/20:2)	C44 H81 O10 P	800.558	10.267	PG	Partial match	Full match	5.0848e+07	2.81556e+07	7.53145e+07	2.77918e+07	2.33015e+07	5.67469e+07	1.56538e+07	3.82024e+07	3.32508e+07	3.12584e+07	2.02111e+07	8.49374e+07	3.41561e+07	1.23047e+07	3.72191e+07	3.65955e+07	3.66578e+07	3.9661e+07	4.06261e+07	5.98104e+07
Com_4236_neg	OxPE (18:1-20:3+1O )	C43 H78 N O9 P	783.542	8.336	PE	Partial match	Full match	570739	4.29931e+06	583575	204252	751964	717854	570801	6.35261e+06	5.14966e+06	6.38086e+06	899731	646866	313868	987141	310319	1.03556e+06	787166	608121	822261	877334
Com_2491_neg	PE (20:4/22:6)	C47 H74 N O8 P	811.517	9.272	PE	Partial match	Full match	3.50648e+07	1.27996e+07	3.21286e+07	3.15561e+07	2.43292e+07	1.86585e+07	2.09142e+07	1.43124e+07	2.23856e+07	2.59238e+07	3.48544e+07	2.5911e+07	2.7228e+07	2.48948e+07	1.879e+07	2.24159e+07	2.26866e+07	1.90587e+07	2.03748e+07	2.36244e+07
Com_1661_neg	PS (16:0/22:5)	C44 H76 N O10 P	809.522	10.2	PS	Partial match	Full match	3.38688e+07	5.34686e+07	3.83854e+07	2.05617e+07	4.35522e+07	3.69703e+07	4.13763e+07	6.31324e+07	4.31112e+07	6.46302e+07	6.74944e+07	6.989e+07	6.8739e+07	8.36141e+07	6.811e+07	7.1219e+07	5.99992e+07	5.46565e+07	5.26195e+07	6.64822e+07
Com_1192_neg	CL (18:1-18:2-18:2-22:6)	C85 H144 O17 P2	1498.98	15.756	CL	Partial match	Full match	3.82487e+07	3.04602e+07	4.22434e+07	2.99648e+07	2.59512e+07	3.4306e+07	3.63904e+07	4.55457e+07	3.95075e+07	4.45526e+07	4.78739e+07	4.66381e+07	3.16261e+07	3.1095e+07	7.93595e+07	3.25641e+07	5.19526e+07	5.24105e+07	4.25802e+07	1.21078e+08
Com_939_neg	LPS 18:0	C24 H48 N O9 P	525.307	3.342	PS	Partial match	Full match	4.88018e+07	3.85816e+07	6.24252e+07	4.04138e+07	7.45532e+07	5.92374e+07	5.89112e+07	3.65431e+07	3.80648e+07	4.16626e+07	1.09514e+08	7.67129e+07	1.20977e+08	1.16597e+08	8.48984e+07	1.97158e+08	1.51548e+08	6.17788e+07	5.79004e+07	9.16783e+07
Com_4164_neg	OxPI (18:0-20:3+1O(1Cyc))	C47 H83 O14 P	902.554	9.27	PI	No results	Full match	3.90751e+06	3.85505e+06	5.263e+06	2.09141e+06	2.67085e+06	3.34251e+06	2.57346e+06	3.17239e+06	3.69833e+06	3.98052e+06	6.17796e+06	7.1445e+06	4.07333e+06	4.71239e+06	3.12809e+06	3.67263e+06	3.30153e+06	5.747e+06	6.32122e+06	4.3747e+06
Com_52_neg	PE (18:0/22:5)	C45 H80 N O8 P	793.563	12.253	PE	Partial match	Full match	3.84565e+09	3.29638e+09	4.26048e+09	3.57497e+09	3.91031e+09	3.98005e+09	4.15384e+09	3.73511e+09	3.77848e+09	4.16706e+09	4.47123e+09	4.10762e+09	3.74342e+09	2.93559e+09	4.47488e+09	4.90246e+09	4.7517e+09	4.79849e+09	4.34857e+09	4.05977e+09
Com_84_neg	CL (18:2-18:2-18:2-18:2)	C81 H142 O17 P2	1448.97	15.659	CL	Partial match	Full match	1.90997e+09	2.99451e+09	2.33881e+09	1.98027e+09	2.49127e+09	2.93713e+09	3.48081e+09	1.91504e+09	3.57982e+09	3.19148e+09	2.28181e+09	2.84875e+09	1.75381e+09	5.91866e+08	2.16566e+09	3.5113e+09	3.11708e+09	3.07308e+09	3.81583e+09	2.88083e+09
Com_785_neg	PE (18:1e/22:3)	C45 H84 N O7 P	781.6	13.919	PE	Partial match	Full match	2.13637e+08	1.10471e+08	1.92055e+08	1.494e+08	1.50528e+08	1.61297e+08	1.38267e+08	1.52975e+08	1.99393e+08	2.0822e+08	1.60172e+08	2.08399e+08	1.29162e+08	1.45148e+08	1.88454e+08	2.07287e+08	1.25726e+08	1.21146e+08	1.45883e+08	2.42126e+08
Com_53_neg	CL (18:1-18:2-18:2-18:2)	C81 H144 O17 P2	1450.99	15.932	CL	Partial match	Full match	3.4131e+09	3.66636e+09	3.69206e+09	3.35009e+09	3.20199e+09	3.46671e+09	3.69788e+09	3.80231e+09	4.17418e+09	3.91437e+09	3.31251e+09	3.70572e+09	2.43612e+09	1.80694e+09	2.23166e+09	3.35641e+09	3.44346e+09	3.51418e+09	3.36201e+09	4.68615e+09
Com_157_neg	PI (18:1/18:2)	C45 H81 O13 P	860.543	9.848	PI	Partial match	Full match	1.34673e+09	1457244818	1.50845e+09	9.26285e+08	1.34656e+09	1.32904e+09	1.4467e+09	1.42149e+09	1.3861e+09	1.5503e+09	2.11757e+09	1.62948e+09	2.34865e+09	2.28933e+09	1.72391e+09	1.45976e+09	1.76529e+09	1.95922e+09	1.78086e+09	1.77751e+09
Com_636_neg	GM3 d36:1; [M-H]-	C59 H108 N2 O21	1180.74	10.42	GM3	Partial match	Full match	3.28811e+08	2.48947e+08	3.39649e+08	3.58419e+08	3.29199e+08	3.26393e+08	3.17806e+08	2.56899e+08	2.61491e+08	2.66267e+08	2.82886e+08	2.62796e+08	3.02047e+08	2.80431e+08	2.65981e+08	3.01085e+08	2.62196e+08	2.11107e+08	2.34455e+08	2.75582e+08
Com_67_neg	PE (18:0e/20:4)	C43 H80 N O7 P	753.569	10.991	PE	Partial match	Full match	3.89244e+09	3.34112e+09	3.58036e+09	4.11297e+09	3.10359e+09	3.24468e+09	3.06713e+09	3.16312e+09	3.76296e+09	3.63654e+09	2.7183e+09	3.78446e+09	3.57787e+09	3.09363e+09	3.68482e+09	2.98796e+09	3.05901e+09	3.91213e+09	3.84257e+09	3.95406e+09
Com_490_neg	PS (18:1/24:1)	C48 H90 N O10 P	871.631	13.964	PS	Partial match	Full match	5.20895e+08	2.39442e+08	3.93062e+08	3.32499e+08	3.50341e+08	3.01167e+08	3.46798e+08	2.71349e+08	2.54277e+08	3.04872e+08	2.45284e+08	3.17364e+08	2.51317e+08	3.75982e+08	2.41067e+08	2.7702e+08	2.2311e+08	2.5925e+08	3.18661e+08	3.42228e+08
Com_2076_neg	PE (16:0/17:0)	C38 H76 N O8 P	705.532	12.251	PE	Partial match	Full match	2.59689e+07	3.75432e+07	3.81485e+07	3.37333e+07	3.22875e+07	3.27652e+07	3.69327e+07	4.04727e+07	3.9717e+07	4.39179e+07	3.57502e+07	2.32561e+07	3.2647e+07	2.74917e+07	2.50677e+07	1.9406e+07	2.29739e+07	2.78124e+07	2.37072e+07	2.32497e+07
Com_144_neg	PE (18:1e/22:5)	C45 H80 N O7 P	777.569	12.792	PE	Partial match	Full match	2.22347e+09	1.43163e+09	2182177180	2.40442e+09	1.49701e+09	1.55371e+09	1.6129e+09	1.52063e+09	1.66157e+09	2.05831e+09	1.59791e+09	2.15976e+09	1.44143e+09	1.43306e+09	1.98857e+09	1.59286e+09	1.78134e+09	1.49554e+09	1.63831e+09	1.9279e+09
Com_225_neg	PS (18:0/20:4)	C44 H78 N O10 P	811.538	10.884	PS	Partial match	Full match	1.08531e+09	1.23106e+09	1.03269e+09	9.97481e+08	1.1466e+09	9.67795e+08	9.96232e+08	1.33075e+09	1.11371e+09	1.24669e+09	1.53163e+09	1.26652e+09	1.31648e+09	1.48507e+09	1.31869e+09	1.39953e+09	1.28827e+09	1.18592e+09	1.35986e+09	1.28792e+09
Com_33_neg	PE (18:2e/18:1)	C41 H78 N O7 P	727.553	12.343	PE	Partial match	Full match	7.33232e+09	4.24016e+09	5.85177e+09	5.92297e+09	6.93554e+09	5.98199e+09	6.10386e+09	4.97547e+09	5.07435e+09	5.34345e+09	6.05908e+09	5.536e+09	5.74035e+09	6.01751e+09	6.00859e+09	6.52213e+09	5.3664e+09	4.7785e+09	4.14855e+09	4.90135e+09
Com_2542_neg	PG (22:6/22:6)	C50 H75 O10 P	866.511	8.107	PG	Partial match	Full match	1.13409e+07	1.8065e+07	1.6587e+07	8.54565e+06	1.78053e+07	1.31684e+07	1.13683e+07	2.43593e+07	2.481e+07	2.93815e+07	1.67792e+07	1.39723e+07	1.36777e+07	1.22261e+07	1.45684e+07	1.90163e+07	1.97318e+07	1.85657e+07	1.72318e+07	2.84809e+07
Com_761_neg	GM3 d34:1; [M-H]-	C57 H104 N2 O21	1152.71	9.318	GM3	Partial match	Full match	2.19858e+08	2.10961e+08	2.38922e+08	1.66462e+08	2.84741e+08	2.84288e+08	2.59915e+08	2.26791e+08	2.15173e+08	2.23881e+08	2.30247e+08	2.43095e+08	2.41726e+08	2.53695e+08	2.75601e+08	2.42605e+08	2.57558e+08	1.74893e+08	2.06911e+08	2.34364e+08
Com_2260_neg	PS (16:0/16:1)	C38 H72 N O10 P	733.49	9.688	PS	Partial match	Full match	9.5613e+06	2.31563e+07	1.26812e+07	8.42489e+06	3.85563e+07	2.07529e+07	2.66413e+07	3.41997e+07	1.60077e+07	2.42159e+07	4.57422e+07	2.68553e+07	3.62094e+07	4.30877e+07	2.19795e+07	3.47013e+07	2.94688e+07	2.8538e+07	2.85183e+07	2.29762e+07
Com_4045_neg	PE (18:1e/26:4)	C49 H90 N O7 P	835.648	14.607	PE	No results	Full match	6.66672e+06	3.75526e+06	7.96684e+06	8.94788e+06	7.38382e+06	6.46138e+06	6.97908e+06	8.31082e+06	4.78058e+06	7.77188e+06	4.90925e+06	6.76589e+06	6.68453e+06	4.67256e+06	4.16432e+06	4.04962e+06	4.23355e+06	3.969e+06	2.9566e+06	5.68833e+06
Com_2777_neg	PE (23:0/20:4)	C48 H88 N O8 P	837.626	14.449	PE	Partial match	Full match	2.06347e+07	2.19339e+07	2.09105e+07	1.40372e+07	2.00801e+07	1.87786e+07	1.68113e+07	2.49267e+07	2.58789e+07	2.41441e+07	1.08348e+07	9.93345e+06	8.50593e+06	1.00716e+07	1.57926e+07	9.18777e+06	1.3277e+07	1.6175e+07	1.13648e+07	1.29352e+07
Com_1945_neg	HBMP (18:1-18:1-16:0)	C58 H109 O11 P	1012.77	15.25	HBMP	No results	Full match	4.37446e+07	2.3091e+07	3.78159e+07	2.78331e+07	1.70337e+07	2.41215e+07	2.01637e+07	2.13216e+07	1.99703e+07	2.2575e+07	2.12991e+07	3.885e+07	1.73183e+07	1.42495e+07	2.98625e+07	3.16714e+07	2.75347e+07	3.22973e+07	3.90342e+07	5.04676e+07
Com_2851_neg	Cer-NP (t17:0/20:0)	C37 H75 N O4	597.57	12.767	Cer	Partial match	Full match	1.15896e+07	1.2844e+07	1.25627e+07	1.58358e+07	1.26252e+07	1.34766e+07	1.3486e+07	1.1751e+07	1.36744e+07	1.76914e+07	1.39965e+07	2.35465e+07	1.68651e+07	2.21503e+07	1.38591e+07	1.30313e+07	1.29089e+07	1.5886e+07	2.1441e+07	1.52205e+07
Com_46_neg	PI (18:0/18:2)	C45 H83 O13 P	862.558	10.934	PI	Partial match	Full match	2.58803e+09	4.75694e+09	2.29887e+09	2.40345e+09	3.83137e+09	4.12512e+09	5.03386e+09	5.32387e+09	4.9739e+09	5.24751e+09	3.92733e+09	2.73823e+09	3.59647e+09	3.42945e+09	3.74678e+09	3.23292e+09	2.98644e+09	2.51224e+09	2.58778e+09	1.80336e+09
Com_865_neg	PE (16:0e/18:2)	C39 H76 N O7 P	701.537	10.001	PE	Partial match	Full match	1.61606e+08	2.00795e+08	1.37552e+08	1.44235e+08	1.40801e+08	1.62522e+08	1.75727e+08	2.20635e+08	1.73576e+08	1.80868e+08	1.61169e+08	1.27175e+08	1.85305e+08	1.45816e+08	1.80975e+08	1.80347e+08	1.57786e+08	1.38722e+08	1.42242e+08	1.50965e+08
Com_788_neg	PE (18:1/20:3)	C43 H78 N O8 P	767.548	11.177	PE	Partial match	Full match	1.52084e+08	1.73005e+08	1.22313e+08	1.7445e+08	2.29299e+08	2.17816e+08	2.12584e+08	1.7951e+08	1.89331e+08	1.5859e+08	1.92573e+08	1.61388e+08	2.30956e+08	2.82233e+08	2.24446e+08	2.11294e+08	2.45058e+08	1.55231e+08	2.03576e+08	1.51358e+08
Com_437_neg	CL (16:1-18:2-16:1-18:2)	C77 H138 O17 P2	1396.94	15.544	CL	No results	Full match	4.23479e+08	5.45566e+08	4.28091e+08	3.19271e+08	4.31988e+08	3.81867e+08	4.02767e+08	5.54201e+08	3.18011e+08	4.65221e+08	4.96166e+08	4.69744e+08	3.50224e+08	3.06149e+08	5.86628e+08	5.14943e+08	3.61951e+08	5.05512e+08	4.63059e+08	4.39871e+08
Com_1411_neg	PG (16:1/22:5)	C44 H75 O10 P	794.511	8.571	PG	Partial match	Full match	4.2705e+07	2.82968e+07	5.25971e+07	3.44729e+07	4.46644e+07	2.04981e+07	2.97435e+07	7.0671e+07	4.00389e+07	3.69632e+07	6.24881e+07	9.23987e+07	5.58097e+07	5.34612e+07	5.38311e+07	1.72197e+07	3.09404e+07	5.59789e+07	7.68037e+07	8.09073e+07
Com_1012_neg	LPG 18:1	C24 H47 O9 P	510.296	2.32	PG	Partial match	Full match	8.41734e+07	5.42481e+07	1.65303e+08	5.48149e+07	3.82751e+07	6.41028e+07	2.02738e+07	1.04644e+08	6.71063e+07	6.28069e+07	6.82879e+07	5.85161e+07	8.8053e+07	2.34426e+07	9.64066e+07	5.16628e+07	8.27571e+07	6.88822e+07	7.63991e+07	1.30552e+08
Com_4411_neg	OxPE (18:0-20:4+4O(1Cyc))	C43 H78 N O12 P	831.526	7.2	PE	No results	Full match	3.69758e+06	3.93206e+06	3.88059e+06	2.0183e+06	2.17729e+06	1.3545e+06	2.25421e+06	2.66109e+06	1.85982e+06	2.08863e+06	3.81489e+06	3.66797e+06	1.77181e+06	3.46689e+06	2.39087e+06	2.47968e+06	2.33335e+06	3.48485e+06	6.35579e+06	2.90677e+06
Com_4135_neg	PE (18:0/26:4)	C49 H90 N O8 P	851.642	14.023	PE	Partial match	Full match	6.49907e+06	2.90689e+06	4.85337e+06	4.85001e+06	9.89881e+06	6.03322e+06	4.62234e+06	3.55753e+06	5.61994e+06	6.49884e+06	2.27237e+06	5.91646e+06	2.89546e+06	2.66943e+06	5.24435e+06	5.58597e+06	1.89867e+06	2.73639e+06	3.06796e+06	4.26725e+06
Com_4289_neg	GM3 d34:2; [M-H]-	C57 H102 N2 O21	1150.7	8.459	GM3	No results	Full match	3.15317e+06	3.89709e+06	5.33737e+06	3.79607e+06	4.11596e+06	6.48998e+06	4.76103e+06	3.77134e+06	4.42078e+06	5.99071e+06	4.08345e+06	3.03253e+06	5.34898e+06	3.14592e+06	2.50006e+06	3.81863e+06	3.25363e+06	1.96503e+06	2.3287e+06	4.18811e+06
Com_3937_neg	PE (18:1e/21:1)	C44 H86 N O7 P	771.616	14.747	PE	Partial match	Full match	1.0303e+07	4.49112e+06	8.48359e+06	7.71449e+06	1.04498e+07	9.84621e+06	1.06558e+07	7.29119e+06	7.21425e+06	7.55126e+06	4.6207e+06	7.44497e+06	5.24908e+06	6.64421e+06	6.61627e+06	4.88554e+06	5.38859e+06	4.02269e+06	3.42456e+06	5.35983e+06
Com_918_neg	PE (22:0/18:1)	C45 H88 N O8 P	801.626	14.748	PE	Partial match	Full match	2.07102e+08	1.26544e+08	1.66497e+08	1.38759e+08	1.4571e+08	1.75069e+08	1.74872e+08	1.86562e+08	1.63342e+08	1.82379e+08	1.30025e+08	1.30152e+08	1.43963e+08	1.92822e+08	1.13771e+08	1.47277e+08	1.10573e+08	1.23158e+08	1.1877e+08	1.43913e+08
Com_2720_neg	GM3 d39:1; [M-H]-	C62 H114 N2 O21	1222.79	12.231	GM3	No results	Full match	2.10375e+07	1.84683e+07	1.9215e+07	2.01139e+07	2.38143e+07	1.84198e+07	2.82059e+07	2.26279e+07	1.89905e+07	2.31462e+07	2.28647e+07	2.09807e+07	2.72376e+07	2.40581e+07	1.84888e+07	1.88665e+07	1.94221e+07	2.28268e+07	2.13105e+07	1.81752e+07
Com_69_neg	PS (18:0/22:4)	C46 H82 N O10 P	839.568	11.95	PS	Partial match	Full match	3.60375e+09	3.09896e+09	2.51826e+09	2.52324e+09	3.14043e+09	2.72802e+09	3.77802e+08	2.93479e+09	3.16129e+09	3.86812e+09	3.13008e+09	2.99729e+09	2.41316e+09	2.57529e+09	1.54482e+09	1.61335e+09	1.71042e+09	1.61007e+09	2.54197e+09	2.54116e+09
Com_572_neg	PE (18:1e/20:2)	C43 H82 N O7 P	755.584	13.681	PE	Partial match	Full match	2.43745e+08	2.98822e+08	3.67212e+08	1.73133e+08	4.08711e+08	3.85155e+08	4.04677e+08	2.53956e+08	3.70251e+08	3.65665e+08	3.13548e+08	3.33122e+08	3.04825e+08	1.88767e+08	1.74707e+08	2.33623e+08	3.48516e+08	3.04268e+08	2.61142e+08	2.89461e+08
Com_1851_neg	GM3 d36:2; [M-H]-	C59 H106 N2 O21	1178.73	9.495	GM3	No results	Full match	4.01801e+07	4.09583e+07	3.84209e+07	3.79977e+07	4.51385e+07	6.65437e+07	4.17355e+07	4.73861e+07	4.5699e+07	5.54649e+07	3.15361e+07	3.20895e+07	3.64724e+07	2.88211e+07	3.12092e+07	4.6345e+07	3.83095e+07	3.37798e+07	2.70378e+07	3.55872e+07
Com_118_neg	PE (16:0/20:0)	C41 H82 N O8 P	747.579	12.47	PE	Partial match	Full match	2.63058e+09	2.63996e+09	2.57986e+09	2.57093e+09	2.80533e+09	2.11099e+09	2.27911e+09	2.00736e+09	2.16878e+09	2.28722e+09	2.13375e+09	2.16206e+09	2.47421e+09	2.13528e+09	2.10104e+09	1.59805e+09	1.62972e+09	1.88475e+09	2.14301e+09	1.5559e+09
Com_240_neg	CL (18:1-18:1-18:1-18:2)	C81 H148 O17 P2	1455.02	16.438	CL	Partial match	Full match	8.88192e+08	9.15177e+08	1.22096e+09	6.7864e+08	8.18787e+08	7.65802e+08	1.1736e+09	9.10157e+08	7.20704e+08	8.22584e+08	1.37683e+09	9.01649e+08	1.08733e+09	9.06094e+08	1.14143e+09	7.6219e+08	8.04451e+08	8.5744e+08	9.6558e+08	1.01401e+09
Com_120_neg	PI (17:0/20:4)	C46 H81 O13 P	872.542	10.221	PI	Partial match	Full match	1.64489e+09	2.79833e+09	1.35702e+09	1.36737e+09	1.63486e+09	1.58556e+09	1.66544e+09	2.34846e+09	2.14522e+09	1.90626e+09	1.49343e+09	1.6665e+09	1.3788e+09	1.30264e+09	1.366e+09	9.60284e+08	9.60979e+08	1.25149e+09	1.21829e+09	1.50982e+09
Com_537_neg	PE (15:0/18:1)	C38 H74 N O8 P	703.516	9.659	PE	Partial match	Full match	3.97167e+08	2.54179e+08	4.13666e+08	4.09053e+08	3.23001e+08	4.06606e+08	3.35362e+08	2.90305e+08	2.57656e+08	2.80107e+08	3.07482e+08	2.09078e+08	3.19806e+08	2.93892e+08	3.25459e+08	3.18893e+08	2.85755e+08	1.84974e+08	1.77953e+08	2.46169e+08
Com_2997_neg	PG (22:4/22:4)	C50 H83 O10 P	874.574	9.731	PG	Partial match	Full match	1.36026e+07	1.22708e+07	1.81654e+07	1.01691e+07	2.1734e+07	1.42511e+07	1.32753e+07	2.17302e+07	1.08368e+07	1.09089e+07	1.59541e+07	9.68657e+06	5.10452e+06	1.05472e+07	6.99294e+06	1.099e+07	1.13277e+07	1.3113e+07	2.11335e+07	1.18724e+07
Com_626_neg	PI (18:1/18:3)	C45 H79 O13 P	858.527	9.071	PI	Partial match	Full match	1.26349e+08	1.19455e+08	1.91963e+08	1.65798e+08	9.61476e+07	5.73186e+07	5.3249e+07	1.60263e+08	1.10714e+08	1.01691e+08	3.36053e+08	3.14148e+08	3.39237e+08	4.32229e+08	1.11731e+08	9.31845e+07	1.34228e+08	3.36868e+08	2.77402e+08	3.34783e+08
Com_824_neg	PE (18:1e/18:2)	C41 H78 N O7 P	727.553	10.079	PE	Partial match	Full match	2.09348e+08	1.73841e+08	1.84719e+08	1.96333e+08	1.91987e+08	2.06068e+08	2.22016e+08	2.37742e+08	2.41689e+08	2.01837e+08	1.89824e+08	1.85112e+08	2.34136e+08	2.0327e+08	2.17716e+08	2.00958e+08	2.05313e+08	1.59487e+08	1.69172e+08	1.50667e+08
Com_4542_neg	PG (16:1/20:4)	C42 H73 O10 P	768.495	8.929	PG	Partial match	Full match	3.01798e+06	448075	4.37732e+06	2.97073e+06	1.26439e+06	1.23408e+06	1.14733e+06	1.81976e+06	1.38154e+06	2.00432e+06	2.36389e+06	3.04556e+06	3.2741e+06	2.97841e+06	2.72215e+06	2.58898e+06	2.30693e+06	3.68722e+06	2.41167e+06	3.07025e+06
Com_1152_neg	PE (18:1/21:1)	C44 H84 N O8 P	785.595	13.393	PE	Partial match	Full match	1.47434e+08	8.00423e+07	1.21723e+08	1.16104e+08	1.26514e+08	1.18409e+08	1.24302e+08	1.22154e+08	1.0235e+08	1.20267e+08	1.04156e+08	9.61234e+07	9.26677e+07	9.08503e+07	9.24708e+07	6.91647e+07	1.14128e+08	1.09959e+08	1.11994e+08	9.88429e+07
Com_1539_neg	PS (24:0/20:4)	C50 H90 N O10 P	895.629	14.897	PS	Partial match	Full match	8.82105e+07	6.08633e+07	7.59644e+07	5.73283e+07	1.08017e+08	4.84464e+07	7.94074e+07	6.10647e+07	5.93509e+07	5.61526e+07	5.52462e+07	4.93154e+07	4.70478e+07	7.96056e+07	3.94006e+07	4.26678e+07	4.42473e+07	6.50369e+07	7.4577e+07	5.74612e+07
Com_3101_neg	PS (18:0/26:4)	C50 H90 N O10 P	895.629	13.111	PS	Partial match	Full match	1.48089e+07	1.1178e+07	1.30559e+07	1.32635e+07	1.3198e+07	1.20445e+07	1.73114e+07	6.41652e+06	1.27136e+07	1.73337e+07	7.52778e+06	9.25228e+06	6.77755e+06	1.11348e+07	1.57902e+07	1.92337e+07	1.16024e+07	9.88393e+06	1.12668e+07	1.84928e+07
Com_4601_neg	OxPI (18:0-20:5+3O(2Cyc))	C47 H81 O16 P	932.528	7.153	PI	No results	Full match	1.88644e+06	2.94351e+06	3.12316e+06	1.36427e+06	1.63881e+06	1.64031e+06	2.24248e+06	1.8851e+06	1.408e+06	2.38837e+06	3.14731e+06	3.9366e+06	2.15957e+06	3.94927e+06	1.66734e+06	1.56029e+06	1.55518e+06	2.9006e+06	4.67362e+06	2.54487e+06
Com_4598_neg	PS (22:5/22:6)	C50 H76 N O10 P	881.521	8.672	PS	No results	Full match	3.30305e+06	2.72238e+06	2.24943e+06	2.60422e+06	2.39963e+06	2.22558e+06	1.84794e+06	2.99007e+06	2.80014e+06	3.39571e+06	2.76001e+06	3.21734e+06	3.13707e+06	3.36926e+06	2.54509e+06	2.42617e+06	2.26292e+06	2.45015e+06	1.93389e+06	3.87173e+06
Com_505_neg	PI (18:0/22:5)	C49 H85 O13 P	912.574	10.796	PI	Partial match	Full match	3.17827e+08	3.97824e+08	3.54983e+08	1.99105e+08	3.00862e+08	3.13446e+08	3.42539e+08	4.06524e+08	3.9366e+08	4.2781e+08	3.24364e+08	3.2229e+08	3.18092e+08	2.69148e+08	2.83635e+08	2.82144e+08	2.76565e+08	3.051e+08	3.05587e+08	3.54413e+08
Com_2375_neg	LPE 20:5	C25 H42 N O7 P	499.27	1.673	PE	Partial match	Full match	8.94373e+06	1.36729e+07	1.0868e+07	8.0783e+06	7.22906e+06	7.3821e+06	8.51693e+06	7.42326e+06	1.3996e+07	1.14085e+07	1.55846e+07	2.84301e+07	2.13537e+07	2.00083e+07	1.05567e+07	1.8507e+07	1.66089e+07	1.3747e+07	1.47022e+07	3.468e+07
Com_3903_neg	HBMP (16:0-18:1-18:2)	C58 H107 O11 P	1010.76	14.88	HBMP	No results	Full match	1.06582e+07	3.96689e+06	6.61063e+06	7.13163e+06	4.28403e+06	6.72887e+06	6.12001e+06	4.05799e+06	7.62328e+06	7.52082e+06	3.44006e+06	8.93175e+06	4.8625e+06	2.51862e+06	4.57019e+06	4.90047e+06	4.27129e+06	5.06882e+06	3.28346e+06	5.78729e+06
Com_3737_neg	PE (16:1/20:5)	C41 H70 N O8 P	735.485	8.897	PE	Partial match	Full match	8.34712e+06	4.14194e+06	1.071e+07	7.96655e+06	4.11795e+06	3.48119e+06	4.16528e+06	8.05816e+06	6.45133e+06	6.68311e+06	1.25072e+07	8.28912e+06	1.32179e+07	8.23772e+06	1.06586e+07	1.00124e+07	9.02576e+06	1.03608e+07	7.96587e+06	9.99505e+06
Com_61_neg	PI (18:0/20:3)	C47 H85 O13 P	888.574	11.573	PI	Partial match	Full match	2.6908e+09	1.99173e+09	2.71824e+09	2.66392e+09	2.27905e+09	1.91006e+09	2.26275e+09	1.76817e+09	1.57907e+09	1.91688e+09	2.62485e+09	4.32949e+09	2.96672e+09	3.08466e+09	2.29047e+09	4.04004e+09	3.28958e+09	3.57149e+09	3.72807e+09	3.35783e+09
Com_3133_neg	PE (14:1e/16:1)	C35 H68 N O7 P	645.474	9.954	PE	Partial match	Full match	9.20555e+06	1.03962e+07	1.27871e+07	1.20047e+07	1.55248e+07	1.47465e+07	1.33975e+07	1.3782e+07	1.01521e+07	8.85827e+06	1.77907e+07	1.12796e+07	2.22711e+07	1.79691e+07	1.95561e+07	1.69001e+07	1.7972e+07	1.0032e+07	1.27609e+07	9.01141e+06
Com_512_neg	PS (17:0/18:1)	C41 H78 N O10 P	775.538	11.393	PS	Partial match	Full match	3.11106e+08	3.85729e+08	2.07922e+08	2.71135e+08	4.42584e+08	2.90812e+08	3.52449e+08	2.91766e+08	2.29403e+08	2.83844e+08	2.75319e+08	2.20828e+08	3.22897e+08	5.82705e+08	2.58855e+08	3.08668e+08	2.83557e+08	2.69372e+08	3.08185e+08	3.19074e+08
Com_2954_neg	LPG 20:4	C26 H45 O9 P	532.281	1.792	PG	Partial match	Full match	1.49133e+07	1.93713e+07	1.38428e+07	6.9214e+06	1.80579e+07	1.04622e+07	1.10449e+07	2.25443e+07	1.77097e+07	1.59732e+07	1.08807e+07	1.96597e+07	1.42858e+07	9.74321e+06	9.23152e+06	1.21929e+07	2.08109e+07	2.02391e+07	1.73213e+07	1.92761e+07
Com_1375_neg	CL (16:1-18:2-18:2-18:3)	C79 H138 O17 P2	1420.94	15.366	CL	No results	Full match	4.39215e+07	8.00063e+07	5.63465e+07	2.98267e+07	3.51106e+07	3.91209e+07	4.00431e+07	6.68671e+07	6.5114e+07	9.30646e+07	3.16585e+07	7.76775e+07	3.70629e+07	3.72195e+07	4.03148e+07	4.53389e+07	4.4098e+07	4.27369e+07	5.39701e+07	3.63497e+07
Com_1671_neg	PS (23:0/18:1)	C47 H90 N O10 P	859.631	14.533	PS	Partial match	Full match	5.0522e+07	4.82276e+07	6.67891e+07	4.28477e+07	7.80908e+07	4.23422e+07	6.45133e+07	5.47036e+07	4.46996e+07	5.32052e+07	3.55222e+07	5.44402e+07	4.76149e+07	8.60115e+07	4.16709e+07	5.94141e+07	2.33715e+07	7.23934e+07	6.14524e+07	6.76485e+07
Com_2864_neg	LPE 20:1	C25 H50 N O7 P	507.333	4.466	PE	Partial match	Full match	1.65556e+07	1.11543e+07	1.68409e+07	1.55862e+07	1.9349e+07	1.89737e+07	2.16522e+07	1.09965e+07	1.48953e+07	1.90771e+07	2.418e+07	2.33614e+07	2.68026e+07	2.461e+07	2.01227e+07	2.37538e+07	1.86607e+07	1.4249e+07	1.86508e+07	2.05657e+07
Com_552_neg	PG (18:2/18:2)	C42 H75 O10 P	770.511	8.687	PG	Partial match	Full match	1.44143e+08	1.5765e+08	7.1398e+07	8.29011e+07	8.78681e+07	7.52754e+07	5.17651e+07	4.1175e+08	1.96747e+08	1.32209e+08	2.73546e+08	2.41329e+08	2.65602e+08	1.5676e+08	1.10635e+08	1.44492e+08	1.41706e+08	2.79933e+08	2.2765e+08	3.46181e+08
Com_2918_neg	PG (20:4/22:6)	C48 H75 O10 P	842.511	8.273	PG	Partial match	Full match	1.23241e+07	1.31239e+07	1.568e+07	6.86523e+06	2.07606e+07	1.30082e+07	1.37522e+07	1.85227e+07	1.48967e+07	1.76113e+07	1.53267e+07	1.52981e+07	1.14131e+07	1.39843e+07	1.13706e+07	1.21916e+07	1.28506e+07	1.99274e+07	1.68759e+07	2.15766e+07
Com_4799_neg	LPE 22:1	C27 H54 N O7 P	535.364	6.679	PE	Partial match	Full match	1.88443e+06	1.31748e+06	1.8882e+06	1.71175e+06	1.61038e+06	2.46663e+06	2.17668e+06	1.9219e+06	2.16635e+06	2.24665e+06	1.59739e+06	2.45665e+06	2.46407e+06	1.60987e+06	2.31286e+06	2.16981e+06	1.55901e+06	1.858e+06	1.05025e+06	2.52049e+06
Com_1394_neg	PEtOH (18:1-20:3)	C43 H77 O8 P	752.537	11.65	PEtOH	Partial match	Full match	9.57916e+07	1.03666e+08	8.87519e+07	1.22801e+08	1.11355e+08	8.80771e+07	1.01356e+08	9.77537e+07	6.58304e+07	5.70836e+07	7.16382e+07	6.4748e+07	6.91486e+07	9.38849e+07	5.44755e+07	5.26659e+07	6.81294e+07	7.66405e+07	8.30771e+07	7.58236e+07
Com_1981_neg	PI (18:0/19:1)	C46 H87 O13 P	878.589	12.333	PI	Partial match	Full match	3.21848e+07	5.51084e+07	4.42739e+07	2.97966e+07	3.92751e+07	4.78467e+07	5.17378e+07	3.98355e+07	3.88904e+07	4.63142e+07	4.40656e+07	3.00982e+07	3.31965e+07	3.31305e+07	3.50196e+07	4.31583e+07	3.33073e+07	3.80105e+07	3.09936e+07	2.72465e+07
Com_54_neg	PS (18:0/22:6)	C46 H78 N O10 P	835.537	10.57	PS	Partial match	Full match	4.35864e+09	2.62525e+09	2.76243e+09	2.28104e+09	1.96503e+09	1.87113e+09	1.72949e+09	1.91883e+09	3.34365e+09	4.34662e+09	2.44062e+09	3.73477e+09	2.57145e+09	2.32015e+09	4.18165e+09	3.7629e+09	4.36316e+09	3.49817e+09	4.17894e+09	4.5879e+09
Com_3527_neg	LPS 22:6	C28 H44 N O9 P	569.276	1.641	PS	Partial match	Full match	3.90106e+06	6.80378e+06	7.68915e+06	2.82678e+06	4.30717e+06	4.18954e+06	5.97638e+06	3.26357e+06	4.42833e+06	4.9004e+06	7.5444e+06	9.84203e+06	1.58704e+07	8.49289e+06	5.121e+06	6.68819e+06	6.84215e+06	8.47352e+06	4.18599e+06	1.18072e+07
Com_3561_neg	PA (18:1/22:1)	C43 H81 O8 P	756.569	13.052	PA	Partial match	Full match	1.02234e+07	5.40538e+06	8.92406e+06	5.01109e+06	1.23005e+07	5.59858e+06	1.18199e+07	3.94921e+06	4.45128e+06	6.69012e+06	7.60741e+06	7.58262e+06	4.65946e+06	1.21159e+07	6.53469e+06	7.43418e+06	4.4226e+06	7.23135e+06	8.57266e+06	1.25055e+07
Com_2119_neg	PI (19:0/18:2)	C46 H85 O13 P	876.574	11.538	PI	Partial match	Full match	2.31466e+07	4.10572e+07	2.49411e+07	2.0844e+07	2.35502e+07	3.9201e+07	3.08322e+07	4.20147e+07	4.12065e+07	4.2535e+07	3.34483e+07	2.61061e+07	3.25724e+07	3.51538e+07	3.57979e+07	3.18417e+07	2.34272e+07	2.48851e+07	2.02851e+07	2.0187e+07
Com_3011_neg	PA (20:0/18:1)	C41 H79 O8 P	730.553	13.114	PA	Partial match	Full match	1.24424e+07	1.0915e+07	1.38271e+07	1.07337e+07	1.56415e+07	1.06929e+07	1.75701e+07	1.55907e+07	1.27277e+07	1.32489e+07	1.17946e+07	1.59961e+07	1.17612e+07	2.75563e+07	1.21365e+07	1.52752e+07	1.14921e+07	1.38325e+07	2.08157e+07	2.02526e+07
Com_3877_neg	OxPI (18:0-20:3+2O(1Cyc))	C47 H83 O15 P	918.545	7.814	PI	No results	Full match	6.40323e+06	6.66913e+06	6.32393e+06	2.9637e+06	4.68e+06	3.69915e+06	5.72906e+06	5.21289e+06	4.73951e+06	4.81137e+06	6.24236e+06	9.76601e+06	5.63048e+06	5.86964e+06	6.48778e+06	4.37738e+06	4.34912e+06	6.03045e+06	6.80743e+06	4.45565e+06
Com_1729_neg	PEtOH (16:0-18:2)	C39 H73 O8 P	700.505	10.611	PEtOH	Partial match	Full match	3.57734e+07	1.2469e+07	6.19111e+07	3.75031e+07	2.64874e+07	2.88203e+07	1.73318e+07	1.36251e+07	1.66492e+07	8.21394e+06	4.54818e+07	5.3148e+06	6.56116e+07	8.61834e+07	7.38938e+06	9.46513e+06	1.42592e+07	9.79311e+06	1.11277e+07	1.71436e+07
Com_3446_neg	PE (14:0/22:6)	C41 H70 N O8 P	735.485	9.184	PE	Partial match	Full match	8.88372e+06	9.84268e+06	9.75476e+06	9.78057e+06	1.01899e+07	9.33674e+06	7.61916e+06	1.11695e+07	1.18715e+07	1.35604e+07	1.11839e+07	6.76576e+06	9.63831e+06	8.89604e+06	1.04355e+07	1.33127e+07	8.96501e+06	6.01449e+06	6.90366e+06	1.03295e+07
Com_1533_neg	PG (20:3/22:6)	C48 H77 O10 P	844.527	8.819	PG	Partial match	Full match	4.44813e+07	2.07391e+07	8.2019e+07	3.37821e+07	4.1175e+07	1.90682e+07	2.19823e+07	2.97392e+07	1.02471e+07	1.43264e+07	3.9239e+07	2.41765e+07	2.10785e+07	3.02514e+07	1.46716e+07	1.75074e+07	2.99638e+07	2.42851e+07	3.06741e+07	6.4113e+07
Com_3575_neg	PE (20:2/22:6)	C47 H78 N O8 P	815.547	10.507	PE	Partial match	Full match	9.13027e+06	1.11022e+07	6.87958e+06	1.10552e+07	1.6914e+07	8.94679e+06	1.28507e+07	1.05327e+07	9.05107e+06	9.74465e+06	1.24402e+07	4.69873e+06	1.07206e+07	1.03214e+07	9.88304e+06	9.27504e+06	5.65287e+06	6.16865e+06	9.51096e+06	4.83222e+06
Com_3438_neg	OxPE (18:1-18:1+1O )	C41 H78 N O9 P	759.542	8.468	PE	Partial match	Full match	3.13929e+06	1.13912e+07	2.44363e+06	1.26667e+06	4.77613e+06	2.59514e+06	4.02012e+06	1.2009e+07	1.56228e+07	7.87921e+06	3.84134e+06	3.58916e+06	2.71441e+06	3.03825e+06	3.36581e+06	3.39363e+06	2.6189e+06	2.65947e+06	3.81646e+06	2.29059e+06
Com_27_neg	PE (18:1e/18:1)	C41 H80 N O7 P	729.569	13.479	PE	Partial match	Full match	9.0364e+09	4.77235e+09	6.88936e+09	8.37132e+09	7.34708e+09	6.96258e+09	7.22418e+09	5.88261e+09	5.891e+09	6.20869e+09	5.45524e+09	7.20041e+09	6.10976e+09	5.91024e+09	6.29274e+09	5.97216e+09	6.17442e+09	4.85088e+09	5.6841e+09	6.56856e+09
Com_1859_neg	PS (17:0/22:6)	C45 H76 N O10 P	821.522	10.047	PS	Partial match	Full match	4.6898e+07	3.16059e+07	5.82539e+07	6.09668e+07	6.07092e+07	4.88663e+07	4.49174e+07	4.63315e+07	3.92673e+07	3.91669e+07	5.91299e+07	4.12692e+07	4.36506e+07	5.44204e+07	1.41967e+07	3.60814e+07	4.06571e+07	4.29445e+07	4.18563e+07	5.11726e+07
Com_1731_neg	LPE 16:1	C21 H42 N O7 P	451.27	1.929	PE	Partial match	Full match	2.40738e+07	2.10869e+07	2.48718e+07	2.71962e+07	3.10307e+07	1.73023e+07	3.65083e+07	1.88724e+07	1.71177e+07	2.5674e+07	5.86125e+07	5.10165e+07	7.79231e+07	5.80837e+07	2.54078e+07	2.72589e+07	3.46375e+07	4.2626e+07	4.43838e+07	3.55939e+07
Com_3741_neg	PE (18:1e/20:0)	C43 H86 N O7 P	759.616	15.109	PE	Partial match	Full match	7.99188e+06	3.24918e+06	4.62438e+06	3.03604e+06	8.93049e+06	6.73883e+06	4.37748e+06	3.27095e+06	6.12223e+06	6.15156e+06	2.10357e+06	1.09358e+07	3.11628e+06	2.55053e+06	6.45066e+06	5.76522e+06	2.18462e+06	4.21819e+06	1.72413e+06	3.89092e+06
Com_483_neg	PS (18:0/22:3)	C46 H84 N O10 P	841.583	12.534	PS	Partial match	Full match	4.52594e+08	4.60074e+08	4.71185e+08	5.37306e+08	5.64372e+08	4.49025e+08	4.97766e+08	3.63507e+08	3.746e+08	3.92505e+08	4.95682e+08	4.58661e+08	4.73744e+08	5.98085e+08	4.71614e+08	4.47361e+08	4.18309e+08	4.93997e+08	5.63386e+08	4.42082e+08
Com_3852_neg	LPE 17:1	C22 H44 N O7 P	465.286	2.315	PE	Partial match	Full match	4.162e+06	3.25e+06	4.41243e+06	4.34906e+06	5.66453e+06	5.00549e+06	5.26409e+06	3.93002e+06	2.18379e+06	3.52107e+06	9.33956e+06	5.06483e+06	1.19544e+07	7.90418e+06	6.67346e+06	5.49966e+06	5.79378e+06	5.14287e+06	5.3572e+06	7.16417e+06
Com_4388_neg	PS (16:0/18:3)	C40 H72 N O10 P	757.49	9.35	PS	Partial match	Full match	1.76763e+06	3.2032e+06	1.39204e+06	663311	3.45758e+06	3.1455e+06	2.13871e+06	5.66656e+06	3.67137e+06	1.85384e+06	4.9779e+06	3.08069e+06	6.51483e+06	6.81927e+06	4.71125e+06	4.25638e+06	4.4858e+06	3.29822e+06	4.98667e+06	4.22807e+06
Com_3950_neg	Cer-BDS (d23:0/16:1)	C39 H77 N O4	623.587	13.118	Cer	Partial match	Full match	3.12053e+06	5.05426e+06	1.88607e+06	5.63247e+06	4.77447e+06	3.30197e+06	5.44533e+06	4.76883e+06	4.44169e+06	5.90675e+06	5.49655e+06	9.09098e+06	9.08513e+06	6.78461e+06	1.01508e+07	7.19934e+06	6.89172e+06	3.76875e+06	6.64096e+06	4.1012e+06
Com_3654_neg	PI (14:0/18:2)	C41 H75 O13 P	806.495	8.717	PI	Partial match	Full match	1.13351e+07	5.49149e+06	1.1955e+07	8.12486e+06	7.45672e+06	6.69731e+06	5.91641e+06	8.37879e+06	6.52971e+06	6.80003e+06	9.77886e+06	8.52084e+06	9.97335e+06	1.23517e+07	6.33701e+06	5.28797e+06	6.99358e+06	8.47221e+06	8.02556e+06	7.11667e+06
Com_2419_neg	PE (20:4/22:4)	C47 H78 N O8 P	815.547	10.283	PE	Partial match	Full match	2.69741e+07	2.55609e+07	2.19533e+07	2.55755e+07	4.23543e+07	2.70738e+07	1.28507e+07	2.54008e+07	2.08433e+07	1.8169e+07	2.11981e+07	2.1064e+07	2.299e+07	2.3146e+07	2.55593e+07	2.57909e+07	1.90265e+07	1.39826e+07	1.8718e+07	3.31522e+07
Com_2598_neg	LPG 22:6	C28 H45 O9 P	556.281	1.718	PG	Partial match	Full match	1.04095e+07	2.25472e+07	1.65433e+07	6.82709e+06	2.89792e+07	2.16499e+07	2.40187e+07	3.01879e+07	1.75155e+07	2.81625e+07	1.37722e+07	1.4478e+07	1.29592e+07	1.14024e+07	1.40517e+07	2.2374e+07	2.79313e+07	2.19209e+07	1.5583e+07	2.41151e+07
Com_896_neg	PS (16:0/18:0)	C40 H78 N O10 P	763.538	11.865	PS	Partial match	Full match	1.07064e+08	1.46039e+08	5.45515e+07	6.55618e+07	9.57095e+07	8.8959e+07	8.29843e+07	1.03922e+08	1.17489e+08	1.91323e+08	7.15884e+07	7.5869e+07	6.59998e+07	8.6705e+07	6.59222e+07	7.43883e+07	4.89381e+07	5.35701e+07	4.37549e+07	7.33716e+07
Com_1369_neg	PE (18:1e/18:3)	C41 H76 N O7 P	725.537	10.372	PE	Partial match	Full match	6.50087e+07	5.00244e+07	6.34615e+07	9.76068e+07	3.95924e+07	4.40862e+07	2.96142e+07	6.97256e+07	6.23487e+07	4.76349e+07	7.69305e+07	9.53987e+07	9.33162e+07	4.90024e+07	8.19159e+07	7.58372e+07	7.16231e+07	8.70787e+07	9.38765e+07	9.5708e+07
Com_704_neg	PS (18:0/18:3)	C42 H76 N O10 P	785.522	10.483	PS	Partial match	Full match	2.68609e+08	2.32962e+08	2.34574e+08	1.95417e+08	1.42208e+08	1.59926e+08	1.41484e+08	2.38975e+08	2.14549e+08	2.63504e+08	2.2893e+08	2.60114e+08	2.79106e+08	2.42638e+08	3.05202e+08	2.34618e+08	2.6327e+08	2.35717e+08	2.33836e+08	2.88469e+08
Com_1225_neg	PE (16:0e/16:1)	C37 H74 N O7 P	675.522	9.775	PE	Partial match	Full match	2.78796e+07	2.3135e+07	3.3652e+07	2.60527e+07	3.25986e+07	2.88059e+07	3.04181e+07	3.42334e+07	2.92462e+07	3.1738e+07	3.17478e+07	2.80049e+07	1.41451e+08	9.76597e+07	2.80613e+07	2.86588e+07	2.95379e+07	2.48934e+07	2.52952e+07	2.30422e+07
Com_4224_neg	CL (14:0-16:1-16:1-18:1)	C73 H136 O17 P2	1346.93	15.742	CL	No results	Full match	6.36496e+06	3.1463e+06	5.11935e+06	2.71544e+06	2.83823e+06	2.86329e+06	2.45131e+06	3.64968e+06	4.45981e+06	4.60216e+06	4.22828e+06	4.84823e+06	4.77461e+06	3.26971e+06	6.21078e+06	4.00219e+06	6.65473e+06	3.53083e+06	4.28183e+06	4.24777e+06
Com_429_neg	PE (18:1/22:1)	C45 H86 N O8 P	799.611	13.875	PE	Partial match	Full match	5.10071e+08	3.25187e+08	4.45689e+08	3.51797e+08	5.288e+08	4.7883e+08	4.20379e+08	3.42268e+08	4.5939e+08	5.25384e+08	4.06293e+08	4.49062e+08	3.16689e+08	3.95783e+08	3.13179e+08	4.73904e+08	3.53969e+08	3.06285e+08	3.678e+08	4.15494e+08
Com_562_neg	PE (18:0/24:4)	C47 H86 N O8 P	823.611	13.426	PE	Partial match	Full match	4.20798e+08	3.17872e+08	3.53226e+08	2.55062e+08	3.93459e+08	3.59508e+08	3.40534e+08	3.2868e+08	3.85262e+08	3.60782e+08	3.38038e+08	3.40802e+08	2.30649e+08	3.51986e+08	3.30074e+08	2.73124e+08	2.35772e+08	2.43334e+08	3.74247e+08	3.79543e+08
Com_667_neg	PE (16:1/18:2)	C39 H72 N O8 P	713.501	9.727	PE	Partial match	Full match	2.24913e+08	2.47965e+08	1.70388e+08	2.17358e+08	1.80233e+08	2.17148e+08	1.60722e+08	3.28954e+08	2.4766e+08	2.45681e+08	1.67184e+08	2.13647e+08	2.61105e+08	2.67955e+08	2.03977e+08	2.78412e+08	2.79291e+08	2.24637e+08	2.77612e+08	1.25995e+08
Com_1179_neg	Cer-NDS (d18:0/22:0)	C40 H81 N O3	623.623	14.896	Cer	Partial match	Full match	8.52252e+07	6.36786e+07	8.99001e+07	5.0991e+07	6.33787e+07	9.10753e+07	9.59756e+07	9.34645e+07	1.33712e+08	7.28932e+07	1.25575e+08	6.81707e+07	1.52009e+08	8.11328e+07	8.80459e+07	5.83024e+07	1.06589e+08	9.63551e+07	6.53092e+07	8.1502e+07
Com_289_neg	PE (18:2/18:2)	C41 H74 N O8 P	739.516	9.947	PE	Partial match	Full match	6.26989e+08	7.61617e+08	5.42087e+08	6.14232e+08	6.13646e+08	7.10738e+08	6.60408e+08	8.98997e+08	7.69646e+08	9.34918e+08	7.34982e+08	7.62251e+08	9.83435e+08	9.89957e+08	7.89647e+08	7.52119e+08	7.99231e+08	8.49192e+08	8.54398e+08	9.62678e+08
Com_1042_neg	LPE 20:3	C25 H46 N O7 P	503.302	2.43	PE	Partial match	Full match	1.15765e+08	3.12777e+07	1.13216e+07	1.94259e+07	2.31061e+07	2.79763e+07	2.605e+07	2.67645e+07	2.80807e+07	2.25444e+07	4.88776e+07	1.55466e+08	4.02814e+07	4.35884e+07	4.94427e+07	4.55152e+07	1.77923e+07	1.58742e+07	4.34339e+07	6.08823e+07
Com_1344_neg	Cer-NDS (d18:0/16:0)	C34 H69 N O3	539.528	11.729	Cer	Partial match	Full match	3.87442e+07	4.10924e+07	6.89263e+07	4.855e+07	5.67743e+07	3.87311e+07	5.386e+07	4.24677e+07	3.98643e+07	4.73782e+07	1.06193e+08	4.09388e+07	1.20589e+08	8.96464e+07	6.1256e+07	6.67245e+07	6.13647e+07	6.62056e+07	5.64546e+07	6.59189e+07
Com_319_neg	PE (14:1e/20:4)	C39 H70 N O7 P	695.49	9.966	PE	Partial match	Full match	5.61499e+08	7.377e+08	6.99267e+08	6.34483e+08	6.34317e+08	7.53633e+08	7.42362e+08	7.93741e+08	7.30643e+08	7.29277e+08	8.31973e+08	8.12042e+08	8.02415e+08	7.07322e+08	8.23852e+08	7.88564e+08	8.73997e+08	8.22022e+08	8.29241e+08	8.57508e+08
Com_391_neg	PE (16:1/18:1)	C39 H74 N O8 P	715.516	10.615	PE	Partial match	Full match	6.08925e+08	4.46884e+08	5.41828e+08	5.95401e+08	5.4315e+08	4.01538e+08	5.58493e+08	5.52819e+08	4.66066e+08	4.1876e+08	6.40313e+08	2.28569e+08	6.4029e+08	5.94806e+08	5.90338e+08	4.60406e+08	6.23592e+08	3.75402e+08	3.62134e+08	3.86662e+08
Com_385_neg	Cer-NS (d18:1/23:1)	C41 H79 N O3	633.607	14.117	Cer	Partial match	Full match	5.60827e+08	3.8325e+08	5.82486e+08	7.13915e+08	5.47007e+08	7.36931e+08	6.68824e+08	5.46666e+08	4.57224e+08	5.27005e+08	4.98053e+08	5.22605e+08	5.80859e+08	5.41919e+08	6.14129e+08	5.51133e+08	6.27809e+08	4.52104e+08	4.59334e+08	5.43748e+08
Com_1101_neg	Cer-NS (d18:2/23:0)	C41 H79 N O3	633.607	14.393	Cer	Partial match	Full match	9.78332e+07	1.15676e+08	1.21161e+08	1.30831e+08	1.20518e+08	1.61592e+08	1.64257e+08	1.4219e+08	1.40431e+08	9.36941e+07	8.8951e+07	9.36472e+07	9.98833e+07	8.14309e+07	9.65151e+07	1.15476e+08	1.04107e+08	1.03412e+08	9.09714e+07	1.27495e+08
Com_1500_neg	PE (18:2/18:3)	C41 H72 N O8 P	737.501	9.217	PE	Partial match	Full match	2.414e+07	4.48363e+07	2.23086e+07	3.07779e+07	4.26241e+07	3.03087e+07	3.0406e+07	6.7253e+07	6.21486e+07	5.02637e+07	7.40403e+07	6.66404e+07	7.45273e+07	1.11502e+08	3.95175e+07	4.43173e+07	6.1203e+07	9.02307e+07	4.92885e+07	5.8501e+07
Com_116_neg	PE (17:0/18:1)	C40 H78 N O8 P	731.548	10.764	PE	Partial match	Full match	2.54393e+09	2.0908e+09	2.59259e+09	2.80869e+09	2.09773e+09	2.02311e+09	2.08734e+09	1.96107e+09	1.8875e+09	2.04162e+09	2.22232e+09	1.71072e+09	2.35052e+09	2.15916e+09	2.10475e+09	2.00863e+09	2.06527e+09	1.90036e+09	2.17952e+09	1.82561e+09
Com_126_neg	PE (16:2e/20:4)	C41 H72 N O7 P	721.506	10.239	PE	Partial match	Full match	1.81109e+09	2.69268e+09	1.05136e+09	1.46223e+09	8.91763e+08	9.31318e+08	2.19407e+09	1.22141e+09	1.03972e+09	1.13702e+09	1.55443e+09	1.5705e+09	1.05734e+09	1.04755e+09	1.39973e+09	6.81541e+08	1.06874e+09	1145430144	6.88284e+08	1.15629e+09
Com_740_neg	PE (14:0/18:1)	C37 H72 N O8 P	689.5	10.552	PE	Partial match	Full match	2.33949e+08	2.31305e+08	2.06663e+08	2.13015e+08	2.77472e+08	2.69841e+08	2.47644e+08	2.39052e+08	2.03379e+08	2.14378e+08	2.93372e+08	1.30206e+08	2.92396e+08	3.04139e+08	2.4448e+08	2.60176e+08	2.71142e+08	1.53567e+08	1.45625e+08	1.36405e+08
Com_711_neg	HexCer-NDS (d18:0/22:0)	C46 H91 N O8	785.676	14.265	GlcCer	Partial match	Full match	2.26871e+08	7.77474e+07	1.18682e+08	9.79214e+07	2.25838e+08	2.33632e+08	9.12431e+07	9.9017e+07	2.06003e+08	2.48119e+08	5.64571e+07	2.86956e+08	1.29427e+08	6.43633e+07	2.23354e+08	1.96218e+08	7.05772e+07	8.73538e+07	5.26662e+07	1.73693e+08
Com_276_neg	HexCer-NS (d18:1/22:0)	C46 H89 N O8	783.661	13.979	GlcCer	Partial match	Full match	8.4234e+08	3.98156e+08	4.61954e+08	5.18232e+08	8.81502e+08	7.3347e+08	4.66408e+08	5.19691e+08	5.15505e+08	7.72463e+08	3.92854e+08	1.01413e+09	4.73828e+08	4.28715e+08	7.85305e+08	9.3144e+08	3.67801e+08	3.6148e+08	2.92965e+08	6.07613e+08
Com_1033_neg	Cer-NS (d18:1/25:1)	C43 H83 N O3	661.638	14.88	Cer	Partial match	Full match	1.28483e+08	1.06197e+08	1.31661e+08	1.62606e+08	1.03568e+08	1.55771e+08	1.82522e+08	1.42019e+08	1.20473e+08	1.00284e+08	9.07652e+07	1.08117e+08	1.49466e+08	1.01491e+08	9.98946e+07	1.23677e+08	1.4742e+08	1.28262e+08	1.52901e+08	1.08208e+08
Com_123_neg	Cer-NS (d18:1/22:0)	C40 H79 N O3	621.607	14.647	Cer	Partial match	Full match	1.29176e+09	1.48637e+09	1.77203e+09	1.86691e+09	1.72036e+09	2.0872e+09	1.98804e+09	2.55681e+09	1.84629e+09	1.7024e+09	1.74514e+09	1.63893e+09	2.44158e+09	1.89015e+09	1.68483e+09	1.3991e+09	1.96901e+09	1.93475e+09	1.63833e+09	1.71989e+09
Com_805_neg	Cer-NDS (d18:0/18:0)	C36 H73 N O3	567.56	12.992	Cer	Partial match	Full match	1.02835e+08	1.02821e+08	1.37846e+08	1.35955e+08	6.58899e+07	7.32805e+07	5.95162e+07	8.05999e+07	8.50559e+07	7.97788e+07	2.02614e+08	8.69172e+07	2.86577e+08	1.28597e+08	8.17474e+07	7.98057e+07	6.66008e+07	1.15675e+08	8.97856e+07	9.20868e+07
Com_371_neg	PE (16:0e/18:1)	C39 H78 N O7 P	703.553	10.929	PE	Partial match	Full match	7.39472e+08	5.29427e+08	7.01902e+08	7.42523e+08	5.26015e+08	6.07303e+08	6.04944e+08	5.9512e+08	6.33996e+08	5.19443e+08	6.22201e+08	5.81971e+08	7.10346e+08	6.38758e+08	7.84292e+08	6.28386e+08	6.53809e+08	5.55134e+08	6.13466e+08	6.10994e+08
Com_3327_neg	PS (22:6/22:6)	C50 H74 N O10 P	879.506	8.382	PS	Partial match	Full match	1.75441e+07	5.8635e+06	1.26558e+07	6.44697e+06	9.41211e+06	1.06159e+07	8.11356e+06	5.82363e+06	1.02995e+07	1.21474e+07	8.7935e+06	1.17495e+07	1.40813e+07	9.32758e+06	9.54499e+06	6.95572e+06	8.32667e+06	6.69918e+06	5.45319e+06	1.06222e+07
Com_2916_neg	PE (18:0/18:0)	C41 H82 N O8 P	747.579	13.892	PE	Partial match	Full match	1.59405e+07	1.81359e+07	2.26273e+07	1.42009e+07	1.45591e+07	1.6701e+07	1.68537e+07	2.07868e+07	2.07595e+07	2.07709e+07	1.39063e+07	1.20378e+07	1.5134e+07	1.1058e+07	1.33585e+07	1.15235e+07	1.30227e+07	1.65969e+07	1.61982e+07	1.61936e+07
Com_1701_neg	Cer-NS (d18:2/25:1)	C43 H81 N O3	659.623	14.226	Cer	No results	Full match	5.89126e+07	5.23207e+07	6.08746e+07	6.2473e+07	6.81589e+07	7.67997e+07	7.46491e+07	5.64448e+07	3.06534e+07	5.22323e+07	4.37346e+07	4.69169e+07	6.95887e+07	4.77221e+07	5.26284e+07	4.37588e+07	4.70492e+07	5.03665e+07	6.15645e+07	3.63522e+07
Com_3651_neg	PS (18:0/18:0)	C42 H82 N O10 P	791.566	12.998	PS	Partial match	Full match	1.00385e+07	8.87121e+06	7.07917e+06	4.56339e+06	1.14336e+07	7.61795e+06	6.37888e+06	6.25269e+06	8.67879e+06	9.31038e+06	5.4412e+06	1.18138e+07	6.1821e+06	4.7247e+06	5.91818e+06	5.79009e+06	3.72816e+06	4.74894e+06	4.44083e+06	7.0593e+06
Com_456_neg	PE (14:1e/18:1)	C37 H72 N O7 P	673.506	11.161	PE	Partial match	Full match	4.21975e+08	3.44644e+08	3.43574e+08	4.4289e+08	5.14959e+08	4.75209e+08	4.48127e+08	3.98113e+08	3.70606e+08	3.46885e+08	5.2795e+08	3.52647e+08	5.19739e+08	5.71866e+08	5.6452e+08	4.94342e+08	4.91199e+08	3.45305e+08	3.68114e+08	3.42961e+08
Com_886_neg	PE (24:1/20:4)	C49 H88 N O8 P	849.626	13.88	PE	Partial match	Full match	1.54935e+08	1.42842e+08	1.73085e+08	1.42641e+08	1.51149e+08	1.51219e+08	1.66801e+08	1.75408e+08	1.78736e+08	1.95109e+08	1.1302e+08	1.2093e+08	1.1142e+08	1.01425e+08	1.23497e+08	1.09355e+08	1.11306e+08	1.07675e+08	1.14048e+08	1.29697e+08
Com_78_neg	PE (18:1/22:6)	C45 H76 N O8 P	789.532	10.24	PE	Partial match	Full match	2.70044e+09	2.63355e+09	2.48535e+09	2.77803e+09	2.29954e+09	2.46489e+09	2.35686e+09	2.30225e+09	2.66877e+09	2.38611e+09	2.40753e+09	3.73884e+09	2.25407e+09	2.25824e+09	2.75908e+09	2.57571e+09	2.65936e+09	1.82633e+09	2.12592e+09	7.033e+08
Com_254_neg	LPE 20:4	C25 H44 N O7 P	501.286	2.003	PE	Partial match	Full match	4.37e+08	5.35397e+08	6.30892e+08	2.59656e+08	2.56115e+08	3.15172e+08	2.64007e+08	3.25206e+08	4.30777e+08	2.5927e+08	4.43643e+08	1.09398e+09	4.18771e+08	5.54876e+08	3.27123e+08	6.41663e+08	6.12643e+08	5.88586e+08	5.45981e+08	1.09316e+09
Com_707_neg	LPE 18:2	C23 H44 N O7 P	477.286	2.092	PE	Partial match	Full match	1.58647e+08	1.84886e+08	1.73455e+08	1.04801e+08	1.83984e+08	8.963e+07	1.36552e+08	1.9734e+08	1.69751e+08	1.32213e+08	2.55525e+08	2.85231e+08	3.11782e+08	2.31082e+08	3.28066e+08	2.27588e+08	2.29812e+08	2.25335e+08	1.46771e+08	2.79232e+08
Com_152_neg	LPE 18:0	C23 H48 N O7 P	481.317	4.346	PE	Partial match	Full match	1.35255e+09	1.28962e+09	1.58481e+09	1.16261e+09	1.2592e+09	1.75271e+09	1.6921e+09	1.35071e+09	1.33013e+09	1.41509e+09	1.64203e+09	2.00792e+09	1.77801e+09	1.45393e+09	1.47853e+09	1.93391e+09	1.78474e+09	1.68881e+09	1.63364e+09	1.69947e+09
Com_803_neg	LPE 18:1	C23 H46 N O7 P	479.302	2.643	PE	Partial match	Full match	1.77455e+08	1.52064e+08	2.0353e+08	6.09587e+07	5.34137e+07	9.56086e+07	6.96448e+07	1.29293e+08	1.37736e+08	8.88353e+07	1.37326e+08	1.85722e+08	1.68471e+08	1.11465e+08	1.05309e+08	2.24247e+08	2.04782e+08	1.75309e+08	9.26534e+07	2.33476e+08
Com_478_neg	PE (16:0/18:0)	C39 H78 N O8 P	719.548	12.822	PE	Partial match	Full match	3.24575e+08	4.7645e+08	3.52377e+08	3.28716e+08	3.0863e+08	3.46241e+08	3.51079e+08	4.64007e+08	4.40045e+08	4.5719e+08	3.38711e+08	2.77141e+08	3.28859e+08	3.48238e+08	3.08065e+08	2.50899e+08	2.87804e+08	2.2992e+08	2.66768e+08	2.92605e+08
Com_393_neg	PE (18:1/24:2)	C47 H88 N O8 P	825.626	13.949	PE	Partial match	Full match	6.99504e+08	3.57073e+08	5.45927e+08	4.59279e+08	5.3123e+08	4.86338e+08	4.45392e+08	3.9872e+08	4.13549e+08	5.04725e+08	3.53376e+08	4.68075e+08	3.48219e+08	4.84887e+08	3.62317e+08	4.0845e+08	3.41702e+08	3.57215e+08	4.02145e+08	4.9422e+08
Com_333_neg	Cer-NS (d18:2/24:0)	C42 H81 N O3	647.623	14.798	Cer	Partial match	Full match	4.69566e+08	5.57599e+08	7.99576e+08	6.02906e+08	7.44085e+08	9.29529e+08	9.34766e+08	6.88381e+08	5.9273e+08	7.01231e+08	5.08738e+08	4.99191e+08	6.80208e+08	5.67328e+08	5.1939e+08	5.81647e+08	6.03115e+08	5.8035e+08	4.41436e+08	5.46299e+08
Com_879_neg	PE (17:1/20:4)	C42 H74 N O8 P	751.516	10.26	PE	Partial match	Full match	1.31876e+08	1.57219e+08	1.4887e+08	1.50812e+08	1.27539e+08	1.32694e+08	1.29767e+08	1.39935e+08	1.18426e+08	1.18272e+08	1.61366e+08	2.06622e+08	1.62759e+08	2.06753e+08	1.71851e+08	1.45816e+08	1.4845e+08	1.22509e+08	1.30373e+08	1.50508e+08
Com_736_neg	LPE 16:0	C21 H44 N O7 P	453.286	2.655	PE	Partial match	Full match	1.94135e+08	2.33147e+08	1.59275e+08	1.62973e+08	2.04691e+08	1.90152e+08	1.81642e+08	1.66385e+08	1.87009e+08	1.51253e+08	2.25765e+08	1.75571e+08	3.306e+08	3.25155e+08	2.03767e+08	2.14374e+08	2.31084e+08	1.6664e+08	1.5669e+08	2.04154e+08
Com_63_neg	PE (16:0/18:1)	C39 H76 N O8 P	717.532	11.713	PE	Partial match	Full match	3.76564e+09	4.15986e+09	4.29431e+09	3.67995e+09	4.31324e+09	4.32547e+09	4.84708e+09	3.9194e+09	3.65168e+09	4.09385e+09	4.19616e+09	2.93637e+09	4.18632e+09	3.72522e+09	3.67256e+09	3.71755e+09	3.50305e+09	2.64921e+09	2.72629e+09	2.75718e+09
Com_186_neg	Cer-NS (d18:1/20:0)	C38 H75 N O3	593.576	13.747	Cer	Partial match	Full match	1.11104e+09	1.26964e+09	1.42831e+09	1.2082e+09	1.53965e+09	1.92039e+09	1.86237e+09	1.48938e+09	1.21717e+09	1.13249e+09	1.43526e+09	9.86149e+08	1.46759e+09	1.47456e+09	1.58856e+09	1.20528e+09	1.59491e+09	1.38061e+09	1.31651e+09	1.11187e+09
Com_969_neg	LPE 22:5	C27 H46 N O7 P	527.302	2.154	PE	Partial match	Full match	5.92729e+07	1.17505e+08	1.61308e+08	4.04338e+07	5.81337e+07	3.60216e+07	4.85358e+07	5.69548e+07	1.11296e+08	4.28223e+07	5.89842e+07	1.3955e+08	9.5583e+07	1.10537e+08	5.55108e+07	8.10114e+07	8.54885e+07	7.89881e+07	5.15555e+07	1.72927e+08
Com_972_neg	LPE 22:6	C27 H44 N O7 P	525.286	1.905	PE	Partial match	Full match	7.70187e+07	1.08803e+08	8.90135e+07	7.68036e+07	9.47181e+07	4.58953e+07	9.32646e+07	6.39841e+07	8.32653e+07	6.93058e+07	2.02632e+08	1.11561e+08	1.76235e+08	9.97128e+07	7.87111e+07	1.17845e+08	1.07916e+08	1.01002e+08	6.95655e+07	1.62695e+08
Com_70_neg	PE (18:1/20:4)	C43 H76 N O8 P	765.533	10.657	PE	Partial match	Full match	3.30237e+09	3.04911e+09	3.31963e+09	5.27469e+09	3.28688e+09	3.84694e+09	3.73935e+09	2.93562e+09	2.92194e+09	2.90729e+09	3.706e+09	2.92493e+09	3.47497e+09	3.55145e+09	4.17718e+09	3.49686e+09	3.98689e+09	3.86291e+09	4.10657e+09	2.90045e+09
Com_15_neg	PE (18:0/18:1)	C41 H80 N O8 P	745.564	12.902	PE	Partial match	Full match	8.12615e+09	8.32492e+09	11153776241	1.16107e+10	1.28063e+10	1.39741e+10	1.51958e+10	1.34531e+10	9.0858e+09	1.36696e+10	1.192e+10	1.07178e+10	1.21594e+10	1.16253e+10	1.22029e+10	11564837004	11528207794	9.7343e+09	9.22119e+09	1.13628e+10
Com_95_neg	PE (16:1e/22:6)	C43 H74 N O7 P	747.522	10.863	PE	Partial match	Full match	1.54822e+09	1.80659e+09	1.92344e+09	2.30241e+09	1.13146e+09	1.52663e+09	1.41488e+09	1.47852e+09	1.4417e+09	1.46855e+09	1.52885e+09	1.79617e+09	1.48854e+09	2.38446e+09	1.6848e+09	1.68998e+09	1.59199e+09	1.67741e+09	1.81433e+09	2.97671e+09
Com_108_neg	PE (16:0e/20:4)	C41 H76 N O7 P	725.537	11.455	PE	Partial match	Full match	2.4434e+09	1.92639e+09	1.89366e+09	2.38054e+09	3.03124e+09	2.99304e+09	2.68008e+09	2.37344e+09	2.09086e+09	1.92264e+09	2.83452e+09	2.05256e+09	3.31775e+09	2.72328e+09	2.47413e+09	2.19213e+09	2.31565e+09	1.91618e+09	2025490247	1.92598e+09
Com_510_neg	PE (18:2/22:6)	C45 H74 N O8 P	787.517	9.496	PE	Partial match	Full match	3.73791e+08	2.84194e+08	3.51187e+08	3.79003e+08	2.27032e+08	3.0833e+08	2.19355e+08	3.55299e+08	3.63104e+08	3.96822e+08	3.76475e+08	3.6563e+08	3.39533e+08	3.01851e+08	2.65245e+08	2.92972e+08	2.96638e+08	4.08402e+08	4.37511e+08	4.28606e+08
Com_520_neg	Cer-NS (d18:1/19:0)	C37 H73 N O3	579.56	13.205	Cer	Partial match	Full match	2.71329e+08	2.75311e+08	3.49147e+08	3.8963e+08	3.28499e+08	4.07353e+08	4.26825e+08	3.0931e+08	2.60245e+08	2.80657e+08	3.22081e+08	2.48986e+08	3.59181e+08	3.01701e+08	3.59375e+08	3.13682e+08	4.26077e+08	3.22024e+08	3.22403e+08	2.44301e+08
Com_1068_neg	PE (18:1e/22:2)	C45 H86 N O7 P	783.616	14.3	PE	Partial match	Full match	1.68416e+08	6.01217e+07	1.20286e+08	9.88506e+07	1.65697e+08	1.1553e+08	9.23639e+07	7.79269e+07	7.54858e+07	1.04557e+08	7.62843e+07	9.68486e+07	7.44977e+07	7.49086e+07	8.77823e+07	9.90636e+07	6.95465e+07	6.61078e+07	6.02113e+07	9.74816e+07
Com_821_neg	PE (17:0/18:2)	C40 H76 N O8 P	729.532	11.428	PE	Partial match	Full match	1.33062e+08	2.54375e+08	1.11683e+08	1.38309e+08	2.18623e+08	2.27487e+08	2.00639e+08	2.13738e+08	2.12817e+08	1.89732e+08	1.5676e+08	1.1248e+08	1.86958e+08	1.55404e+08	1.59908e+08	1.47365e+08	1.45922e+08	1.26811e+08	1.34105e+08	1.17769e+08
Com_966_neg	Cer-NDS (d18:0/20:0)	C38 H77 N O3	595.591	14.072	Cer	Partial match	Full match	7.71753e+07	9.0638e+07	1.16394e+08	6.63946e+07	7.7357e+07	9.07817e+07	5.29785e+07	1.03369e+08	9.61976e+07	8.6616e+07	2.04923e+08	6.4704e+07	1.72201e+08	1.48664e+08	9.57595e+07	6.3713e+07	8.46025e+07	9.72586e+07	6.00475e+07	1.07829e+08
Com_2645_neg	PE (23:0/18:1)	C46 H90 N O8 P	815.642	15.087	PE	Partial match	Full match	2.72584e+07	1.58548e+07	2.14277e+07	1.65118e+07	2.52735e+07	1.97186e+07	2.2236e+07	2.08904e+07	2.42459e+07	2.71466e+07	1.2576e+07	1.20409e+07	1.19234e+07	1.61604e+07	1.18975e+07	1.45015e+07	1.04867e+07	1.34557e+07	1.3064e+07	1.21447e+07
Com_1141_neg	PE (16:1e/16:0)	C37 H74 N O7 P	675.521	12.283	PE	Partial match	Full match	1.49489e+08	1.04234e+08	1.15463e+08	1.07142e+08	1.45556e+08	1.24375e+08	1.02568e+08	8.73684e+07	1.19273e+08	1.20979e+08	9.68502e+07	9.64716e+07	8.13146e+07	8.41442e+07	8.5896e+07	1.16277e+08	7.83458e+07	8.11989e+07	6.25298e+07	8.36271e+07
Com_273_neg	Cer-NS (d18:1/22:1)	C40 H77 N O3	619.591	13.668	Cer	Partial match	Full match	5.9646e+08	4.79119e+08	6.29086e+08	6.2855e+08	6.59265e+08	7.52965e+08	7.4064e+08	5.89669e+08	5.19783e+08	5.72214e+08	7.2953e+08	7.16668e+08	5.77891e+08	7.14476e+08	7.45107e+08	8.81072e+08	1.00768e+09	6.22867e+08	6.93571e+08	7.36411e+08
Com_1122_neg	HexCer-NS (d20:1/24:1)	C50 H95 N O8	837.707	14.62	GlcCer	Partial match	Full match	1.5057e+08	3.50853e+07	4.77289e+07	3.46805e+07	1.55838e+08	1.10513e+08	5.98514e+07	3.57988e+07	1.22862e+08	1.03101e+08	2.13569e+07	1.37561e+08	6.71379e+07	2.20843e+07	9.03162e+07	1.2442e+08	3.51043e+07	2.8851e+07	2.32965e+07	7.81459e+07
Com_6_neg	PS (18:0/18:1)	C42 H80 N O10 P	789.555	11.925	PS	Partial match	Full match	1.94122e+10	1.89347e+10	1.57992e+10	1.41346e+10	2.02499e+10	1.63322e+10	1.89051e+10	18038328950	1.45111e+10	1.84404e+10	1.19987e+10	1.536e+10	1.58429e+10	2.71593e+09	1.62663e+10	2.00586e+09	1.46964e+10	1.44831e+10	14234721585	1.48706e+10
Com_156_neg	Cer-NS (d16:1/24:0)	C40 H79 N O3	667.612	14.649	Cer	No match	Invalid mass	1.00332e+09	1.2501e+09	1.384e+09	1.38344e+09	1.35171e+09	1.65497e+09	1.56544e+09	2.02787e+09	1.46842e+09	1.33947e+09	1.2344e+09	1.29705e+09	1.74123e+09	1.51525e+09	1.30272e+09	1.09288e+09	1.56444e+09	1.52161e+09	1.13472e+09	1.36647e+09
Com_2282_neg	SM (d14:0/27:0)	C46 H95 N2 O6 P	848.699	14.52	SM	No results	Invalid mass	4.33181e+07	1.69468e+07	2.66172e+07	2.10935e+07	3.09792e+07	3.23136e+07	2.65253e+07	2.46974e+07	3.58258e+07	3.2315e+07	1.39543e+07	2.60195e+07	1.90215e+07	1.46122e+07	2.20573e+07	2.21279e+07	1.75999e+07	1.58581e+07	1.30082e+07	1.80068e+07
Com_2166_neg	PS (24:1/22:4)	C52 H92 N O10 P	921.659	14.035	PS	No results	Invalid mass	4.83288e+07	2.35059e+07	3.66415e+07	2.75574e+07	3.03099e+07	3.09675e+07	2.03298e+07	1.60405e+07	3.24075e+07	3.60264e+07	9.40267e+06	1.96693e+07	1.37625e+07	8.03259e+06	1.96012e+07	1.70809e+07	8.76401e+06	8.106e+06	8.91351e+06	1.55056e+07
Com_3901_neg	HexCer-NS (d28:1/12:1)	C46 H87 N O8	827.651	13.108	GlcCer	No results	Invalid mass	6.18218e+06	2.10353e+06	4.74674e+06	4.82089e+06	1.13327e+07	5.443e+06	6.93889e+06	3.23162e+06	5.98736e+06	5.43259e+06	7.45062e+06	9.53842e+06	6.64307e+06	7.38207e+06	6.749e+06	9.47602e+06	5.55501e+06	5.09693e+06	4.35782e+06	6.49414e+06
Com_2760_neg	OxPE (18:1-20:4+4O(1Cyc))	C43 H76 N O12 P	829.525	12.905	PE	No results	Invalid mass	1.96712e+07	2.82261e+07	2.18584e+07	3.12386e+07	2.87864e+07	2.86217e+07	2.7968e+07	1.98247e+07	2.44244e+07	2.41995e+07	2.55628e+07	2.1584e+07	2.53964e+07	3.19392e+07	2.62215e+07	2.50246e+07	2.245e+07	2.13623e+07	2.18655e+07	2.24729e+07
Com_3647_neg	(2S)-3-{[(1Z)-11-Methyl-1-dodecen-3-yn-1-yl]oxy}-1,2-propanediol	C16 H28 O3	268.204	1.83	-	Full match	No results	9.37844e+06	1.2466e+07	4.77624e+06	1.81861e+06	2.79994e+06	5.4601e+06	1.73204e+06	1.23419e+07	7.73285e+06	2.631e+06	3.08938e+06	3.13294e+06	3.88567e+06	3.76786e+06	2.87219e+06	3.35089e+06	8.89026e+06	2.51539e+06	2.84256e+06	3.11491e+06
Com_112_neg	PC (16:1e/18:1)	C42 H82 N O7 P	789.582	11.915	PC	No results	Invalid mass	1.91669e+09	1.23831e+09	2.72209e+09	3.28886e+09	1.17796e+09	2.5386e+09	1.91242e+09	1.2466e+09	2.14517e+09	1.90442e+09	2.66879e+09	1.65961e+09	2.78966e+09	2.50468e+09	2.53412e+09	1.37812e+09	1.85894e+09	2.50892e+09	2.49597e+09	2.3046e+09
Com_3187_neg	3-Oxotetradecanoic acid	C14 H26 O3	242.188	1.725	-	Full match	No results	1.01227e+07	1.95214e+07	9.99005e+06	9.08947e+06	1.27358e+07	1.53986e+07	7.05121e+06	1.61412e+07	8.64329e+06	6.71901e+06	1.49781e+07	5.58126e+06	1.59693e+07	1.44626e+07	6.2069e+06	7.75566e+06	1.15956e+07	5.14863e+06	6.86521e+06	8.32419e+06
Com_2515_neg	1-hexadecanoyl-2-octadecanoyl-sn-glycero-3-phospho-D-myo-inositol	C43 H83 O13 P	838.555	12.274	-	Full match	No results	1.90636e+07	2.69937e+07	2.07516e+07	2.67496e+07	2.57496e+07	2.02594e+07	2.06572e+07	2.52317e+07	2.49081e+07	2.36304e+07	3.25253e+07	2.091e+07	2.10014e+07	2.94894e+07	1.93935e+07	3.33218e+07	2.25744e+07	2.90664e+07	3.02955e+07	1.68653e+07
Com_1806_neg	1Î²-Hydroxycholic acid	C24 H40 O6	424.283	2.966	-	Full match	No results	2.23451e+07	4.21922e+07	3.19341e+07	2.76551e+07	1.85465e+07	2.48846e+07	3.53671e+07	1.57485e+07	4.0258e+07	5.77163e+07	4.20776e+07	3.53497e+07	3.06558e+07	4.25205e+07	3.81349e+07	4.92824e+07	5.88455e+07	5.3325e+07	2.5871e+07	2.23085e+07
Com_790_neg	SM (d14:2/24:0)	C43 H85 N2 O6 P	802.621	11.556	SM	No results	Invalid mass	1.89381e+08	1.60408e+08	2.322e+08	2.51602e+08	2.46803e+08	2.00219e+08	2.19414e+08	2.12444e+08	2.10781e+08	2.35989e+08	2.05056e+08	1.69293e+08	2.06112e+08	2.32363e+08	1.67279e+08	1.72253e+08	1.44394e+08	1.70535e+08	1.95329e+08	1.83501e+08
Com_3944_neg	Cer-NP (t18:0/26:1)	C44 H87 N O4	739.67	14.884	Cer	No results	Invalid mass	5.60128e+06	5.39909e+06	5.22064e+06	5.45374e+06	7.41209e+06	7.01979e+06	4.25748e+06	4.46721e+06	6.05236e+06	5.78972e+06	7.06154e+06	5.52168e+06	6.65264e+06	5.34789e+06	7.05064e+06	8.96996e+06	9.05245e+06	5.45737e+06	6.31221e+06	7.57481e+06
Com_1168_neg	2-Hydroxyadipic acid	C6 H10 O5	162.053	0.972	FA	Full match	No results	3.13067e+07	1.12722e+08	7.21501e+07	3.3436e+07	4.90979e+07	6.69557e+07	6.15832e+07	5.70671e+07	6.72627e+07	5.5873e+07	5.60967e+07	5.79574e+07	5.51655e+07	5.63585e+07	7.29264e+07	1.36416e+08	7.74332e+07	1.21708e+08	4.64724e+07	8.28674e+07
Com_291_neg	HexCer-NS (d30:1/12:0)	C48 H93 N O8	857.697	14.784	GlcCer	No results	Invalid mass	9.33825e+08	3.02364e+08	4.6036e+08	3.72341e+08	8.02059e+08	7.68269e+08	3.01377e+08	3.20346e+08	6.35602e+08	6.32871e+08	2.73521e+08	9.78526e+08	3.74014e+08	3.08215e+08	3.5882e+08	7.50214e+08	2.71796e+08	3.02655e+08	1.64273e+08	4.62698e+08
Com_4853_neg	(3beta,24R)-Ergost-5-en-3-yl (11Z,14Z,17Z)-11,14,17-icosatrienoate	C48 H80 O2	688.617	14.781	-	Full match	No results	1.73213e+06	1.06747e+06	2.20027e+06	2.03339e+06	927468	2.05154e+06	1.41341e+06	1.51593e+06	1.21454e+06	1.88435e+06	2.04871e+06	901125	2.48235e+06	2.92697e+06	1.59605e+06	1.48749e+06	1.69387e+06	2.16637e+06	1.75824e+06	1.8694e+06
Com_4336_neg	27-Hydroxyoctacosanoic acid	C28 H56 O3	440.423	13.394	-	Full match	No results	5.43053e+06	4.48441e+06	4.04866e+06	4.62036e+06	3.70132e+06	3.40958e+06	4.19078e+06	3.9445e+06	3.79981e+06	5.61777e+06	4.00487e+06	4.23823e+06	3.31467e+06	5.19948e+06	4.01821e+06	3.53343e+06	5.59013e+06	5.50456e+06	4.94263e+06	4.02959e+06
Com_922_neg	N-[(2S,3S,4R)-1,3,4-Trihydroxy-2-octadecanyl]nonadecanamide	C37 H75 N O4	597.57	13.516	-	Full match	No results	1.47655e+08	1.00147e+08	1.46392e+08	1.9486e+08	7.92405e+07	1.06228e+08	1.12354e+08	1.2573e+08	1.12636e+08	1.21406e+08	9.30868e+07	1.37694e+08	1.21571e+08	9.22995e+07	2.12591e+08	1.48382e+08	1.76247e+08	1.21774e+08	1.10591e+08	1.23949e+08
Com_2792_neg	Cer-NS (d18:2/14:0)	C32 H61 N O3	553.471	9.098	Cer	No match	Invalid mass	1.34212e+07	1.56683e+07	1.4955e+07	1.48192e+07	1.79307e+07	1.7398e+07	1.46606e+07	1.61052e+07	1.54553e+07	2.01824e+07	1.81433e+07	1.10797e+07	2.98873e+07	1.56348e+07	1.92669e+07	1.88326e+07	1.66381e+07	1.1545e+07	9.75388e+06	1.26151e+07
Com_932_neg	PC (16:1e/16:1)	C40 H78 N O7 P	761.557	11.189	PC	No match	Invalid mass	1.22772e+08	1.35044e+08	1.07527e+08	1.36727e+08	1.81594e+08	1.59625e+08	1.69935e+08	1.41457e+08	1.54953e+08	1.26165e+08	1.751e+08	1.18622e+08	1.77509e+08	2.25575e+08	1.82752e+08	1.68233e+08	1.8357e+08	1.53715e+08	1.44107e+08	1.31085e+08
Com_2180_neg	PGB2	C20 H30 O4	334.215	1.138	FA	Full match	No results	3.36191e+07	2.75411e+07	1.98823e+07	3.29298e+07	5.20422e+07	4.90996e+07	4.48204e+07	2.888e+07	4.19563e+07	3.5282e+07	3.16048e+07	2.72966e+07	5.06134e+07	4.06903e+07	4.38711e+07	3.20638e+07	3.64595e+07	1.66813e+07	4.14468e+07	1.97945e+07
Com_4456_neg	Lexacalcitol	C29 H48 O4	460.356	8.205	-	Full match	No results	5.57752e+06	3.44427e+06	2.78444e+06	1.74299e+06	1.55744e+06	663418	682150	1.75821e+06	1.52313e+06	590582	660479	564024	694665	898512	800205	1.77163e+06	1.7713e+06	654451	696656	792751
Com_1274_neg	SM (d14:1/26:0)	C45 H91 N2 O6 P	832.669	12.942	SM	No results	Invalid mass	1.11717e+08	4.50091e+07	5.03113e+07	5.00143e+07	1.10059e+08	9.3987e+07	5.3087e+07	4.91007e+07	7.61361e+07	8.36347e+07	3.92708e+07	1.10513e+08	5.27132e+07	4.13351e+07	9.14481e+07	1.1388e+08	3.58884e+07	3.9447e+07	3.54683e+07	7.19009e+07
Com_2821_neg	PC (16:0e/20:3)	C44 H84 N O7 P	829.62	12.107	PC	No match	Invalid mass	1.75371e+07	2.08066e+07	1.79229e+07	2.14889e+07	1.57483e+07	1.22148e+07	1.11259e+07	1.78127e+07	1.73707e+07	1.70466e+07	1.43335e+07	2.03089e+07	1.37762e+07	1.82356e+07	1.52868e+07	1.41925e+07	1.99055e+07	2.14658e+07	2.47737e+07	2.35336e+07
Com_2289_neg	9,10-Dihydroxystearic acid	C18 H36 O4	316.261	1.647	-	Full match	No results	4.29928e+07	4.21925e+07	3.27696e+07	2.41985e+07	2.84697e+07	2.09706e+07	1.88357e+07	2.37188e+07	2.71694e+07	1.95543e+07	3.2615e+07	1.11143e+07	1.77952e+07	3.07307e+07	1.69945e+07	2.90036e+07	3.44574e+07	1.36523e+07	1.9512e+07	1.70437e+07
Com_2911_neg	(9S,12R)-9,12-Dihydroxy-10-hexadecynoic acid	C16 H28 O4	284.199	1.654	-	Full match	No results	8.74155e+06	2.26312e+07	1.18052e+07	1.51706e+07	8.76288e+06	7.9724e+06	1.19878e+07	1.55778e+07	4.04047e+06	9.0331e+06	1.73286e+07	1.83875e+07	2.00703e+07	9.10881e+06	1.00487e+07	1.2459e+07	1.25882e+07	1.49368e+07	1.05122e+07	2.19161e+07
Com_2484_neg	Nonadecanedioic acid	C19 H36 O4	328.261	6.094	-	Full match	No results	3.42856e+07	1.69553e+07	2.95006e+07	2.00313e+07	1.26164e+07	2.17044e+07	1.28739e+07	2.47128e+07	1.86154e+07	1.93135e+07	1.93907e+07	3.18961e+07	1.90778e+07	2.49671e+07	2.85279e+07	2.08555e+07	2.55404e+07	2.93244e+07	2.57457e+07	2.71365e+07
Com_4427_neg	N-eicosanoylsphinganine	C38 H77 N O3	595.591	14.247	-	Full match	No results	3.10027e+06	3.19106e+06	4.38808e+06	3.81186e+06	5.07878e+06	5.93656e+06	4.1496e+06	4.33628e+06	2.45788e+06	3.53392e+06	4.26572e+06	2.85814e+06	4.11167e+06	4.08417e+06	4.24117e+06	3.30625e+06	3.2656e+06	3.83284e+06	4.84957e+06	3.98535e+06
Com_1878_neg	Eicosapentanoic acid	C20 H30 O2	302.225	4.151	-	Full match	No results	6.232e+07	3.80238e+07	2.25536e+06	1.40751e+06	1.48948e+06	1.35612e+06	3.74354e+06	9.97688e+06	1.26058e+07	1.43995e+06	1.54211e+06	1.36236e+06	1.95405e+06	2.6342e+06	1.74426e+06	1.0392e+07	9.17743e+06	1.69223e+06	1.81468e+06	1.6381e+06
Com_4338_neg	OxPC (18:0-18:3+1O)	C44 H82 N O9 P	845.579	8.949	PC	No match	Invalid mass	2.88913e+06	5.28983e+06	3.08833e+06	1.72839e+06	3.39445e+06	2.47784e+06	3.76798e+06	4.53224e+06	3.91108e+06	3.95031e+06	6.80088e+06	4.01188e+06	3.74908e+06	6.13638e+06	3.74215e+06	4.13702e+06	2.97301e+06	5.21223e+06	5.88837e+06	2.95646e+06
Com_113_neg	PC (16:1e/20:4)	C44 H80 N O7 P	811.574	10.797	PC	No results	Invalid mass	1.33208e+09	1.31948e+09	1.58893e+09	2.7319e+09	1.11775e+09	1.68579e+09	1.32173e+09	1.18813e+09	1.51297e+09	1.08169e+09	1.42507e+09	1.97184e+09	1.16714e+09	2.06511e+09	1.65469e+09	9.79337e+08	1.62052e+09	2.79629e+09	3.18595e+09	2.43047e+09
Com_1705_neg	L-ALPHA-PHOSPHATIDYLINOSITOL	C45 H87 O13 P	866.587	12.012	-	Full match	No results	5.39964e+07	4.51011e+07	3.32538e+07	5.07057e+07	5.80966e+07	4.53086e+07	6.98528e+07	3.90733e+07	4.11104e+07	4.28819e+07	5.26567e+07	5.86201e+07	7.00094e+07	8.44648e+07	4.94779e+07	4.80873e+07	5.13769e+07	4.61526e+07	6.26361e+07	6.47713e+07
Com_1722_neg	C18 Globotriaosylceramide (d18:1/18:0)	C54 H101 N O18	1051.7	11.2	-	Full match	No results	3.82702e+07	4.16633e+07	3.0542e+07	5.09467e+07	5.0028e+07	3.76578e+07	5.24639e+07	4.44165e+07	3.28301e+07	3.57584e+07	6.38671e+07	2.25013e+07	7.82864e+07	7.99574e+07	3.98121e+07	3.82044e+07	4.03835e+07	4.09217e+07	4.65974e+07	1.92882e+07
Com_2581_neg	PC (18:0e/22:5)	C48 H88 N O7 P	867.636	12.185	PC	No results	Invalid mass	2.51868e+07	1.85554e+07	2.75155e+07	2.15887e+07	2.38383e+07	2.14974e+07	2.47937e+07	2.459e+07	3.00407e+07	2.78402e+07	2.36725e+07	2.20346e+07	1.52323e+07	1.91873e+07	2.9637e+07	2.01173e+07	2.29967e+07	2.80448e+07	3.0182e+07	2.89831e+07
Com_2133_neg	HexCer-NDS (d26:0/12:1)	C44 H85 N O8	801.634	12.895	GlcCer	No results	Invalid mass	3.78295e+07	2.56148e+07	2.1288e+07	2.63176e+07	5.52102e+07	3.8229e+07	2.81156e+07	2.97941e+07	3.25423e+07	3.5138e+07	2.65791e+07	4.39647e+07	2.77118e+07	3.20104e+07	2.49475e+07	2.54366e+07	2.27152e+07	1.9591e+07	2.08511e+07	3.18405e+07
Com_4774_neg	1-Oleoyl-2-acetyl-sn-glycero-3-phosphocholine	C28 H54 N O8 P	563.359	5.485	PC	Full match	No results	1.96916e+06	3.08904e+06	2.58966e+06	1.30778e+06	1.02601e+06	1.30385e+06	1.30342e+06	2.34879e+06	2.51532e+06	1.73556e+06	1.81159e+06	2.02559e+06	1.22843e+06	2.33941e+06	1.75111e+06	1.87522e+06	1.77704e+06	2.39493e+06	2.79315e+06	1.49836e+06
Com_236_neg	1,2-Dipalmitoleoyl-sn-glycero-3-phosphocholine	C40 H76 N O8 P	729.532	9.887	PC	Full match	No results	8.87734e+08	1.15488e+09	4.43625e+08	6.26782e+08	7.09608e+08	4.52777e+08	4.94918e+08	1.28799e+09	1.07928e+09	6.12801e+08	4.34082e+08	4.62651e+08	7.30802e+08	5.85745e+08	7.14019e+08	5.79036e+08	7.58242e+08	5.74479e+08	6.41802e+08	6.99011e+08
Com_302_neg	PC (16:0/22:4)	C46 H84 N O8 P	855.6	11.052	PC	No match	Invalid mass	6.69424e+08	5.31554e+08	9.47183e+08	5.36164e+08	5.87327e+08	7.28321e+08	5.38077e+08	5.63361e+08	4.22921e+08	4.51338e+08	4.15593e+08	3.569e+08	3.81563e+08	4.34009e+08	4.34838e+08	5.85912e+08	4.18338e+08	4.01786e+08	4.33795e+08	4.23058e+08
Com_2295_neg	PS (18:0/22:2)	C46 H86 N O10 P	843.59	12.564	PS	No results	Invalid mass	4.27462e+07	2.29106e+07	2.8152e+07	2.12399e+07	3.44628e+07	2.11636e+07	3.13641e+07	1.99933e+07	2.1215e+07	3.14865e+07	2.89926e+07	3.18282e+07	3.02694e+07	3.22913e+07	2.15173e+07	2.34811e+07	1.89026e+07	3.5008e+07	3.00585e+07	2.46672e+07
Com_2545_neg	Cer-NS (d18:2/26:2)	C44 H81 N O3	717.628	13.906	Cer	No results	Invalid mass	9.02229e+06	2.10914e+07	1.35574e+07	1.22185e+07	2.71474e+07	2.76818e+07	2.44461e+07	2.46555e+07	2.36473e+07	2.93523e+07	2.22725e+07	1.56712e+07	2.2076e+07	1.83839e+07	2.3094e+07	2.1998e+07	2.09984e+07	1.72476e+07	1.4736e+07	1.87182e+07
Com_4302_neg	PC (14:0/16:2)	C38 H72 N O8 P	747.506	8.82	PC	No match	Invalid mass	6.29632e+06	2.85236e+06	5.79103e+06	5.28828e+06	6.39849e+06	7.07174e+06	5.91784e+06	4.94349e+06	3.92346e+06	5.20717e+06	4.82249e+06	3.40436e+06	4.87609e+06	4.34897e+06	3.41208e+06	4.55142e+06	4.02978e+06	2.75948e+06	3.00448e+06	5.47717e+06
Com_377_neg	SM (d14:1/18:0)	C37 H75 N2 O6 P	720.543	8.944	SM	No results	Invalid mass	5.61097e+08	4.92006e+08	6.50803e+08	7.13081e+08	6.85918e+08	5.71209e+08	6.19281e+08	6.30055e+08	5.30446e+08	6.40203e+08	6.33765e+08	5.47261e+08	6.3336e+08	8.80786e+08	7.02216e+08	6.01958e+08	6.57908e+08	6.02132e+08	5.83773e+08	4.97033e+08
Com_1560_neg	1-hexadecanoyl-2-octadecanoyl-sn-glycero-3-phospho-(1'-sn-glycerol)	C40 H79 O10 P	750.541	9.737	PG	Full match	No results	3.3467e+07	2.38479e+07	3.90979e+07	3.44918e+07	3.57302e+07	3.11786e+07	3.33183e+07	3.10242e+07	2.54501e+07	7.48325e+07	3.64767e+07	3.49235e+07	3.23358e+07	3.27152e+07	3.159e+07	3.46306e+07	2.67412e+07	3.4542e+07	3.75731e+07	4.38864e+07
Com_1214_neg	PC (18:2e/20:4)	C46 H82 N O7 P	837.589	10.114	PC	No results	Invalid mass	7.00535e+07	8.17579e+07	5.01139e+07	8.39114e+07	4.86451e+07	5.78724e+07	6.77427e+07	1.10481e+08	1.03082e+08	1.14192e+08	5.48143e+07	4.81119e+07	4.80269e+07	3.64604e+07	3.54195e+07	3.62683e+07	5.06223e+07	3.10139e+07	8.08821e+07	5.13307e+07
Com_733_neg	THREONIC ACID, L-	C4 H8 O5	136.037	1.104	-	Full match	No results	2.34443e+07	3.05337e+08	1.65309e+08	1.40585e+07	2.39594e+07	5.22868e+07	5.93065e+07	1.7939e+08	1.36925e+08	1.23734e+08	9.47896e+07	8.23786e+07	3.47643e+07	3.30283e+07	7.99496e+07	1.3366e+08	1.6641e+08	1.47252e+08	3.49506e+07	1.44764e+08
Com_725_neg	PC (16:0e/19:1)	C43 H86 N O7 P	805.622	12.722	PC	No match	Invalid mass	3.14204e+08	1.52503e+08	2.6503e+08	2.9559e+08	1.70108e+08	2.27325e+08	2.2351e+08	171590872	2.02739e+08	1.91075e+08	1.41943e+08	2.28288e+08	167518244	1.52104e+08	1.74329e+08	1.25234e+08	1.55485e+08	1.71178e+08	1.96883e+08	2.23048e+08
Com_674_neg	PC (18:1/22:4)	C48 H86 N O8 P	881.615	11.102	PC	No match	Invalid mass	3.067e+08	1.68964e+08	3.16646e+08	3.12468e+08	2.25926e+08	2.64967e+08	2.27275e+08	1.89283e+08	2.17486e+08	2.01121e+08	1.63609e+08	1.53818e+08	1.33474e+08	1.76912e+08	1.77466e+08	1.26114e+08	1.16108e+08	1.51312e+08	1.88376e+08	1.82541e+08
Com_3383_neg	5-O-methyl embelin	C18 H28 O4	308.2	1.251	-	Full match	No results	6.39217e+06	7.14315e+06	4.77936e+06	5.55634e+06	5.47439e+06	5.29533e+06	5.41959e+06	1.33301e+07	1.63184e+07	1.01591e+07	5.19252e+06	4.70299e+06	7.94479e+06	8.90026e+06	4.85752e+06	1.45679e+07	5.11284e+06	5.40258e+06	5.99009e+06	4.58682e+06
Com_2682_neg	Myristoleic acid	C14 H26 O2	226.193	1.417	FA	Full match	No results	7.83019e+06	1.23664e+07	9.69086e+06	4.13049e+06	2.47337e+07	3.13791e+07	2.59286e+07	2.70427e+07	1.28986e+07	1.31633e+07	9.48789e+06	8.02412e+06	1.04985e+07	7.17337e+06	9.07098e+06	8.13608e+06	1.03375e+07	6.83847e+06	9.01982e+06	7.30573e+06
Com_3082_neg	13-ACETYLPHORBOL	C22 H30 O7	406.2	2.326	-	Full match	No results	1.67495e+07	1.01825e+07	1.41855e+07	3.00166e+07	1.54104e+07	1.04723e+07	1.50391e+07	8.33748e+06	1.52883e+07	1.23802e+07	1.84804e+07	1.10397e+07	1.71843e+07	2.52485e+07	1.39669e+07	1.73147e+07	1.00667e+07	1.56951e+07	1.83708e+07	1.22308e+07
Com_1263_neg	(7E,10E,13E,16E)-7,10,13,16-Docosatetraenoic acid	C22 H36 O2	332.272	5.717	-	Full match	No results	1.14835e+08	4.24399e+07	1.13761e+08	8.78014e+07	4.89454e+07	9.15939e+07	6.18949e+07	6.17566e+07	4.02952e+07	5.74282e+07	5.78763e+07	1.03689e+08	5.2294e+07	4.57461e+07	5.89469e+07	5.29678e+07	7.15057e+07	7.26313e+07	8.23266e+07	9.17677e+07
Com_2577_neg	DPPI	C41 H79 O13 P	810.524	10.869	-	Full match	No results	2.86436e+07	2.5911e+07	2.6893e+07	4.18891e+07	3.27325e+07	2.82421e+07	2.97123e+07	2.91042e+07	2.52782e+07	2.31974e+07	2.79423e+07	2.09598e+07	2.73156e+07	3.13586e+07	2.46095e+07	2.42382e+07	2.95242e+07	2.19964e+07	2.61732e+07	1.90902e+07
Com_3902_neg	gitogenin	C27 H44 O4	432.324	2.501	-	Full match	No results	5.90509e+06	5.44932e+06	5.77999e+06	5.22174e+06	9.89656e+06	5.79337e+06	6.4468e+06	5.3085e+06	6.09309e+06	6.0751e+06	1.09901e+07	2.18456e+06	9.30872e+06	9.8478e+06	6.04923e+06	6.02108e+06	7.36953e+06	2.76011e+06	2.40237e+06	3.10813e+06
Com_2356_neg	(2R)-N-[(2S,3R)-1,3-Dihydroxy-2-octadecanyl]-2-hydroxyheptadecanamide	C35 H71 N O4	569.539	12.296	-	Full match	No results	2.23831e+07	2.37443e+07	2.78966e+07	2.96073e+07	3.31855e+07	1.81872e+07	2.48425e+07	2.47306e+07	2.77742e+07	2.22489e+07	3.12327e+07	1.80234e+07	3.45692e+07	3.59496e+07	3.55241e+07	3.87945e+07	3.12376e+07	2.80115e+07	2.50351e+07	3.32523e+07
Com_3242_neg	certonardosterol M	C28 H50 O6	482.361	1.823	-	Full match	No results	6.27405e+06	1.87743e+07	3.51321e+06	3.85287e+06	1.20507e+07	1.41424e+07	1.27851e+07	8.1343e+06	8.71167e+06	6.81721e+06	7.33139e+06	4.28601e+06	7.46101e+06	5.91498e+06	1.10115e+07	1.13779e+07	1.59086e+07	8.54156e+06	7.03153e+06	9.49007e+06
Com_2849_neg	1-Palmitoyl-2-hydroxy-sn-glycero-3-PE	C21 H44 N O7 P	453.286	1.756	-	Full match	No results	1.75112e+07	8.9578e+06	1.38728e+07	1.22326e+07	1.35609e+07	1.73101e+07	1.23703e+07	7.96086e+06	1.11019e+07	1.07546e+07	2.01256e+07	1.06651e+07	2.75732e+07	2.43372e+07	1.25609e+07	1.45238e+07	1.58854e+07	1.35337e+07	1.53892e+07	2.30396e+07
Com_1010_neg	PC (16:1e/18:2)	C42 H80 N O7 P	787.574	10.076	PC	No match	Invalid mass	1.49726e+08	1.31775e+08	1.20324e+08	1.33555e+08	1.16501e+08	1.37705e+08	1.43073e+08	1.66284e+08	1.7892e+08	1.45926e+08	1.27297e+08	1.34648e+08	1.73524e+08	1.39536e+08	1.62825e+08	1.38372e+08	1.47446e+08	1.08904e+08	1.12534e+08	1.09201e+08
Com_1631_neg	A-12(13)-EpODE	C18 H30 O3	294.22	1.814	-	Full match	No results	4.71607e+07	7.9363e+07	1.12537e+07	1.14868e+07	8.36544e+06	8.70198e+06	9.34569e+06	1.6997e+07	2.8368e+07	1.26419e+07	1.95023e+07	2.20679e+07	1.75736e+07	2.03779e+07	1.2417e+07	1.76004e+07	1.63194e+07	1.49109e+07	1.60305e+07	1.20632e+07
Com_1822_neg	Deoxycholic acid	C24 H40 O4	392.293	1.719	-	Full match	No results	2.84767e+07	4.86704e+07	2.33542e+07	1.7775e+07	3.7696e+07	6.40832e+07	5.17624e+07	4.96876e+07	6.49128e+07	4.52621e+07	8.40332e+06	3.32959e+07	6.16423e+06	7.11605e+06	2.89621e+07	1.84714e+07	2.17339e+07	2.7257e+07	2.60506e+07	4.69069e+07
Com_603_neg	Docosapentaenoic acid	C22 H34 O2	330.256	4.942	FA	Full match	No results	3.97163e+08	1.15138e+08	3.2525e+08	2.20412e+08	1.08581e+08	2.10394e+08	1.31631e+08	9.65783e+07	1.00072e+08	9.20703e+07	1.82825e+08	3.27581e+08	2.13314e+08	1.68193e+08	2.43811e+08	2.83261e+08	3.14955e+08	2.5451e+08	2.92177e+08	3.10013e+08
Com_1753_neg	SM (d14:2/28:0)	C47 H93 N2 O6 P	858.684	13.083	SM	No results	Invalid mass	5.97573e+07	2.66194e+07	2.96924e+07	2.371e+07	5.76878e+07	4.43313e+07	3.56399e+07	3.29115e+07	3.97044e+07	6.04966e+07	1.96884e+07	4.62686e+07	2.19083e+07	2.29107e+07	3.79441e+07	4.60544e+07	2.41054e+07	2.2157e+07	1.9711e+07	4.02104e+07
Com_4765_neg	1,2-Diarachidonoyl-sn-glycero-3-PC	C48 H80 N O8 P	829.565	9.299	-	Full match	No results	2.40185e+06	1.48752e+06	2.51175e+06	3.15267e+06	1.64301e+06	1.93883e+06	1.68475e+06	2.49133e+06	1.7389e+06	2.74165e+06	2.30415e+06	2.31293e+06	1.77133e+06	1.47475e+06	2.60408e+06	2.54134e+06	2.54145e+06	2.31767e+06	3.04656e+06	2.3381e+06
Com_2859_neg	Leukotriene B4	C20 H32 O4	336.23	1.362	-	Full match	No results	1.8985e+07	2.5927e+07	1.00616e+07	9.40712e+06	1.58504e+07	1.21704e+07	1.01277e+07	1.49905e+07	1.9264e+07	9.69952e+06	1.1989e+07	6.96898e+06	1.33861e+07	1.23208e+07	9.12641e+06	1.48084e+07	1.68319e+07	9.42612e+06	1.00699e+07	8.13424e+06
Com_4004_neg	FAHFA (16:0/2:0)	C18 H34 O4	268.24	4.411	FAHFA	No match	Invalid mass	4.57696e+06	5.16037e+06	4.49275e+06	4.15057e+06	7.62535e+06	4.33959e+06	4.20125e+06	2.83301e+06	5.68498e+06	5.67185e+06	6.33837e+06	5.98898e+06	4.06522e+06	6.3085e+06	4.77796e+06	9.04862e+06	4.89271e+06	6.70209e+06	7.52925e+06	5.45449e+06
Com_2614_neg	PC (18:0e/18:0)	C44 H90 N O7 P	821.653	14.273	PC	No results	Invalid mass	3.2193e+07	1.56259e+07	2.24818e+07	2.09391e+07	2.55764e+07	2.22759e+07	1.51772e+07	1.49069e+07	2.42243e+07	2.66461e+07	1.08452e+07	2.36723e+07	1.64734e+07	1.27552e+07	2.0272e+07	2.32829e+07	1.14405e+07	1.18071e+07	1.1171e+07	1.7316e+07
Com_1733_neg	HexCer-NS (d30:1/13:1)	C49 H93 N O8	869.697	14.249	GlcCer	No results	Invalid mass	5.00339e+07	1.1866e+07	2.13714e+07	2.28564e+07	3.92555e+07	2.76567e+07	1.73491e+07	1.44501e+07	2.01868e+07	4.82285e+07	1.26769e+07	2.61237e+07	1.73818e+07	1.29415e+07	2.23565e+07	6.92838e+07	1.0155e+07	1.16808e+07	1.03462e+07	2.12165e+07
Com_1116_neg	PC (16:0e/18:3)	C42 H80 N O7 P	787.574	10.585	PC	No match	Invalid mass	1.37877e+08	9.93536e+07	1.22102e+08	1.04193e+08	4.54828e+07	5.94803e+07	5.21611e+07	8.05026e+07	9.27506e+07	1.22231e+08	7.73281e+07	8.80976e+07	1.04594e+08	9.45865e+07	8.28259e+07	9.23302e+07	1.04828e+08	1.23322e+08	1.21847e+08	1.35462e+08
Com_3223_neg	2-hydroxyarachidic acid	C20 H40 O3	328.298	7.513	-	Full match	No results	8.59526e+06	4.64285e+06	1.75009e+07	9.89422e+06	9.77708e+06	4.54015e+06	3.02506e+06	2.87896e+06	5.22155e+06	2.76291e+06	1.18849e+07	6.41964e+06	7.19777e+06	1.06516e+07	4.68187e+06	1.02634e+07	6.86986e+06	8.84101e+06	5.85349e+06	1.04267e+07
Com_4484_neg	Platelet-activating factor	C26 H54 N O7 P	523.364	5.177	-	Full match	No results	3.77481e+06	1.58761e+06	4.15125e+06	4.23502e+06	2.47675e+06	2.48595e+06	2.62641e+06	1.72733e+06	2.34143e+06	1.86212e+06	3.76404e+06	3.06249e+06	3.92934e+06	4.3189e+06	2.38359e+06	2.81474e+06	3.20514e+06	3.12601e+06	2.98098e+06	4.65914e+06
Com_2447_neg	N-pentacosanoylsphingosine-1-phosphocholine	C48 H97 N2 O6 P	828.71	14.73	SM	Full match	No results	2.95513e+07	1.05896e+07	9.66917e+06	1.36594e+07	2.74163e+07	2.06537e+07	1.12852e+07	8.39774e+06	2.4201e+07	3.16797e+07	3.38257e+06	2.65095e+07	1.14047e+07	4.7138e+06	1.31176e+07	1.74418e+07	5.66882e+06	8.31322e+06	4.60617e+06	1.8351e+07
Com_2170_neg	PG(16:1(9Z)/18:1(9Z))	C40 H75 O10 P	746.513	11.337	PG	Full match	No results	3.89419e+07	3.98917e+07	3.32276e+07	4.25681e+07	3.67696e+07	4.39518e+07	3.88008e+07	3.06417e+07	3.08738e+07	3.03911e+07	3.67248e+07	2.95031e+07	3.83458e+07	4.98458e+07	4.86022e+07	3.05326e+07	3.23325e+07	3.98176e+07	3.42404e+07	3.02596e+07
Com_1599_neg	PC (18:0e/20:3)	C46 H88 N O7 P	843.637	12.703	PC	No results	Invalid mass	5.40111e+07	4.12496e+07	5.09143e+07	5.39267e+07	3.5075e+07	3.32577e+07	3.19527e+07	4.26363e+07	5.6398e+07	5.73909e+07	3.59623e+07	4.63187e+07	3.50216e+07	3.6516e+07	4.43046e+07	3.15281e+07	4.57264e+07	5.20412e+07	5.67058e+07	7.31375e+07
Com_1275_neg	PC (16:0/22:3)	C46 H86 N O8 P	857.606	11.054	PC	No results	Invalid mass	8.24571e+07	7.73492e+07	1.11928e+08	7.95191e+07	8.57525e+07	7.43772e+07	1.06261e+08	8.24718e+07	7.29865e+07	9.03951e+07	6.86098e+07	5.76384e+07	4.62501e+07	5.9883e+07	6.93874e+07	6.2784e+07	5.63975e+07	6.93433e+07	5.94806e+07	6.01199e+07
Com_3162_neg	benjaminamide	C42 H83 N O5	681.628	14.406	-	Full match	No results	1.32396e+07	6.98829e+06	1.81161e+07	1.25775e+07	1.17957e+07	1.03287e+07	4.85026e+06	6.52643e+06	1.03138e+07	7.07319e+06	1.06374e+07	9.96001e+06	1.12684e+07	1.02171e+07	1.10033e+07	1.20784e+07	9.84505e+06	6.9146e+06	9.75016e+06	1.15205e+07
Com_1279_neg	1-hexadecyl-sn-glycero-3-phosphoethanolamine	C21 H46 N O6 P	439.306	3.245	PE	Full match	No results	6.06416e+07	4.08918e+07	7.09716e+07	4.54887e+07	3.90254e+07	6.21186e+07	4.84879e+07	3.92924e+07	4.61847e+07	5.503e+07	1.05575e+08	9.91735e+07	1.30981e+08	8.65764e+07	9.19569e+07	7.67463e+07	8.69054e+07	8.60019e+07	6.55783e+07	1.07465e+08
Com_3167_neg	1-palmitoyl-2-oleoyl-sn-glycero-3-phospho-l-serine	C40 H76 N O10 P	761.522	8.926	-	Full match	No results	1.72785e+07	6.49958e+06	1.80723e+07	1.87101e+07	8.72917e+06	1.32666e+07	9.22359e+06	1.78603e+07	1.17553e+07	8.64662e+06	7.80822e+06	1.50784e+07	1.18702e+07	7.91342e+06	5.85355e+06	1.39608e+07	1.21228e+07	1.2242e+07	1.12847e+07	1.651e+07
Com_1765_neg	PG (22:4/22:5)	C50 H81 O10 P	836.581	9.423	PG	No results	Invalid mass	4.06298e+07	1.99779e+07	5.87929e+07	4.11037e+07	7.2555e+07	5.34233e+07	4.66425e+07	2.69201e+07	3.09498e+07	2.43043e+07	3.67563e+07	3.06754e+07	2.34025e+07	1.80219e+07	2.51032e+07	3.12472e+07	2.61576e+07	3.91038e+07	4.46327e+07	6.09043e+07
Com_3204_neg	OxPC (18:1-18:1+1O(1Cyc))	C44 H82 N O9 P	845.58	8.597	PC	No match	Invalid mass	1.48762e+07	1.37947e+07	1.69284e+07	1.27677e+07	6.05436e+06	1.21341e+07	1.46948e+07	1.62203e+07	1.24348e+07	1.68133e+07	1.3573e+07	1.60245e+07	8.66156e+06	1.38714e+07	1.47948e+07	1.07008e+07	1.26882e+07	1.36356e+07	1.68717e+07	1.35782e+07
Com_1872_neg	PC (16:0/24:0)	C48 H96 N O8 P	891.695	15.218	PC	No results	Invalid mass	6.27046e+07	3.70705e+07	4.35036e+07	3.52839e+07	5.90669e+07	5.73262e+07	4.08718e+07	3.12646e+07	4.42708e+07	4.40742e+07	2.08721e+07	5.01842e+07	3.44582e+07	2.12425e+07	3.4673e+07	3.67994e+07	2.45013e+07	2.81779e+07	2.05758e+07	3.11891e+07
Com_2152_neg	LZ6428000	C36 H62 O9	638.44	7.243	-	Full match	No results	2.07206e+07	3.43467e+06	4.4131e+07	4.29996e+07	2.07079e+07	1.20239e+07	1.03737e+07	4.23486e+06	7.49872e+06	2.70109e+06	2.178e+07	2.07709e+07	1.00891e+07	1.89297e+07	9.84906e+06	1.35591e+07	1.14334e+07	3.51309e+07	3.6489e+07	2.13001e+07
Com_2493_neg	Stearic acid	C18 H36 O2	284.272	4.071	FA	Full match	No results	2.70158e+07	1.95879e+07	2.48303e+07	2.63398e+07	2.35164e+07	2.09588e+07	1.96207e+07	1.76846e+07	2.23285e+07	1.51903e+07	3.6417e+07	2.44982e+07	3.22591e+07	3.74418e+07	2.17476e+07	3.28511e+07	3.02259e+07	2.23259e+07	2.51973e+07	2.87044e+07
Com_2722_neg	1,3-Bis(heptadecanoyloxy)(~2~H_5_)-2-propanyl (10Z)-10-heptadecenoate	C54 H97 D5 O6	851.796	16.608	-	Full match	No results	1.47932e+07	9.00941e+06	1.47389e+07	1.37912e+07	9.60577e+06	3.04271e+07	2.40867e+07	1.29635e+07	1.33848e+07	1.00351e+07	4.81583e+06	1.52702e+07	1.53436e+07	5.87296e+06	1.54352e+07	1.13997e+07	1.45814e+07	7.6126e+06	1.26646e+07	9.97117e+06
Com_1217_neg	PE (20:3e/20:4)	C45 H78 N O7 P	775.537	9.918	PE	No match	Invalid mass	1.32599e+08	4.674e+07	7.89786e+07	7.6644e+07	8.74384e+07	5.61633e+07	5.54548e+07	5.40312e+07	6.82905e+07	6.66153e+07	5.53883e+07	5.19355e+07	6.07012e+07	7.86885e+07	5.07872e+07	6.7747e+07	4.95221e+07	4.01444e+07	5.09919e+07	6.38667e+07
Com_2217_neg	Cer-BDS (d14:0/27:1)	C41 H81 N O4	697.623	13.806	Cer	No results	Invalid mass	3.06572e+07	2.37169e+07	3.56214e+07	3.62397e+07	2.45246e+07	3.37561e+07	3.11885e+07	2.74564e+07	2.19727e+07	2.3026e+07	2.95632e+07	2.9687e+07	2.91345e+07	3.29917e+07	4.64707e+07	3.48688e+07	3.65096e+07	3.13234e+07	3.87454e+07	3.93174e+07
Com_4020_neg	Cer-AP (t30:0/14:0)	C44 H89 N O5	757.68	15.362	Cer	No results	Invalid mass	4.44776e+06	7.8439e+06	4.30627e+06	4.86978e+06	5.3165e+06	5.37951e+06	5.38563e+06	6.00332e+06	6.60188e+06	3.65362e+06	6.14568e+06	4.36623e+06	6.56024e+06	4.91219e+06	4.84208e+06	8.03647e+06	6.66577e+06	6.74728e+06	5.02036e+06	8.09321e+06
Com_1574_neg	2-hydroxy Lignoceric Acid	C24 H48 O3	384.361	10.174	-	Full match	No results	7.93492e+07	4.51929e+07	7.76846e+07	6.69885e+07	6.23993e+07	4.16719e+07	4.04211e+07	4.93105e+07	5.1577e+07	5.37216e+07	6.85237e+07	5.54906e+07	3.3387e+07	5.54249e+07	3.6235e+07	5.8731e+07	3.90959e+07	2.52952e+07	2.7778e+07	5.96381e+07
Com_3844_neg	OxPC (16:0-18:0+1O(1Cyc))	C42 H82 N O9 P	821.58	8.261	PC	No results	Invalid mass	5.99276e+06	9.6e+06	5.18258e+06	3.60242e+06	4.00986e+06	5.56052e+06	5.14296e+06	5.83672e+06	5.87334e+06	5.91524e+06	7.34718e+06	9.99145e+06	5.85175e+06	8.33167e+06	8.03375e+06	8.72042e+06	7.10298e+06	7.60569e+06	9.36939e+06	7.4532e+06
Com_1598_neg	(9Z,12Z,15Z,18Z,21Z)-tetracosapentaenoic acid	C24 H38 O2	358.287	6.224	-	Full match	No results	3.38557e+07	4.74472e+07	3.75214e+07	1.64425e+07	2.93065e+07	2.25728e+07	2.25548e+07	6.88657e+07	3.88857e+07	7.18872e+07	3.80362e+07	4.83063e+07	6.152e+07	4.72478e+07	3.55528e+07	4.98186e+07	3.82933e+07	4.45761e+07	3.0048e+07	4.24435e+07
Com_3307_neg	12-HSA	C18 H36 O3	300.267	5.521	-	Full match	No results	1.14816e+07	8.77716e+06	1.62205e+07	1.01519e+07	1.19817e+07	7.61641e+06	6.973e+06	7.15675e+06	8.0791e+06	7.63896e+06	1.30624e+07	9.25361e+06	7.73387e+06	1.55173e+07	6.18448e+06	1.16458e+07	1.11864e+07	1.04611e+07	1.03582e+07	1.1e+07
Com_1291_neg	Forskolin	C22 H34 O7	410.231	1.13	-	Full match	No results	6.00586e+07	8.92775e+07	3.61462e+07	7.39254e+07	1.25908e+08	9.87182e+07	1.17447e+08	6.75048e+07	9.71183e+07	9.13371e+07	6.90819e+07	4.95688e+07	1.30065e+08	8.77592e+07	9.38862e+07	5.72886e+07	7.68187e+07	4.34734e+07	9.09904e+07	5.48802e+07
Com_834_neg	cholic acid	C24 H40 O5	408.288	1.302	-	Full match	No results	8.12069e+07	2.0857e+08	8.88686e+07	7.08236e+07	1.13486e+08	1.74616e+08	1.27379e+08	1.92174e+08	1.85835e+08	2.13373e+08	2.52525e+07	9.4354e+07	3.10586e+07	1.76347e+07	1.49522e+08	1.18308e+08	1.19041e+08	8.58166e+07	8.64704e+07	1.31795e+08
Com_261_neg	N-[(13Z)-docosenoyl]sphing-4-enine-1-phosphocholine	C45 H89 N2 O6 P	784.647	13.06	SM	Full match	No results	9.45357e+08	6.13261e+08	1.02999e+09	9.18701e+08	1.08107e+09	9.92083e+08	1.22854e+09	8.15312e+08	7.1228e+08	7.20976e+08	9.47418e+08	9.24924e+08	8.77198e+08	1.07819e+09	9.31619e+08	7.90498e+08	9.22286e+08	8.5737e+08	1.00114e+09	1.06254e+09
Com_3218_neg	SM (d18:2/14:0)	C37 H73 N2 O6 P	718.527	8.032	SM	No results	Invalid mass	1.364e+07	1.16282e+07	1.7387e+07	1.40863e+07	1.27962e+07	1.26917e+07	1.11477e+07	1.7953e+07	1.37306e+07	1.53515e+07	1.36351e+07	1.18153e+07	1.56722e+07	1.51301e+07	1.13897e+07	1.15976e+07	1.25121e+07	1.03651e+07	1.02192e+07	1.3774e+07
Com_1406_neg	PC (16:1e/20:3)	C44 H82 N O7 P	813.59	11.639	PC	No results	Invalid mass	4.81248e+07	3.33745e+07	5.32727e+07	6.03088e+07	3.6931e+07	3.07201e+07	4.17665e+07	3.53402e+07	3.6416e+07	3.22601e+07	5.28103e+07	9.2941e+07	6.04433e+07	6.96479e+07	6.74357e+07	5.67296e+07	6.33472e+07	7.58105e+07	9.23335e+07	8.94137e+07
Com_2393_neg	HexCer-NDS (d30:0/13:1)	C49 H95 N O8	871.713	15.113	GlcCer	No match	Invalid mass	3.9173e+07	1.39384e+07	1.86363e+07	1.71711e+07	3.44985e+07	3.31439e+07	2.14195e+07	1.50557e+07	3.4521e+07	2.61695e+07	8.69244e+06	2.67081e+07	1.09786e+07	1.04228e+07	2.05651e+07	1.9604e+07	9.6601e+06	9.88659e+06	7.067e+06	1.34528e+07
Com_2343_neg	PC (16:0e/20:4)	C44 H82 N O7 P	813.58	9.905	PC	No results	Invalid mass	2.82512e+07	2.85359e+07	2.461e+07	3.15422e+07	1.6762e+07	1.81015e+07	1.85065e+07	2.36517e+07	2.93231e+07	3.51932e+07	2.02546e+07	2.80431e+07	2.26722e+07	2.06439e+07	2.29609e+07	2.50002e+07	2.69371e+07	2.74414e+07	2.58549e+07	2.60579e+07
Com_2656_neg	PE (22:4e/20:4)	C47 H80 N O7 P	801.554	8.205	PE	No match	Invalid mass	9.69458e+06	1.87823e+07	8.08527e+06	7.2222e+06	9.4327e+06	7.68124e+06	1.35384e+07	1.44099e+07	1.42376e+07	1.17906e+07	1.72107e+07	2.79481e+07	1.18456e+07	1.39059e+07	1.38153e+07	1.18477e+07	8.82088e+06	1.6046e+07	1.72451e+07	1.0578e+07
Com_574_neg	PC (18:0e/20:4)	C46 H86 N O7 P	841.62	12.219	PC	No results	Invalid mass	3.59426e+08	2.19289e+08	3.67176e+08	3.19626e+08	2.34166e+08	2.135e+08	2.67105e+08	2.86121e+08	3.03e+08	3.09077e+08	2.8624e+08	3.16306e+08	2.30725e+08	2.36733e+08	2.34689e+08	2.27466e+08	2.46124e+08	3.25828e+08	3.94497e+08	3.69558e+08
Com_498_neg	1-stearoyl-2-(8Z,11Z,14Z-icosatrienoyl)-sn-glycero-3-phosphoserine	C44 H80 N O10 P	813.551	12.906	PS	Full match	No results	4.05614e+08	3.58179e+08	2.39999e+08	5.91398e+08	5.38e+08	4.59168e+08	5.10446e+08	4.69485e+08	4.43776e+08	4.26254e+08	4.84525e+08	3.81765e+08	4.9519e+08	5.20823e+08	4.28048e+08	4.36074e+08	4.09907e+08	3.93975e+08	4.24266e+08	3.9185e+08
Com_462_neg	SM (d18:2/16:0)	C39 H77 N2 O6 P	746.559	9.103	SM	No results	Invalid mass	3.51312e+08	3.22375e+08	2.98385e+08	4.3733e+08	3.64831e+08	3.10223e+08	3.05579e+08	4.29313e+08	4.49269e+08	3.22797e+08	4.7634e+08	3.64609e+08	4.68237e+08	4.86414e+08	3.56231e+08	3.79993e+08	2.74074e+08	3.82069e+08	3.18099e+08	4.85253e+08
Com_1108_neg	PS (24:1/20:4)	C50 H88 N O10 P	893.628	13.098	PS	No results	Invalid mass	1.57415e+08	3.63221e+07	6.2937e+07	6.13025e+07	1.10641e+08	6.86211e+07	6.9593e+07	4.75887e+07	7.51461e+07	9.50299e+07	3.54686e+07	8.69666e+07	4.23497e+07	4.41419e+07	5.86277e+07	7.93263e+07	4.1073e+07	3.522e+07	2.58656e+07	7.13353e+07
Com_844_neg	SM (d14:2/29:0)	C48 H95 N2 O6 P	872.699	14.039	SM	No results	Invalid mass	2.35141e+08	1.74316e+08	2.20707e+08	1.28757e+08	2.60553e+08	1.43738e+08	1.2234e+08	1.69125e+08	1.73211e+08	1.21518e+08	1.87928e+08	1.24169e+08	1.42283e+08	1.98534e+08	1.6508e+08	155236070	1.50231e+08	1.05335e+08	1.94292e+08	1.8923e+08
Com_4288_neg	OxPC (18:1-18:0+1O)	C44 H86 N O9 P	849.61	8.94	PC	No results	Invalid mass	416918	4.48385e+06	521953	549855	543878	446078	483969	6.48256e+06	6.70732e+06	5.17491e+06	487167	384229	530663	534831	756108	1.01037e+06	713928	478597	704673	507260
Com_459_neg	PC (18:1/20:2)	C46 H86 N O8 P	857.615	11.535	PC	No match	Invalid mass	2.37208e+08	3.89862e+08	3.13486e+08	3.56197e+08	4.82748e+08	4.33781e+08	4.75244e+08	4.17893e+08	4.6311e+08	4.7987e+08	2.46058e+08	3.04045e+08	2.89093e+08	3.86073e+08	3.52718e+08	3.09614e+08	3.04108e+08	3.55639e+08	3.70172e+08	4.14258e+08
Com_2824_neg	9-Phenylnonanoic acid	C15 H22 O2	234.162	1.601	-	Full match	No results	2.44861e+07	2.37769e+07	2.43563e+07	1.71991e+07	1.85752e+07	1.19551e+07	1.50082e+07	2.08835e+07	2.06713e+07	1.18802e+07	1.33195e+07	1.24127e+07	1.42748e+07	2.09784e+07	1.14864e+07	1.64729e+07	1.70008e+07	1.08559e+07	1.26481e+07	1.20796e+07
Com_3439_neg	Juvenile hormone III	C16 H26 O3	266.188	1.338	-	Full match	No results	5.03867e+06	1.10068e+07	5.36694e+06	3.63611e+06	1.00402e+07	1.46501e+07	1.48294e+07	1.28515e+07	1.19675e+07	1.23728e+07	9.61265e+06	1.42202e+07	1.71829e+07	1.30023e+07	1.25642e+07	9.47114e+06	1.1905e+07	9.87182e+06	1.26278e+07	1.32212e+07
Com_3558_neg	(2S,4S,6S,8R,10R)-11-Hydroxy-2,4,6,8,10-pentamethylhexacosanoic acid	C31 H62 O3	482.47	13.393	-	Full match	No results	1.2151e+07	1.00914e+07	7.86159e+06	1.07455e+07	9.52076e+06	8.46736e+06	7.89968e+06	9.40585e+06	9.38033e+06	9.77967e+06	1.14005e+07	9.73812e+06	1.46263e+07	1.16061e+07	1.11255e+07	8.98438e+06	9.56617e+06	8.82932e+06	1.36327e+07	1.1542e+07
Com_4205_neg	Varanic acid	C27 H46 O6	466.33	1.467	-	Full match	No results	4.34358e+06	2.24037e+06	6.96178e+06	3.12558e+06	4.13343e+06	5.47891e+06	6.63281e+06	2.01615e+06	2.36709e+06	2.9552e+06	2.94185e+06	3.23553e+06	4.47163e+06	2.1119e+06	4.92986e+06	4.21422e+06	5.22445e+06	3.91338e+06	3.0243e+06	4.59386e+06
Com_1254_neg	HexCer-NS (d29:1/12:0)	C47 H91 N O8	843.682	14.407	GlcCer	No match	Invalid mass	1.26997e+08	4.23908e+07	8.27773e+07	6.51593e+07	1.21224e+08	6.13864e+07	6.6342e+07	6.97023e+07	1.08034e+08	6.46364e+07	5.30227e+07	8.59478e+07	5.00243e+07	4.55911e+07	7.96396e+07	5.03838e+07	4.37426e+07	3.65902e+07	4.28681e+07	6.31733e+07
Com_3063_neg	16-Heptadecyne-1,2,4-triol	C17 H32 O3	284.235	2.98	-	Full match	No results	1.18287e+07	1.24515e+07	1.21383e+07	7.70459e+06	7.39814e+06	8.5222e+06	1.08002e+07	1.04249e+07	1.10129e+07	1.15976e+07	1.52173e+07	1.97228e+07	1.06963e+07	1.41686e+07	9.4208e+06	1.65368e+07	1.32613e+07	1.4318e+07	1.08528e+07	1.93447e+07
Com_1813_neg	1-Stearoyl-2-15(S)-HETE-sn-glycero-3-PE	C43 H78 N O9 P	783.543	9.153	-	Full match	No results	4.0718e+07	5.1169e+07	4.95494e+07	3.61724e+07	3.80226e+07	3.76329e+07	4.42463e+07	5.29029e+07	3.2926e+07	3.00991e+07	4.15145e+07	5.97029e+07	3.57937e+07	5.18111e+07	4.67872e+07	4.73027e+07	4.91998e+07	4.45552e+07	5.19231e+07	4.35306e+07
Com_2561_neg	MFCD00083370	C22 H44 O3	356.329	5.907	-	Full match	No results	2.38272e+07	4.75698e+06	3.06075e+07	3.55831e+07	3.03404e+07	1.52477e+07	8.72674e+06	5.75044e+06	9.38278e+06	2.27338e+06	1.70228e+07	1.41867e+07	6.53696e+06	1.47624e+07	5.22721e+06	1.00058e+07	7.06876e+06	2.69225e+07	2.19518e+07	2.37011e+07
Com_209_neg	1-heptadecanoyl-sn-glycero-3-phosphocholine	C25 H52 N O7 P	509.349	4.058	PC	Full match	No results	1.25666e+09	6.46099e+08	1191646957	1.0755e+09	9.36824e+08	8.55702e+08	8.81744e+08	7.19744e+08	8.20614e+08	7.83023e+08	1.36454e+09	1.17436e+09	1.4702e+09	1.3108e+09	1.26046e+09	1.16627e+09	1.17539e+09	1.07271e+09	1.17291e+09	1.42137e+09
Com_3347_neg	5beta-Scymnol sulfate	C27 H48 O9 S	548.304	12.153	-	Full match	No results	1.73444e+07	1.41592e+07	2.38277e+06	2.27088e+06	2.88773e+06	3.43466e+06	2.93448e+06	4.05571e+06	7.14124e+06	3.06588e+06	2.75885e+06	2.82223e+06	2.60896e+06	3.02098e+06	3.00375e+06	3.48344e+06	2.81885e+06	3.02382e+06	3.46423e+06	3.07778e+06
Com_2861_neg	OxPC (16:0-18:2+2O)	C42 H80 N O10 P	775.538	7.14	PC	No match	Invalid mass	1.51937e+07	2.34296e+07	7.03716e+06	5.44387e+06	1.10411e+07	1.21522e+07	2.41148e+07	2.27865e+07	1.60543e+07	1.3253e+07	2.15399e+07	2.30123e+07	1.54639e+07	2.37085e+07	1.47778e+07	1.64526e+07	1.32796e+07	1.49457e+07	2.80284e+07	1.1877e+07
Com_3408_neg	(9S,10S)-10-Hydroxy-9-(phosphonooxy)octadecanoic acid	C18 H37 O7 P	396.228	3.676	-	Full match	No results	1.63362e+07	6.45494e+06	1.06498e+07	1.53213e+07	1.39003e+07	1.38901e+07	8.96033e+06	7.12388e+06	7.14652e+06	9.66995e+06	1.1727e+07	8.36066e+06	1.35311e+07	9.12121e+06	1.11598e+07	8.75941e+06	1.26555e+07	7.26091e+06	1.27784e+07	7.17418e+06
Com_4059_neg	1-Oleoyl-lysophosphatidic acid	C21 H41 O7 P	436.259	2.535	-	Full match	No results	4.92224e+06	4.95853e+06	4.14323e+06	4.18526e+06	3.26183e+06	3.252e+06	2.67046e+06	3.21447e+06	3.90353e+06	5.56308e+06	6.8891e+06	5.53917e+06	6.50539e+06	4.78953e+06	4.47074e+06	4.36155e+06	5.38742e+06	5.6872e+06	3.67678e+06	7.76707e+06
Com_56_neg	PC (16:0/20:4)	C44 H80 N O8 P	841.585	10.274	PC	No match	Invalid mass	4.1144e+09	1.39289e+09	4.19212e+09	5.00327e+09	5.0841e+09	4.90163e+09	4.31214e+09	4.67829e+09	4.61927e+09	3.77956e+09	4.09786e+09	4.21996e+09	3.75971e+09	3.82952e+09	4.20728e+09	3.86871e+09	4.00793e+09	4.16897e+09	3.674e+09	3.59677e+09
Com_158_neg	1-Stearoyl-2-hydroxy-sn-glycero-3-PE	C23 H48 N O7 P	481.317	2.524	-	Full match	No results	1.46915e+09	8.87441e+08	1.27804e+09	1.33183e+09	1.08161e+09	1.10889e+09	1.09776e+09	9.62804e+08	9.95908e+08	1.44661e+09	2.1683e+09	1.36293e+09	2.25977e+09	2.02104e+09	1.37492e+09	1.17266e+09	1.42022e+09	1.36074e+09	1.52026e+09	1.89268e+09
Com_1563_neg	SM (d14:3/30:0)	C49 H95 N2 O6 P	884.7	13.703	SM	No results	Invalid mass	6.37038e+07	5.07659e+07	6.25807e+07	5.96086e+07	8.16826e+07	8.96182e+07	6.16249e+07	5.34527e+07	5.46572e+07	6.38391e+07	5.0374e+07	6.33374e+07	3.58068e+07	5.45694e+07	5.16283e+07	5.99632e+07	4.96692e+07	5.2707e+07	4.98682e+07	5.93684e+07
Com_4806_neg	PC (12:0/16:1)	C36 H70 N O8 P	721.491	8.173	PC	No match	Invalid mass	2.34843e+06	1.42238e+06	2.53562e+06	1.46949e+06	2.08325e+06	2.79557e+06	2.11006e+06	1.54007e+06	1.27825e+06	900351	2.6808e+06	1.99635e+06	2.38068e+06	3.08586e+06	1.44491e+06	2.04932e+06	1.49997e+06	1.67553e+06	1.87291e+06	1.6074e+06
Com_669_neg	PC (16:1e/16:0)	C40 H80 N O7 P	763.574	11.877	PC	No match	Invalid mass	2.36594e+08	2.36274e+08	2.71913e+08	3.06261e+08	2.80588e+08	2.27658e+08	2.27033e+08	2.18139e+08	1.99293e+08	1.75894e+08	2.77227e+08	1.9957e+08	2.52239e+08	4.20215e+08	2.52132e+08	2.38682e+08	2.5825e+08	2.74873e+08	3.09882e+08	2.36856e+08
Com_2804_neg	OxPC (18:1-18:3+1O)	C44 H80 N O9 P	843.564	8.081	PC	No results	Invalid mass	1.49083e+07	2.30665e+07	1.17089e+07	1.27044e+07	1.1699e+07	1.18377e+07	1.10802e+07	1.01049e+07	1.71919e+07	2.12563e+07	2.58165e+07	2.45602e+07	2.40678e+07	2.13287e+07	1.34586e+07	1.95736e+07	1.11125e+07	2.00442e+07	2.59946e+07	2.06648e+07
Com_1087_neg	PC (18:2e/20:5)	C46 H80 N O7 P	835.574	9.982	PC	No results	Invalid mass	1.11409e+08	9.87663e+07	1.0085e+08	1.1369e+08	8.22002e+07	6.24166e+07	7.13514e+07	1.11536e+08	9.84844e+07	1.24901e+08	9.02193e+07	1.25021e+08	9.23979e+07	1.17114e+08	8.79579e+07	7.29612e+07	8.34618e+07	1.06566e+08	1.09429e+08	1.41864e+08
Com_3485_neg	Nutriacholic acid	C24 H38 O4	390.277	1.598	-	Full match	No results	3.99782e+06	1.13685e+07	3.65927e+06	3.93414e+06	1.01617e+07	1.5816e+07	1.24372e+07	9.72743e+06	1.48483e+07	1.16603e+07	3.54331e+06	5.31159e+06	4.1885e+06	3.51035e+06	1.04363e+07	8.85243e+06	9.48946e+06	4.03592e+06	4.13572e+06	6.07044e+06
Com_1979_neg	Hesperetin	C16 H14 O6	302.079	1.009	-	Full match	No results	1.34279e+07	9.53957e+06	7.24326e+06	9.06723e+06	6.6835e+07	1.99383e+07	2.0867e+07	1.24411e+07	8.40676e+06	8.45068e+06	3.88511e+07	1.38919e+07	1.75705e+07	3.89219e+07	1.10023e+07	1.34458e+07	5.99019e+06	8.13134e+06	2.5584e+07	8.4203e+06
Com_373_neg	SM (d14:2/21:0)	C40 H79 N2 O6 P	760.574	9.683	SM	No results	Invalid mass	2.57708e+08	2.41409e+07	3.32833e+07	3.15592e+07	2.8834e+07	3.08279e+07	1.99431e+07	2.42224e+07	2.71946e+08	3.21008e+08	7.9051e+08	2.20841e+08	2.0661e+07	2.29492e+07	5.29574e+08	1.18579e+07	1.93703e+07	1.80374e+07	2.38021e+08	2.39066e+07
Com_509_neg	N-[(2S,3R,4E,6R)-1,3,6-Trihydroxy-4-octadecen-2-yl]pentacosanamide	C43 H85 N O4	679.649	15.316	-	Full match	No results	3.61763e+08	3.08953e+08	3.76621e+08	2.57749e+08	3.23315e+08	3.97293e+08	3.38066e+08	3.15116e+08	2.76005e+08	3.47438e+08	1.53646e+08	3.61351e+08	3.05376e+08	1.61052e+08	3.12173e+08	4.70645e+08	3.9074e+08	2.89459e+08	2.30661e+08	2.44042e+08
Com_4271_neg	11(R)-HEDE	C20 H36 O3	324.266	2.038	-	Full match	No results	3.31001e+06	3.92343e+06	1.90111e+06	1.66363e+06	2.89976e+06	2.46496e+06	1.79309e+06	5.80821e+06	2.10272e+06	1.74729e+06	2.70811e+06	773982	7.64896e+06	6.71675e+06	667199	340092	4.50817e+06	864233	930177	1.06482e+06
Com_3429_neg	Cer-AP (t18:0/24:1)	C42 H83 N O5	727.635	13.412	Cer	No results	Invalid mass	1.00245e+07	9.87282e+06	1.14901e+07	8.56753e+06	9.67034e+06	9.16938e+06	1.05175e+07	1.01674e+07	8.33356e+06	1.25072e+07	1.38654e+07	9.62791e+06	1.1144e+07	1.3249e+07	8.35978e+06	1.00144e+07	1.42606e+07	1.24861e+07	1.67074e+07	1.19541e+07
Com_1372_neg	Cer-NS (d18:1/14:0)	C32 H63 N O3	555.487	10.086	Cer	No match	Invalid mass	6.47552e+07	6.53823e+07	6.37643e+07	1.03952e+08	1.17196e+08	9.6767e+07	1.12605e+08	5.5315e+07	8.18403e+07	6.00125e+07	7.95236e+07	6.39934e+07	9.98041e+07	1.0271e+08	1.08584e+08	9.58589e+07	9.63684e+07	6.7343e+07	7.59745e+07	4.9162e+07
Com_2431_neg	1-O-palmitoyl-2-O-arachidonoyl-sn-glycero-3-phosphocholine	C44 H81 N O8 P	782.567	12.009	PC	Full match	No results	2.93326e+07	2.51287e+07	2.20492e+07	2.69473e+07	2.94346e+07	2.66404e+07	3.8459e+07	2.91156e+07	2.58319e+07	2.73201e+07	2.82564e+07	1.77861e+07	2.24776e+07	2.66763e+07	1.7478e+07	1.8267e+07	2.71805e+07	2.07354e+07	2.97353e+07	2.3433e+07
Com_2192_neg	(3beta)-Cholest-5-en-3-yl 6-O-tetradecanoyl-alpha-D-glucopyranoside	C47 H82 O7	758.603	13.095	-	Full match	No results	4.69332e+07	2.31342e+07	4.26839e+07	3.54897e+07	2.46401e+07	2.84984e+07	4.09423e+07	2.54763e+07	3.11542e+07	2.85458e+07	2.15268e+07	4.03437e+07	3.02424e+07	3.06954e+07	3.61143e+07	2.48992e+07	3.94657e+07	2.32332e+07	2.96741e+07	2.97815e+07
Com_2675_neg	tp	C22 H32 O3	344.235	1.797	-	Full match	No results	1.01941e+07	3.04427e+07	7.3051e+06	6.86758e+06	2.93459e+07	2.04172e+07	7.31974e+06	7.89651e+06	2.24132e+07	1.57896e+07	6.80043e+06	2.13975e+06	3.88526e+06	6.92228e+06	2.47209e+06	1.55838e+07	5.29286e+06	1.42646e+06	1.76053e+06	2.38863e+06
Com_3711_neg	PC (12:0/18:2)	C38 H72 N O8 P	747.506	8.413	PC	No match	Invalid mass	8.88719e+06	3.30856e+06	9.42554e+06	5.87427e+06	1.09236e+07	1.17893e+07	1.01294e+07	6.73743e+06	6.02676e+06	7.16735e+06	1.28988e+07	8.69493e+06	1.17457e+07	1.35588e+07	8.3512e+06	9.39538e+06	6.05436e+06	8.1159e+06	7.64492e+06	9.79328e+06
Com_869_neg	PG (18:1/22:4)	C46 H81 O10 P	788.579	10.07	PG	No results	Invalid mass	1.11717e+08	7.67856e+07	1.05887e+08	1.71301e+08	1.04609e+08	7.8137e+07	1.13646e+08	1.17811e+08	7.77061e+07	8.30441e+07	1.36779e+08	1.52214e+08	2.05394e+08	9.10358e+07	8.86189e+07	6.58029e+07	7.53803e+07	8.1289e+07	2.50282e+08	2.06849e+08
Com_4027_neg	ascr27	C22 H40 O6	400.282	3.33	-	Full match	No results	3.47444e+06	4.21015e+06	2.94606e+06	3.82476e+06	8.35721e+06	6.56784e+06	8.09713e+06	3.58104e+06	4.62071e+06	7.18188e+06	7.2935e+06	3.23069e+06	9.93154e+06	1.07755e+07	9.0664e+06	3.11634e+06	3.94943e+06	2.91293e+06	5.0899e+06	3.56838e+06
Com_3812_neg	1,2-Diheptanoyl-sn-glycero-3-PC	C22 H44 N O8 P	481.281	2.713	-	Full match	No results	3.01393e+06	2.41147e+06	3.41076e+06	2.04336e+06	1.70404e+06	3.52373e+06	1.90846e+06	3.2167e+06	1.70944e+06	3.18163e+06	2.70678e+06	3.08139e+06	3.56398e+06	1.04845e+06	3.68712e+06	6.21399e+06	3.32232e+06	3.13877e+06	690934	2.47595e+06
Com_2449_neg	SM (d14:1/16:0)	C35 H71 N2 O6 P	692.512	7.865	SM	No results	Invalid mass	2.56979e+07	2.62368e+07	2.85259e+07	2.54955e+07	2.98164e+07	2.30237e+07	2.71216e+07	3.3709e+07	3.57898e+07	3.16714e+07	2.24629e+07	2.11911e+07	3.22447e+07	1.74346e+07	2.70529e+07	2.33459e+07	2.37356e+07	1.77241e+07	1.28905e+07	2.43915e+07
Com_3985_neg	PC (16:1/16:3)	C40 H72 N O8 P	771.507	8.284	PC	No match	Invalid mass	4.05125e+06	2.49592e+06	8.76739e+06	6.26358e+06	3.90944e+06	3.57646e+06	3.84057e+06	3.06238e+06	2.8822e+06	3.1817e+06	6.79902e+06	3.95264e+06	5.49422e+06	6.4445e+06	3.7035e+06	4.1036e+06	2.69809e+06	4.09203e+06	4.90077e+06	6.72514e+06
Com_1597_neg	ascr28	C22 H42 O6	402.298	4.437	-	Full match	No results	5.16972e+07	2.6778e+07	6.13134e+07	2.39791e+07	5.55739e+06	2.99862e+07	1.09879e+07	4.86491e+07	4.52181e+07	3.19373e+07	2.96645e+07	6.54237e+07	2.89344e+07	1.62665e+07	3.69528e+07	5.39147e+07	5.36137e+07	6.11287e+07	4.41596e+07	7.32017e+07
Com_4100_neg	PC (17:0/24:1)	C49 H96 N O8 P	903.694	14.868	PC	No match	Invalid mass	7.17778e+06	4.52384e+06	6.45191e+06	6.02291e+06	8.09179e+06	6.15607e+06	6.52253e+06	5.66553e+06	6.17294e+06	7.32923e+06	4.38095e+06	3.11393e+06	4.98333e+06	4.01377e+06	1.00858e+06	2.50705e+06	4.68821e+06	2.81901e+06	2.565e+06	5.55907e+06
Com_4008_neg	8-(3-Heptyl-2-oxiranyl)-1-hydroxy-4,6-octadiyn-3-one	C17 H24 O3	276.173	17.586	-	Full match	No results	3.68266e+06	4.16898e+06	4.81413e+06	2.67123e+06	6.19063e+06	4.1183e+06	5.2623e+06	3.91342e+06	4.08032e+06	5.2253e+06	9.72778e+06	5.18049e+06	6.30489e+06	4.32293e+06	4.54847e+06	2.60443e+06	4.66534e+06	4.55331e+06	6.63321e+06	5.27923e+06
Com_3919_neg	1-[(9Z)-hexadecenoyl]-2-acetyl-sn-glycero-3-phosphocholine	C26 H50 N O8 P	535.328	3.341	PC	Full match	No results	6.19208e+06	9.14714e+06	8.04383e+06	2.79727e+06	2.66566e+06	4.47041e+06	3.37937e+06	5.29808e+06	6.58543e+06	6.20856e+06	7.52236e+06	6.33336e+06	7.53911e+06	6.16075e+06	7.3185e+06	7.31018e+06	8.79057e+06	1.02555e+07	9.57141e+06	5.62473e+06
Com_1668_neg	PEtOH (21:0-22:4)	C48 H87 O8 P	822.599	11.078	PEtOH	No results	Invalid mass	4.81567e+07	3.70353e+07	6.04353e+07	4.85271e+07	3.58076e+07	5.29815e+07	4.4475e+07	3.68569e+07	3.23033e+07	4.30142e+07	5.77014e+07	5.38823e+07	4.53245e+07	4.50644e+07	7.84234e+07	5.27903e+07	5.10869e+07	6.35111e+07	6.429e+07	6.52035e+07
Com_3479_neg	PC (18:1e/19:1)	C45 H88 N O7 P	831.636	12.641	PC	No match	Invalid mass	1.34356e+07	5.5351e+06	1.37002e+07	1.4346e+07	9.06948e+06	1.38328e+07	8.4873e+06	5.95029e+06	8.61898e+06	1.08782e+07	8.81545e+06	1.14664e+07	8.30111e+06	7.04752e+06	7.32384e+06	7.30099e+06	7.42838e+06	7.95902e+06	1.0579e+07	1.02056e+07
Com_2128_neg	PC (16:1e/20:5)	C44 H78 N O7 P	809.558	9.229	PC	No results	Invalid mass	3.76276e+07	2.91038e+07	3.86796e+07	4.66216e+07	2.84951e+07	2.33375e+07	2.81585e+07	2.51866e+07	2.15446e+07	1.67745e+07	1.52954e+07	1.96297e+07	5.11387e+07	3.07216e+07	1.80769e+07	2.85475e+07	1.66451e+07	3.76656e+07	3.40892e+07	4.30977e+07
Com_1993_neg	N-Palmitoyl Taurine	C18 H37 N O4 S	363.245	2.139	FA	Full match	No results	7.64219e+06	1.19335e+07	8.08877e+06	1.15776e+07	1.2215e+07	7.2462e+06	1.46875e+07	1.50551e+07	1.13829e+07	1.47017e+07	2.10397e+07	4.91062e+07	2.51415e+07	2.02484e+07	8.66504e+06	1.32671e+07	1.39821e+07	1.42117e+07	1.30363e+07	2.12794e+07
Com_3239_neg	2,3,4,4-Tetrahydroxypentanoic acid	C5 H10 O6	166.048	15.041	-	Full match	No results	4.92106e+06	2.60799e+06	7.60847e+06	1.77791e+06	2.26954e+06	2.80027e+06	2.56556e+06	3.00879e+06	2.75209e+06	6.05811e+06	5.59703e+06	2.18214e+06	2.28216e+06	1.41892e+06	2.3447e+06	3.02941e+06	4.33509e+06	1.53284e+06	1.36996e+06	2.5749e+06
Com_1962_neg	PC (18:0e/18:2)	C44 H86 N O7 P	817.63	12.686	PC	No results	Invalid mass	5.67642e+07	1.34349e+07	1.25913e+07	2.85717e+07	3.18179e+07	2.28985e+07	1.64248e+07	1.30782e+07	1.9668e+07	2.75458e+07	1.73691e+07	4.14844e+07	2.47389e+07	1.34027e+07	3.1835e+07	3.69856e+07	1.93893e+07	1.26966e+07	1.47276e+07	3.00317e+07
Com_493_neg	1-Myristoyl-2-linoleoyl-sn-glycero-3-phosphocholine	C40 H77 N O8 P	730.535	9.906	PC	Full match	No results	3.20991e+08	4.43895e+08	2.94579e+08	3.71082e+08	3.7748e+08	3.52729e+08	3.2669e+08	4.78181e+08	3.85047e+08	3.80307e+08	3.20889e+08	3.00721e+08	4.97104e+08	4.47999e+08	3.72367e+08	3.3352e+08	3.77544e+08	3.80322e+08	2.61587e+08	2.5844e+08
Com_2853_neg	PC (18:1e/22:5)	C48 H86 N O7 P	865.62	12.421	PC	No results	Invalid mass	2.63188e+07	1.53731e+07	2.03788e+07	3.21587e+07	1.4164e+07	1.43898e+07	1.53647e+07	1.39417e+07	1.83712e+07	1.4427e+07	1.12297e+07	2.30037e+07	1.2817e+07	1.4934e+07	1.71854e+07	1.35633e+07	1.75223e+07	1.54362e+07	2.37867e+07	2.20437e+07
Com_4858_neg	OxPC (18:1-20:3+1O)	C46 H84 N O9 P	871.595	8.154	PC	No results	Invalid mass	253931	1.81011e+06	188823	263205	434254	116390	249723	2.24606e+06	2.27121e+06	2.06358e+06	335009	453180	329263	366542	117823	524473	232795	324801	209763	526782
Com_3409_neg	PC (16:0e/24:4)	C48 H90 N O7 P	869.653	12.694	PC	No results	Invalid mass	1.51081e+07	8.80952e+06	1.11128e+07	1.20966e+07	9.09411e+06	8.57662e+06	1.00659e+07	8.90727e+06	8.45584e+06	1.01438e+07	6.66227e+06	1.07384e+07	5.79657e+06	8.14716e+06	9.92965e+06	9.41012e+06	8.34772e+06	6.9504e+06	1.09825e+07	1.42623e+07
Com_4697_neg	valtrate	C22 H30 O8	422.195	1.717	-	Full match	No results	1.35215e+06	581790	2.11266e+06	2.8547e+06	2.49197e+06	2.71675e+06	1.61645e+06	741525	1.46275e+06	1.16741e+06	3.25544e+06	859211	2.83759e+06	4.31725e+06	1.89674e+06	2.55062e+06	1.30003e+06	1.651e+06	2.29799e+06	1.94713e+06
Com_782_neg	Dihomo-Î³-Linolenoyl PAF C-16	C44 H84 N O7 P	769.6	13.888	-	Full match	No results	9.40357e+07	1.25765e+07	2.37519e+08	2.05457e+08	2.53966e+07	2.77821e+08	2.67088e+08	1.90353e+07	2.71872e+08	1.53706e+07	1.85082e+08	2.23754e+08	1.63109e+08	2.2334e+08	1.99141e+08	4.63494e+07	1.1443e+08	1.73859e+08	1.65975e+08	2.10001e+08
Com_2872_neg	Garcinoic acid	C27 H38 O4	426.278	1.597	-	Full match	No results	2.11256e+07	5.47188e+06	2.35864e+07	2.06879e+07	6.79703e+06	9.48712e+06	7.78415e+06	9.01306e+06	8.94147e+06	8.18448e+06	2.67237e+06	3.84874e+06	2.71444e+06	2.30707e+06	6.7975e+06	4.41043e+06	7.4254e+06	3.62449e+06	4.46175e+06	3.90716e+06
Com_2856_neg	C17 Sphingomyelin (d18:1/17:0)	C40 H81 N2 O6 P	716.582	12.826	-	Full match	No results	7.76553e+06	1.07576e+07	1.00099e+07	9.07183e+06	1.19766e+07	1.03182e+07	1.12768e+07	7.80387e+06	5.65965e+06	6.64256e+06	2.3419e+07	1.21907e+07	1.26742e+07	3.12047e+07	1.22779e+07	1.67404e+07	1.10831e+07	7.84178e+06	1.24987e+07	1.76652e+07
Com_3029_neg	Ubiquinone Q4	C29 H42 O4	454.311	4.721	-	Full match	No results	8.18133e+06	1.54068e+07	1.26574e+07	9.06119e+06	5.83307e+06	8.14851e+06	9.92925e+06	1.19847e+07	1.41911e+07	1.96057e+07	1.56541e+07	1.09086e+07	1.10371e+07	1.29112e+07	1.06601e+07	1.41187e+07	1.38796e+07	1.54336e+07	1.00711e+07	1.49774e+07
Com_1117_neg	15S-hydroxyeicosatrienoic acid	C20 H34 O3	322.251	2.019	-	Full match	No results	4.45667e+07	8.81839e+07	7.58657e+07	2.11616e+07	5.65467e+07	5.9503e+07	4.42845e+07	7.0581e+07	6.2824e+07	6.38496e+07	3.05363e+07	1.38549e+08	5.5112e+07	3.74355e+07	5.08245e+07	7.93973e+07	7.44462e+07	7.40911e+07	5.0888e+07	8.51106e+07
Com_182_neg	Cer-NS (d18:1/24:2)	C42 H79 N O3	691.612	13.777	Cer	No results	Invalid mass	9.61232e+08	1.3504e+09	1.20944e+09	1.15001e+09	1.68802e+09	1.97574e+09	1.59775e+09	1.41344e+09	1.20485e+09	1.28254e+09	1.24397e+09	9.79345e+08	1.66006e+09	1.41358e+09	1.53522e+09	1.41221e+09	1.42967e+09	1.27811e+09	1.23813e+09	1.18588e+09
Com_917_neg	PC (16:1e/22:5)	C46 H82 N O7 P	837.589	11.202	PC	No results	Invalid mass	1.2759e+08	6.24167e+07	1.38651e+08	1.05908e+08	6.0967e+07	7.73478e+07	5.82704e+07	6.6949e+07	8.11307e+07	9.06744e+07	8.18533e+07	1.12517e+08	7.2004e+07	9.52781e+07	1.43138e+08	1.00078e+08	1.37e+08	1.21057e+08	1.20392e+08	1.85673e+08
Com_3968_neg	Cer-AS (d23:1/17:0)	C40 H79 N O4	683.608	14.309	Cer	No results	Invalid mass	6.36139e+06	9.85415e+06	6.50775e+06	5.06914e+06	4.73213e+06	6.44445e+06	3.41736e+06	8.20983e+06	9.17026e+06	7.69804e+06	4.76338e+06	4.88194e+06	5.14367e+06	3.33989e+06	4.75759e+06	7.24627e+06	8.52209e+06	3.53191e+06	4.39403e+06	5.86647e+06
Com_502_neg	PC (18:0/20:2)	C46 H88 N O8 P	859.631	12.683	PC	No match	Invalid mass	3.29313e+08	4.02919e+08	3.34556e+08	3.2427e+08	3.48559e+08	3.86187e+08	3.71819e+08	4.05885e+08	4.60401e+08	4.32847e+08	2.87218e+08	3.42387e+08	2.51768e+08	2.41736e+08	3.02334e+08	3.0725e+08	3.11051e+08	2.9595e+08	3.20225e+08	3.76843e+08
Com_1873_neg	Cer-NP (t18:0/22:0)	C40 H81 N O4	685.623	14.241	Cer	No results	Invalid mass	5.48817e+07	3.72604e+07	5.22271e+07	4.94794e+07	4.75866e+07	5.36793e+07	3.87263e+07	4.6144e+07	3.74565e+07	4.39203e+07	4.85056e+07	3.036e+07	5.0898e+07	4.19831e+07	4.89116e+07	5.28039e+07	5.5489e+07	4.69793e+07	5.4503e+07	4.08942e+07
Com_3914_neg	3-Oxotetracosanoic acid	C24 H46 O3	382.345	8.671	-	Full match	No results	8.77931e+06	5.43571e+06	9.55683e+06	4.46376e+06	5.33605e+06	3.68538e+06	2.98177e+06	5.028e+06	5.33213e+06	6.43575e+06	5.86015e+06	7.74694e+06	3.99654e+06	4.88085e+06	3.96133e+06	6.54734e+06	5.96271e+06	3.40056e+06	3.6268e+06	5.71693e+06
Com_3817_neg	Cer-AS (d26:1/15:0)	C41 H81 N O4	697.623	14.219	Cer	No results	Invalid mass	1.13309e+07	6.59146e+06	6.83415e+06	7.2103e+06	7.92282e+06	9.16025e+06	7.42315e+06	7.96655e+06	7.07739e+06	9.81433e+06	6.33e+06	8.65404e+06	8.64165e+06	8.0565e+06	9.107e+06	6.58734e+06	8.42373e+06	9.21972e+06	9.88739e+06	7.57131e+06
Com_2939_neg	methyl 3-hydroxypalmitate	C17 H34 O3	286.251	4.378	-	Full match	No results	1.14586e+07	1.71071e+07	1.47311e+07	1.65489e+07	1.66989e+07	9.18047e+06	1.03298e+07	1.76415e+07	1.44842e+07	1.42272e+07	1.73607e+07	2.01307e+07	1.09408e+07	1.71713e+07	9.14149e+06	2.35245e+07	1.38466e+07	1.85431e+07	1.36372e+07	1.72016e+07
Com_2126_neg	LPC 20:3	C28 H52 N O7 P	591.354	2.197	PC	No results	Invalid mass	1.39677e+07	8.30568e+06	1.56699e+07	1.07868e+07	1.99084e+07	5.65202e+06	8.06856e+06	9.94817e+06	1.13998e+07	6.7854e+06	1.69616e+07	1.24339e+07	2.21647e+07	5.87082e+07	1.14732e+07	1.65471e+07	1.89641e+07	2.10641e+07	1.24317e+07	2.33898e+07
Com_3030_neg	OxPC (16:0-18:2+1O)	C42 H80 N O9 P	819.565	8.569	PC	No match	Invalid mass	1.39457e+07	2.25056e+07	1.48818e+07	9.59238e+06	1.03889e+07	1.13365e+07	2.10284e+07	1.59224e+07	1.37141e+07	1.60942e+07	1.89767e+07	2.04142e+07	1.51094e+07	1.86488e+07	1.85396e+07	1.41789e+07	1.49975e+07	1.57868e+07	2.18539e+07	1.05654e+07
Com_670_neg	PC (14:0e/22:6)	C44 H78 N O7 P	809.558	9.528	PC	No results	Invalid mass	2.72573e+07	2.78288e+07	3.18575e+08	2.64853e+07	1.57122e+07	2.77483e+08	2.01538e+07	2.5238e+07	2.85722e+07	3.0343e+07	2.01328e+07	3.03791e+07	1.71436e+08	1.56198e+08	2.19274e+08	2.2452e+08	1.21225e+08	2.44975e+07	1.50687e+08	2.96283e+07
Com_3407_neg	N-Oleoyl Taurine	C20 H39 N O4 S	389.26	2.362	FA	Full match	No results	3.98647e+06	6.36928e+06	6.55227e+06	5.48096e+06	7.06124e+06	7.47251e+06	9.45615e+06	8.15893e+06	7.85155e+06	7.00023e+06	8.97163e+06	1.46024e+07	1.49191e+07	1.0156e+07	7.65178e+06	8.12864e+06	9.8698e+06	9.19915e+06	7.41393e+06	1.03241e+07
Com_2400_neg	PC (16:0e/22:0)	C46 H94 N O7 P	849.684	15.009	PC	No results	Invalid mass	3.88617e+07	7.48352e+06	1.98571e+07	1.91419e+07	2.5975e+07	3.22692e+07	1.33448e+07	1.09977e+07	2.58742e+07	2.77716e+07	6.76403e+06	3.14837e+07	1.51531e+07	6.87314e+06	3.22073e+07	2.45879e+07	1.1152e+07	1.35869e+07	6.66834e+06	1.45295e+07
Com_2698_neg	OxPC (16:0-20:3+2O(1Cyc))	C44 H80 N O10 P	859.559	7.386	PC	No results	Invalid mass	1.30098e+07	2.18668e+07	1.28385e+07	8.81835e+06	1.00943e+07	1.10993e+07	2.32383e+07	1.73217e+07	1.03007e+07	1.35154e+07	2.25006e+07	2.69645e+07	1.69829e+07	3.3067e+07	1.49714e+07	1.35248e+07	1.22735e+07	2.22573e+07	2.76125e+07	1.09113e+07
Com_1130_neg	Cer-NS (d18:1/17:0)	C35 H69 N O3	597.534	11.933	Cer	No match	Invalid mass	1.00257e+08	9.37475e+07	1.20268e+08	1.33473e+08	1.178e+08	1.4568e+08	1.24841e+08	1.0308e+08	9.74075e+07	9.97838e+07	9.7488e+07	8.91319e+07	1.28277e+08	1.04364e+08	1.35304e+08	1.09504e+08	1.3419e+08	1.01238e+08	1.14124e+08	8.71844e+07
Com_1027_neg	HexCer-NDS (d28:0/12:0)	C46 H91 N O8	831.682	14.266	GlcCer	No match	Invalid mass	1.07189e+08	3.15204e+07	5.69658e+07	4.54323e+07	1.25489e+08	1.17254e+08	4.2175e+07	4.67883e+07	1.01727e+08	1.52683e+08	2.49042e+07	1.4017e+08	6.19413e+07	1.99921e+07	1.3279e+08	9.3367e+07	2.84257e+07	4.15441e+07	1.4877e+07	1.01386e+08
Com_2968_neg	1,25-dihydroxyvitamin D3-26,23-lactone	C27 H40 O5	444.288	1.382	-	Full match	No results	1.65474e+07	8.02147e+06	1.65955e+07	1.48956e+07	1.36424e+07	2.45914e+07	1.79441e+07	6.60242e+06	9.88704e+06	1.08936e+07	5.55358e+06	1.77612e+07	5.61652e+06	3.54202e+06	2.35338e+07	9.40907e+06	1.61805e+07	1.16017e+07	1.19185e+07	1.80853e+07
Com_1927_neg	1-hexadecyl-2-docosanoyl-sn-glycero-3-phosphocholine	C46 H94 N O7 P	803.677	14.074	PC	Full match	No results	5.88339e+07	1.63537e+07	2.62858e+07	1.73027e+07	2.2944e+07	3.51696e+07	2.15413e+07	2.29316e+07	3.10147e+07	3.61011e+07	1.5058e+07	3.3418e+07	2.38929e+07	9.07857e+06	3.17293e+07	3.20942e+07	1.86022e+07	1.43039e+07	9.68784e+06	2.86823e+07
Com_3679_neg	PC (18:1/26:4)	C52 H94 N O8 P	937.679	12.978	PC	No results	Invalid mass	8.43097e+06	5.99653e+06	1.17821e+07	1.32424e+07	6.87407e+06	8.14645e+06	6.68975e+06	8.88193e+06	7.70987e+06	7.3914e+06	7.01696e+06	7.20215e+06	4.96658e+06	4.31254e+06	3.44726e+06	6.6708e+06	4.19852e+06	8.76508e+06	6.94154e+06	9.20811e+06
Com_3360_neg	Cer-NS (d20:1/24:0)	C44 H87 N O3	723.675	15.93	Cer	No match	Invalid mass	6.62676e+06	1.63016e+07	1.14993e+07	1.25181e+07	1.00973e+07	1.57111e+07	1.32818e+07	1.3035e+07	1.67136e+07	1.13236e+07	1.03777e+07	9.00447e+06	1.35244e+07	7.69938e+06	1.16207e+07	1.19224e+07	1.35186e+07	9.9393e+06	1.08237e+07	1.29128e+07
Com_3390_neg	1-tetradecyl-2-[(9Z)-hexadecenoyl]-sn-glycero-3-phosphocholine	C38 H76 N O7 P	689.536	12.882	PC	Full match	No results	1.66364e+07	9.69831e+06	1.45744e+07	1.78629e+07	1.43668e+07	1.20964e+07	1.17013e+07	6.34303e+06	9.39097e+06	1.22537e+07	8.27924e+06	9.81792e+06	1.12985e+07	7.57349e+06	1.02505e+07	9.51356e+06	6.22404e+06	7.2179e+06	7.2912e+06	1.00335e+07
Com_3025_neg	Cer-AS (d25:1/17:0)	C42 H83 N O4	711.631	15.209	Cer	No results	Invalid mass	1.54374e+07	1.02187e+07	1.77564e+07	1.92128e+07	1.94395e+07	1.90117e+07	2.36827e+07	1.81404e+07	1.64996e+07	1.29511e+07	1.44127e+07	1.00798e+07	2.187e+07	9.40509e+06	1.51491e+07	1.06915e+07	1.3525e+07	1.47103e+07	1.03461e+07	1.29925e+07
Com_2979_neg	L-alpha-lysophosphatidylcholine	C22 H46 N O7 P	467.301	2.068	-	Full match	No results	1.43957e+07	7.92861e+06	1.78147e+07	1.90194e+07	1.43281e+07	1.22931e+07	1.25726e+07	9.31393e+06	1.0072e+07	1.01924e+07	2.07598e+07	1.32234e+07	2.55408e+07	2.61336e+07	1.3145e+07	1.43499e+07	1.25455e+07	1.01154e+07	1.24816e+07	1.70649e+07
Com_4280_neg	Cer-BDS (d14:0/24:1)	C38 H75 N O4	655.576	13.325	Cer	No results	Invalid mass	2.40273e+06	4.74626e+06	2.6122e+06	1.93066e+06	3.60419e+06	2.46011e+06	2.76244e+06	3.88698e+06	4.87658e+06	2.89041e+06	5.06581e+06	3.41382e+06	5.5123e+06	3.92211e+06	4.15836e+06	6.37689e+06	6.21566e+06	2.88918e+06	3.14666e+06	3.49332e+06
Com_3381_neg	Neoruscogenin	C27 H40 O4	428.295	4.517	-	Full match	No results	5.463e+06	9.65731e+06	5.06859e+06	4.95198e+06	6.47268e+06	4.98674e+06	9.85628e+06	1.04084e+07	7.71332e+06	1.43749e+07	1.28459e+07	4.48322e+06	7.68355e+06	7.93369e+06	7.01273e+06	1.04149e+07	7.49197e+06	6.18335e+06	4.06462e+06	6.08492e+06
Com_798_neg	N-[(15Z)-tetracosenoyl]sphing-4-enine-1-phosphocholine	C47 H93 N2 O6 P	812.678	14.052	SM	Full match	No results	2.59419e+08	1.98733e+08	2.44735e+08	1.58149e+08	2.97782e+08	1.64633e+08	1.53854e+08	1.87018e+08	2.01481e+08	1.4259e+08	2.18234e+08	1.42878e+08	1.62238e+08	2.16813e+08	1.82153e+08	1.7434e+08	1.67698e+08	1.23144e+08	2.25273e+08	2.11345e+08
Com_4408_neg	PE (21:0/20:4)	C46 H84 N O8 P	809.609	13.404	PE	No results	Invalid mass	5.95126e+06	3.23913e+06	4.91007e+06	5.98124e+06	3.99044e+06	3.89526e+06	3.85259e+06	3.23783e+06	4.57574e+06	4.38799e+06	3.50312e+06	4.06344e+06	4.8118e+06	3.50209e+06	3.83369e+06	4.37866e+06	3.88152e+06	2.28426e+06	4.81043e+06	4.30507e+06
Com_2305_neg	PE (22:5e/20:4)	C47 H78 N O7 P	799.545	9.632	PE	No results	Invalid mass	3.1037e+07	2.1359e+07	3.65766e+07	2.38093e+07	3.85635e+07	3.61617e+07	1.98053e+07	2.79013e+07	3.1822e+07	3.1987e+07	2.93256e+07	3.78757e+07	2.45486e+07	2.86228e+07	2.22636e+07	3.35409e+07	1.43051e+07	2.25282e+07	2.80073e+07	3.56529e+07
Com_320_neg	N-(icosanoyl)-tetradecasphing-4-enine-1-phosphoethanolamine	C36 H73 N2 O6 P	660.522	8.938	-	Full match	No results	6.04469e+08	5.37355e+08	6.77621e+08	9.01122e+08	7.23269e+08	6.29019e+08	6.52551e+08	7.70148e+08	6.13864e+08	8.46794e+08	6.73744e+08	7.16934e+08	7.73872e+08	1150973510	9.25502e+08	6.81691e+08	6.99541e+08	6.17557e+08	6.14812e+08	7.03379e+08
Com_4461_neg	1,1'-dilinoleyl 2,2'-dilysocardiolipin	C45 H82 O15 P2	924.515	8.462	-	Full match	No results	1.79382e+06	2.50823e+06	2.95381e+06	2.32106e+06	2.29641e+06	2.58944e+06	2.61476e+06	2.88613e+06	2.9789e+06	4.70526e+06	1.6841e+06	4.96826e+06	1.99812e+06	1.06339e+06	2.07918e+06	3.21806e+06	2.55816e+06	3.66998e+06	2.89215e+06	4.54627e+06
Com_3790_neg	PC (22:5/22:6)	C52 H82 N O8 P	925.584	9.433	PC	No results	Invalid mass	1.17125e+07	1.48906e+06	8.36793e+06	9.67381e+06	2.75711e+06	4.29907e+06	3.80296e+06	659367	2.39983e+06	2.07434e+06	2.9424e+06	3.91648e+06	1.959e+06	3.47605e+06	3.31177e+06	3.45954e+06	3.14168e+06	3.05927e+06	3.48925e+06	3.92274e+06
Com_4066_neg	PC (18:1/26:1)	C52 H100 N O8 P	943.727	15.085	PC	No results	Invalid mass	7.56213e+06	2.87614e+06	4.76054e+06	4.18497e+06	8.87703e+06	9.12109e+06	6.83808e+06	4.24468e+06	4.62341e+06	5.33727e+06	1.95979e+06	3.73617e+06	2.28287e+06	2.11517e+06	4.51059e+06	4.61246e+06	2.79977e+06	3.22345e+06	2.46277e+06	3.14519e+06
Com_351_neg	PC (18:1e/18:2)	C44 H84 N O7 P	815.605	11.193	PC	No match	Invalid mass	8.33065e+08	5.40079e+08	6.59791e+08	5.56333e+08	6.13282e+08	8.34886e+08	7.14693e+08	7.55721e+08	7.88068e+08	7.23462e+08	5.72819e+08	6.26084e+08	7.07909e+08	6.41858e+08	7.90157e+08	5.98537e+08	7.36588e+08	6.26845e+08	5.97949e+08	7.27041e+08
Com_2897_neg	PE (16:0/17:1)	C38 H74 N O8 P	703.524	13.001	PE	No results	Invalid mass	1.76454e+07	1.90228e+07	1.19757e+07	1.19585e+07	1.1284e+07	1.58288e+07	1.40518e+07	1.13148e+07	9.50541e+06	2.17416e+07	1.02667e+07	1.57462e+07	1.40633e+07	9.9418e+06	1.4367e+07	1.14166e+07	9.58698e+06	1.19185e+07	1.35689e+07	1.20205e+07
Com_3337_neg	Gibberellin A12 aldehyde	C20 H28 O3	316.204	1.821	-	Full match	No results	1.29606e+07	1.72435e+07	825440	508519	834892	742959	1.08365e+06	3.53558e+06	3.80974e+06	810836	540979	674955	763420	870379	479896	2.62992e+06	1.94939e+06	681012	907140	568709
Com_528_neg	N-(pentadecanoyl)sphinganine-1-phosphocholine	C38 H79 N2 O6 P	690.568	10.537	SM	Full match	No results	3.34601e+08	3.5463e+08	3.89083e+08	4.41153e+08	5.56945e+08	4.3197e+08	3.12438e+08	3.43801e+08	3.2102e+08	3.83155e+08	3.62776e+08	2.73429e+08	3.21215e+08	4.30582e+08	3.55062e+08	3.14101e+08	3.62009e+08	3.19094e+08	3.92724e+08	4.12812e+08
Com_4268_neg	PC(o-16:1(9Z)/22:0)	C46 H92 N O7 P	801.662	13.392	PC	Full match	No results	7.10989e+06	2.11563e+06	4.26235e+06	3.16852e+06	4.26425e+06	2.8167e+06	2.11532e+06	1.721e+06	4.47715e+06	4.28921e+06	1.68896e+06	4.53988e+06	2.54436e+06	1.22652e+06	4.04192e+06	3.81594e+06	1.9101e+06	1.69015e+06	1.65263e+06	3.31081e+06
Com_2312_neg	PC (20:4/22:4)	C50 H84 N O8 P	903.6	10.03	PC	No results	Invalid mass	3.31674e+07	1.49836e+07	3.81546e+07	4.76557e+07	2.57596e+07	2.60706e+07	2.14547e+07	1.94271e+07	1.41294e+07	1.47406e+07	1.97494e+07	1.85147e+07	1.37659e+07	1.85052e+07	1.30193e+07	1.50848e+07	1.46647e+07	1.95923e+07	2.57912e+07	2.47891e+07
Com_1357_neg	PC (18:2e/17:1)	C43 H82 N O7 P	801.589	10.626	PC	No match	Invalid mass	8.85084e+07	7.82972e+07	8.28355e+07	7.83778e+07	6.9658e+07	1.00818e+08	9.204e+07	1.0281e+08	9.48759e+07	8.72275e+07	8.39357e+07	7.90629e+07	9.84172e+07	8.49017e+07	8.21815e+07	6.41493e+07	8.43586e+07	6.95071e+07	7.33246e+07	8.7515e+07
Com_369_neg	N-myristoylsphingosine-1-phosphocholine	C37 H75 N2 O6 P	674.537	9.5	SM	Full match	No results	6.63433e+08	5.22412e+08	7.04457e+08	7.54905e+08	8.50237e+08	7.92797e+08	7.07304e+08	5.74351e+08	5.11114e+08	5.19093e+08	6.21683e+08	5.00244e+08	6.0506e+08	8.03074e+08	5.2352e+08	5.69593e+08	5.3566e+08	5.19508e+08	6.49583e+08	6.34328e+08
Com_1393_neg	HexCer-NS (d30:1/14:1)	C50 H95 N O8	883.712	14.61	GlcCer	No results	Invalid mass	1.054e+08	2.69565e+07	3.6036e+07	2.16963e+07	1.04655e+08	7.71745e+07	3.62252e+07	2.79823e+07	9.01275e+07	8.08714e+07	1.67034e+07	8.59894e+07	4.51442e+07	1.52418e+07	6.10422e+07	8.53213e+07	2.61316e+07	2.15413e+07	1.59904e+07	5.37386e+07
Com_2878_neg	SM (d14:1/22:0)	C41 H83 N2 O6 P	776.606	10.756	SM	No results	Invalid mass	2.48384e+07	1.70884e+07	1.0674e+07	2.31715e+07	2.04006e+07	1.77914e+07	1.91248e+07	1.37251e+07	2.27466e+07	2.20927e+07	1.29553e+07	1.33965e+07	1.00853e+07	1.51987e+07	2.28416e+07	2.37686e+07	1.36563e+07	9.91945e+06	8.99973e+06	1.15303e+07
Com_2444_neg	SM (d14:1/30:0)	C49 H99 N2 O6 P	888.731	14.733	SM	No results	Invalid mass	2.57664e+07	9.68401e+06	1.2705e+07	1.18813e+07	2.48352e+07	1.72202e+07	1.04113e+07	1.1728e+07	3.23252e+07	2.87654e+07	3.90989e+06	3.30793e+07	1.01878e+07	5.80369e+06	1.65082e+07	1.46436e+07	7.52227e+06	7.58116e+06	4.18887e+06	1.66369e+07
Com_3908_neg	Cer-AS (d18:1/24:1)	C42 H81 N O4	709.623	14.161	Cer	No results	Invalid mass	6.27477e+06	7.81964e+06	9.58975e+06	5.90001e+06	6.8035e+06	6.79173e+06	5.57161e+06	7.0607e+06	7.81495e+06	8.25354e+06	4.08351e+06	4.02899e+06	3.70444e+06	2.50161e+06	6.12877e+06	8.93191e+06	6.00362e+06	2.50743e+06	3.30801e+06	3.78957e+06
Com_2286_neg	1-arachidoyl-2-oleoyl-sn-glycero-3-phosphate	C41 H79 O8 P	730.553	12.683	PA	Full match	No results	1.1013e+07	558637	3.90164e+07	2.64894e+07	2.87627e+06	1.24977e+06	683882	565383	702687	737718	7.02866e+06	645001	5.41805e+06	2.17992e+07	595206	658901	776470	580155	566480	730834
Com_3668_neg	OxPC (18:1-18:1+1O)	C44 H84 N O9 P	847.595	8.274	PC	No results	Invalid mass	1.58943e+06	9.66394e+06	1.45233e+06	612594	1.19788e+06	1.9493e+06	1.95163e+06	8.61624e+06	1.28153e+07	8.89864e+06	2.58922e+06	2.52785e+06	1.69269e+06	2.56334e+06	1.87205e+06	1.94981e+06	2.52529e+06	2.63691e+06	2.8975e+06	1.9795e+06
Com_42_neg	SM (d14:1/20:0)	C39 H79 N2 O6 P	748.574	10.09	SM	No results	Invalid mass	5.04434e+09	4.86157e+09	5.45832e+09	6.43528e+09	6.88503e+09	5.10481e+09	5.58221e+09	5.39159e+09	4.98458e+09	4.7468e+09	6.55787e+09	5.07723e+09	5.91199e+09	7.60517e+09	5.84967e+09	5.54006e+09	5.81497e+09	5.62565e+09	6.92759e+09	5.67247e+09
Com_800_neg	Retinyl acetate	C22 H32 O2	328.24	3.677	-	Full match	No results	1.76644e+08	1.02616e+08	1.88396e+08	1.67047e+08	1.4521e+08	1.87582e+08	1.26355e+08	1.43828e+08	1.0018e+08	2.0152e+08	1.91395e+08	2.41376e+08	1.99316e+08	1.52387e+08	2.15905e+08	2.44862e+08	1.88045e+08	1.69809e+08	2.47979e+08	2.30353e+08
Com_4529_neg	1-heptadecanoyl-2-lauroyl-sn-glycero-3-phosphate	C32 H63 O8 P	606.429	8.943	PA	Full match	No results	519941	726392	1.51773e+06	685727	678273	556306	579246	514228	488771	576134	607549	4.14446e+06	603580	666991	631033	4.71682e+06	630993	596861	650181	909450
Com_760_neg	PC (18:1e/18:1)	C44 H86 N O7 P	817.612	11.954	PC	No results	Invalid mass	2.50103e+08	5.43184e+07	2.64129e+08	3.17623e+08	2.22578e+08	2.38221e+08	2.37066e+08	1.97897e+08	2.51667e+08	2.11384e+08	2.24097e+08	2.3332e+08	2.58599e+08	2.19832e+08	2.34711e+08	1.65293e+08	2.45537e+08	2.46895e+08	2.59108e+08	7.60866e+07
Com_2483_neg	N-(octadecanoyl)-tetradecasphing-4-enine-1-phosphoethanolamine	C34 H69 N2 O6 P	632.49	7.862	-	Full match	No results	2.41605e+07	2.5069e+07	2.66307e+07	2.55649e+07	2.69479e+07	2.24896e+07	2.61478e+07	3.1425e+07	3.32361e+07	3.07335e+07	2.28449e+07	1.8842e+07	2.99705e+07	2.42235e+07	2.58543e+07	2.2898e+07	2.24793e+07	1.68984e+07	1.7191e+07	2.28994e+07
Com_900_neg	PC (16:1e/22:4)	C46 H84 N O7 P	839.604	11.583	PC	No results	Invalid mass	1.32476e+08	1.09784e+08	1.61213e+08	1.51987e+08	1.36701e+08	1.02456e+08	1.11113e+08	1.43766e+08	1.53218e+08	1.53621e+08	1.40583e+08	1.75484e+08	1.16633e+08	1.53822e+08	1.09535e+08	1.07227e+08	9.76413e+07	2.0358e+08	2.36107e+08	1.71934e+08
Com_3838_neg	PC (14:1e/20:5)	C42 H74 N O7 P	781.528	8.94	PC	No match	Invalid mass	8.66771e+06	4.72105e+06	6.65103e+06	7.83981e+06	4.43197e+06	5.36322e+06	4.72361e+06	7.94516e+06	8.15135e+06	5.04451e+06	5.52387e+06	7.20572e+06	5.27643e+06	6.42415e+06	5.92836e+06	7.96101e+06	6.19522e+06	5.98855e+06	6.08053e+06	9.81287e+06
Com_3128_neg	(3S,4S)-3-Hydroxy-1,3,4-tetradecanetricarboxylic acid	C17 H30 O7	346.2	8.012	-	Full match	No results	2.07648e+07	1.22998e+07	753874	159728	130876	108490	241592	4.45932e+06	2.46861e+06	150213	108103	98269	122602	398345	125042	3.02456e+06	3.44621e+06	155154	423316	91033
Com_2388_neg	N-(3-carboxypropanoyl)-N-hydroxycadaverine	C9 H18 N2 O4	218.127	3.792	FA	Full match	No results	4.86993e+06	2.24003e+07	7.42764e+06	4.5574e+06	2.22105e+07	2.18953e+07	2.40264e+07	3.64643e+07	3.03159e+07	2.13462e+07	1.33102e+07	1.44059e+07	2.17801e+07	2.55375e+07	1.71149e+07	2.71592e+07	2.36254e+07	1.59991e+07	2.00155e+07	1.72898e+07
Com_4386_neg	Glucosylceramide (d18:1/9Z-18:1)	C42 H79 N O8	725.579	13.239	-	Full match	No results	5.6915e+06	3.12913e+06	5.53417e+06	6.08605e+06	5.37909e+06	2.37409e+06	2.26831e+06	2.81079e+06	4.02709e+06	2.07076e+06	3.8254e+06	3.11436e+06	6.29168e+06	4.96458e+06	3.75266e+06	5.40905e+06	3.52939e+06	3.04207e+06	3.55134e+06	3.4078e+06
Com_1864_neg	PC (16:2e/16:1)	C40 H76 N O7 P	759.542	9.831	PC	No match	Invalid mass	2.59166e+07	3.24315e+07	2.06493e+07	2.95321e+07	3.45072e+07	6.53647e+07	4.10161e+07	3.96359e+07	4.37966e+07	3.71802e+07	3.61057e+07	4.93122e+07	4.35225e+07	5.40161e+07	5.84864e+07	3.74257e+07	4.7913e+07	3.23705e+07	6.46041e+07	4.91716e+07
Com_2702_neg	Cholesterol glucuronide	C33 H54 O7	562.388	6.932	-	Full match	No results	1.98524e+07	2.0911e+07	1.84119e+07	1.38657e+07	3.10385e+07	3.00996e+07	2.65098e+07	2.29539e+07	2.16103e+07	2.58553e+07	3.96941e+06	6.67852e+06	3.58328e+06	4.2216e+06	4.04508e+06	4.43477e+06	4.7346e+06	6.05248e+06	6.87539e+06	7.35923e+06
Com_4888_neg	1,2-Dioleoyl-sn-Glycero-3-Phosphate	C39 H73 O8 P	700.505	13.277	-	Full match	No results	1.16173e+06	1.24988e+06	1.38162e+06	628053	2.46351e+06	1.63436e+06	1.72927e+06	1.88255e+06	1.74686e+06	1.45166e+06	626339	1.12003e+06	491088	1.24324e+06	1.33931e+06	616500	978135	1.75505e+06	688509	654547
Com_3874_neg	Arachidic acid	C20 H40 O2	312.303	5.838	FA	Full match	No results	1.09568e+07	4.742e+06	8.28334e+06	7.11497e+06	7.31476e+06	8.18259e+06	7.88105e+06	6.58076e+06	2.84389e+06	4.05665e+06	2.28341e+06	3.01187e+06	8.25015e+06	4.1555e+06	2.88646e+06	2.10708e+06	5.2242e+06	2.11157e+06	2.82836e+06	3.09824e+06
Com_368_neg	PC (16:0/22:5)	C46 H82 N O8 P	853.584	10.72	PC	No match	Invalid mass	6.97187e+08	3.94172e+08	7.04682e+08	7.93166e+08	4.25965e+08	4.44953e+08	5.31424e+08	3.95979e+08	4.37922e+08	4.59022e+08	5.33784e+08	4.51875e+08	5.04159e+08	4.44174e+08	5.98991e+08	5.95312e+08	6.21354e+08	5.36121e+08	5.64983e+08	4.70034e+08
Com_1943_neg	Cer-NS (d19:2/24:1)	C43 H81 N O3	705.628	14.23	Cer	No results	Invalid mass	4.51211e+07	3.56364e+07	5.07649e+07	4.61471e+07	5.51147e+07	5.95338e+07	4.96299e+07	4.53839e+07	2.3581e+07	4.02036e+07	3.49384e+07	3.29133e+07	4.65237e+07	3.29741e+07	4.30278e+07	3.49513e+07	3.63306e+07	4.01823e+07	3.90573e+07	2.73965e+07
Com_2389_neg	SM (d14:3/27:0)	C46 H89 N2 O6 P	842.652	12.062	SM	No results	Invalid mass	2.95913e+07	3.63572e+07	2.3184e+07	3.16859e+07	3.77279e+07	3.96618e+07	4.05493e+07	2.81095e+07	2.37419e+07	2.60925e+07	3.05504e+07	2.24855e+07	3.46333e+07	3.9148e+07	2.72137e+07	2.42368e+07	3.02421e+07	2.6351e+07	3.33629e+07	3.33731e+07
Com_2156_neg	(+/-)-2-Hydroxyglutaric acid	C5 H8 O5	148.037	1.004	-	Full match	No results	1.91309e+07	3.6058e+07	1.95784e+07	1.66182e+07	1.59496e+07	3.30618e+07	1.89158e+07	2.79075e+07	3.17584e+07	2.04001e+07	2.0499e+07	2.85616e+07	2.87185e+07	2.33251e+07	4.90098e+07	4.06519e+07	3.73158e+07	2.63793e+07	2.34878e+07	2.47141e+07
Com_682_neg	SM (d14:2/30:0)	C49 H97 N2 O6 P	886.716	14.461	SM	No results	Invalid mass	3.42142e+08	1.376e+08	2.31175e+08	1.63698e+08	3.26253e+08	2.75033e+08	1.69457e+08	1.40048e+08	1.47966e+08	2.565e+08	1.35826e+08	2.91863e+08	1.40031e+08	1.51051e+08	2.31026e+08	2.77821e+08	1.41531e+08	1.76244e+08	1.36537e+08	2.63768e+08
Com_3203_neg	SM (d14:0/25:0)	C44 H91 N2 O6 P	820.669	13.661	SM	No results	Invalid mass	1.82056e+07	8.08582e+06	1.22678e+07	1.02279e+07	1.51274e+07	2.01817e+07	1.27194e+07	1.00403e+07	1.32664e+07	1.28548e+07	6.44935e+06	1.35975e+07	1.34159e+07	8.60231e+06	1.03459e+07	1.34844e+07	8.15462e+06	6.17883e+06	6.31948e+06	9.7164e+06
Com_2476_neg	PC (18:3e/20:5)	C46 H78 N O7 P	833.558	9.45	PC	No results	Invalid mass	2.4855e+07	1.46846e+07	3.26297e+07	2.40611e+07	2.17031e+07	2.26989e+07	2.56032e+07	1.7062e+07	1.89135e+07	1.86256e+07	1.96379e+07	2.59997e+07	1.85011e+07	1.6242e+07	1.84213e+07	1.96789e+07	1.87753e+07	1.90913e+07	2.47852e+07	2.9799e+07
Com_380_neg	N-[(13Z)-docosenoyl]-tetradecasphing-4-enine-1-phosphoethanolamine	C38 H75 N2 O6 P	686.538	9.101	-	Full match	No results	4.42115e+08	4.24662e+08	4.95732e+08	5.46405e+08	4.97333e+08	5.35441e+08	4.67609e+08	5.44998e+08	5.41775e+08	6.38334e+08	5.74184e+08	4.70774e+08	5.94023e+08	6.01795e+08	4.68575e+08	4.91691e+08	4.61357e+08	4.90224e+08	4.22776e+08	6.23884e+08
Com_3421_neg	PC (16:0/16:3)	C40 H74 N O8 P	773.522	9.204	PC	No match	Invalid mass	1.2689e+07	8.13204e+06	1.46638e+07	1.49434e+07	1.27904e+07	9.99459e+06	7.7976e+06	1.00885e+07	7.64972e+06	9.3558e+06	1.57545e+07	8.50964e+06	8.46064e+06	8.85454e+06	7.76818e+06	7.37329e+06	7.92696e+06	7.02958e+06	1.02267e+07	8.11229e+06
Com_1845_neg	Cer-NS (d17:1/24:2)	C41 H77 N O3	677.597	13.244	Cer	No results	Invalid mass	2.68878e+07	3.66167e+07	4.22104e+07	3.97457e+07	5.2891e+07	6.3493e+07	5.29646e+07	4.57855e+07	3.63991e+07	4.24356e+07	5.23359e+07	4.35477e+07	4.87194e+07	4.20858e+07	4.81357e+07	4.68747e+07	5.76825e+07	3.73476e+07	4.24595e+07	3.56759e+07
Com_3227_neg	OxPC (16:0-18:0+1O)	C42 H84 N O9 P	823.595	8.922	PC	No results	Invalid mass	5.76231e+06	6.07244e+06	1.39814e+06	1.63942e+06	1.98934e+06	1.88634e+06	2.26428e+06	5.3651e+06	7.41141e+06	1.01664e+07	2.2707e+06	1.98099e+06	2.37875e+06	1.67198e+06	3.53489e+06	2.62458e+06	1.93395e+06	3.17197e+06	2.06291e+07	1.26985e+06
Com_849_neg	N-tricosanoylsphinganine-1-phosphocholine	C46 H95 N2 O6 P	802.694	14.892	SM	Full match	No results	2.34188e+08	9.45573e+07	1.10686e+08	1.18014e+08	1.73482e+08	1.69878e+08	1.42793e+08	1.04575e+08	2.36968e+08	1.95658e+08	6.51979e+07	2.00035e+08	1.16021e+08	7.16114e+07	1.49515e+08	1.54177e+08	6.54679e+07	9.07533e+07	6.56333e+07	1.35955e+08
Com_4485_neg	1-[(9Z)-hexadecenoyl]-sn-glycero-3-phosphocholine	C24 H48 N O7 P	493.318	2.071	PC	Full match	No results	3.48853e+06	1.8202e+06	4.43684e+06	1.96808e+06	990489	1.12453e+06	814928	2.22401e+06	1.96106e+06	1.45558e+06	2.7962e+06	3.80069e+06	3.45248e+06	2.14753e+06	2.1799e+06	3.05594e+06	3.24916e+06	2.97218e+06	2.30221e+06	4.65431e+06
Com_3263_neg	Nisinic acid	C24 H36 O2	356.272	5.084	-	Full match	No results	1.76718e+07	7.84835e+06	1.68861e+07	1.12718e+07	4.19503e+06	7.11727e+06	8.20328e+06	1.32331e+07	9.42574e+06	7.18637e+06	8.15909e+06	1.18732e+07	1.05357e+07	8.03894e+06	1.12565e+07	1.06111e+07	1.5737e+07	9.72844e+06	1.19971e+07	1.2959e+07
Com_1665_neg	1-(3-O-sulfo-beta-D-galactosyl)-N-stearoylsphingosine	C42 H81 N O11 S	807.554	10.475	-	Full match	No results	7.79588e+07	1.74349e+07	2.50623e+07	2.92167e+07	6.82719e+07	3.92389e+07	2.44182e+07	1.00223e+07	3.78449e+07	4.11522e+07	1.85129e+07	4.70314e+07	2.30322e+07	1.96495e+07	4.51201e+07	4.85722e+07	2.03209e+07	1.73952e+07	1.08599e+07	4.83022e+07
Com_884_neg	N-[(2S,3R,4E,6R)-1,3,6-Trihydroxy-4-octadecen-2-yl]nonadecanamide	C37 H73 N O4	595.555	12.432	-	Full match	No results	1.10165e+08	9.00073e+07	1.44264e+08	1.37584e+08	6.68374e+07	9.12477e+07	7.29434e+07	9.02865e+07	1.01461e+08	1.03374e+08	8.70097e+07	1.78364e+08	1.21079e+08	9.60078e+07	2.01293e+08	1.55571e+08	2.01773e+08	1.37841e+08	1.7747e+08	1.40599e+08
Com_2138_neg	SM (d14:3/28:1)	C47 H89 N2 O6 P	854.652	11.623	SM	No results	Invalid mass	2.70688e+07	4.22547e+07	2.42968e+07	2.86257e+07	3.58332e+07	4.78435e+07	3.53279e+07	2.87292e+07	2.93112e+07	4.20989e+07	2.35429e+07	2.1049e+07	2.40442e+07	2.41034e+07	2.15325e+07	2.43231e+07	1.67752e+07	1.92361e+07	2.49359e+07	2.28853e+07
Com_2613_neg	OxPC (18:1-18:2+2O)	C44 H82 N O10 P	861.575	7.229	PC	No match	Invalid mass	8.45124e+06	1.81411e+07	9.19675e+06	5.02097e+06	9.35311e+06	6.182e+06	1.65304e+07	1.18458e+07	1.07784e+07	1.2377e+07	1.87091e+07	2.87754e+07	8.76596e+06	2.33081e+07	1.07998e+07	7.82729e+06	1.28659e+07	1.87917e+07	2.37607e+07	9.28332e+06
Com_1977_neg	Lesquerolic acid	C20 H38 O3	326.282	2.68	FA	Full match	No results	1.50586e+07	1.93402e+07	1.07496e+07	7.73162e+06	3.18149e+07	2.91823e+07	2.47322e+07	4.82312e+07	1.9581e+07	1.13472e+07	2.29e+07	6.53735e+06	6.01657e+07	5.0387e+07	4.42107e+06	4.68799e+06	2.56689e+07	7.48111e+06	7.96364e+06	8.2814e+06
Com_514_neg	(2R)-1-(Icosyloxy)-3-(phosphonooxy)-2-propanyl docosanoate	C45 H91 O7 P	774.653	13.751	-	Full match	No results	3.93775e+08	3.50573e+08	3.93138e+08	3.31777e+08	5.15667e+08	4.04269e+08	3.27921e+08	4.13627e+08	3.34291e+08	2.79523e+08	4.49423e+08	3.94908e+08	3.70892e+08	5.79266e+08	4.654e+08	4.04532e+08	3.83783e+08	4.52954e+08	4.55033e+08	3.9386e+08
Com_3297_neg	1-heptadecanoyl-2-arachidonoyl-sn-glycero-3-phosphoserine	C43 H76 N O10 P	797.522	7.759	PS	Full match	No results	9.30326e+06	1.47833e+07	1.56218e+07	7.37374e+06	6.56522e+06	6.25519e+06	1.20157e+07	1.25171e+07	5.65596e+06	9.85501e+06	1.66915e+07	1.62683e+07	1.16073e+07	1.39486e+07	8.92211e+06	1.02692e+07	1.19672e+07	1.77042e+07	1.70168e+07	1.43999e+07
Com_1605_neg	1-(1Z-hexadecenyl)-2-oleoyl-sn-glycero-3-phosphoethanolamine	C39 H76 N O7 P	701.538	11.562	PE	Full match	No results	4.70607e+07	5.17226e+07	4.58232e+07	5.39686e+07	4.60333e+07	3.84724e+07	3.85797e+07	5.22675e+07	4.63262e+07	5.42602e+07	8.06542e+07	5.60237e+07	8.88615e+07	8.00498e+07	5.7451e+07	6.0722e+07	5.30589e+07	5.20229e+07	5.79514e+07	5.93915e+07
Com_3525_neg	CERAMIDE 3	C36 H73 N O4	583.555	12.94	-	Full match	No results	1.33248e+07	6.91332e+06	1.2308e+07	1.57255e+07	6.38631e+06	9.52419e+06	7.0998e+06	9.20747e+06	9.29078e+06	9.32935e+06	4.84462e+06	1.05544e+07	9.22088e+06	6.23672e+06	1.48913e+07	7.58888e+06	1.18538e+07	8.47114e+06	9.18108e+06	8.4711e+06
Com_3537_neg	DIGITOGENIN	C27 H44 O5	448.319	1.478	-	Full match	No results	1.05791e+07	5.41363e+06	8.3212e+06	8.68983e+06	9.3936e+06	6.95793e+06	8.37209e+06	5.08147e+06	6.04684e+06	3.70181e+06	5.02321e+06	7.77181e+06	4.57484e+06	4.49022e+06	5.62868e+06	4.15643e+06	5.7503e+06	1.0067e+07	7.6995e+06	1.27264e+07
Com_2794_neg	2-[(5Z,8Z,11Z)-icosatrienoyl]-sn-glycero-3-phosphoethanolamine	C25 H46 N O7 P	503.302	1.685	PE	Full match	No results	8.61568e+06	7.61825e+06	6.87045e+06	1.02923e+07	5.95954e+06	4.20625e+06	5.77631e+06	5.46127e+06	7.9706e+06	8.39367e+06	2.2907e+07	1.55482e+07	2.9863e+07	2.09459e+07	1.26823e+07	9.08994e+06	1.34675e+07	1.64044e+07	1.63509e+07	1.83479e+07
Com_428_neg	SM (d14:1/19:0)	C38 H77 N2 O6 P	734.559	9.507	SM	No results	Invalid mass	5.12434e+08	4.08742e+08	5.59575e+08	5.81053e+08	6.8142e+08	6.1703e+08	5.69275e+08	4.72445e+08	4.10563e+08	4.05422e+08	4.77413e+08	3.98524e+08	4.71564e+08	6.13307e+08	4.08977e+08	4.82801e+08	4.52363e+08	4.05625e+08	5.11458e+08	4.96651e+08
Com_1346_neg	PC (16:0e/18:2)	C42 H82 N O7 P	803.605	11.807	PC	No match	Invalid mass	9.83271e+07	7.26803e+07	8.26103e+07	9.45541e+07	6.30535e+07	8.07605e+07	1.12607e+08	7.74955e+07	8.9335e+07	9.60009e+07	5.86887e+07	8.94918e+07	7.3595e+07	6.37607e+07	5.74652e+07	5.50215e+07	6.28344e+07	7.8342e+07	7.38427e+07	8.34493e+07
Com_2421_neg	PC (18:0e/22:4)	C48 H90 N O7 P	869.652	13.009	PC	No results	Invalid mass	2.52778e+07	1.53323e+07	3.41816e+07	3.05397e+07	2.07543e+07	2.03356e+07	2.35821e+07	2.74742e+07	2.80441e+07	2.38768e+07	2.22995e+07	2.47298e+07	1.7727e+07	1.76207e+07	1.936e+07	2.10456e+07	1.84933e+07	2.5508e+07	2.88079e+07	3.11285e+07
Com_4593_neg	2-hydroxycerotic acid	C26 H52 O3	412.392	8.704	-	Full match	No results	2.18e+06	1.37768e+06	1.24615e+06	1.18414e+06	2.16294e+06	1.15946e+06	891732	788146	696657	959975	1.80917e+06	920968	1.29083e+06	1.12665e+06	800157	1.10717e+06	1.54885e+06	723798	1.2855e+06	3.91169e+06
Com_1685_neg	Lysolecithin	C24 H50 N O7 P	495.333	3.157	-	Full match	No results	7.57336e+07	3.31686e+07	6.83167e+07	4.87313e+07	3.00295e+07	3.37355e+07	4.33008e+07	2.58524e+07	2.6721e+07	3.65416e+07	4.87784e+07	4.94049e+07	5.43533e+07	6.40819e+07	3.39465e+07	4.11484e+07	4.59838e+07	4.54763e+07	3.86114e+07	5.45306e+07
Com_444_neg	N-[(15Z)-tetracosenoyl]-tetradecasphing-4-enine-1-phosphoethanolamine	C40 H79 N2 O6 P	714.568	10.285	-	Full match	No results	5.5402e+08	4.92642e+08	4.99543e+08	5.8324e+08	4.43719e+08	4.83216e+08	4.30212e+08	4.41092e+08	5.57114e+08	4.99662e+08	4.31487e+08	4.37498e+08	4.35605e+08	4.72611e+08	4.39278e+08	3.11002e+08	3.48083e+08	3.82731e+08	3.82858e+08	4.43246e+08
Com_3940_neg	N-(11Z-icosenoyl)-sphingosine-1-phosphocholine	C43 H85 N2 O6 P	756.616	13.285	SM	Full match	No results	6.02837e+06	4.8525e+06	6.34573e+06	5.25562e+06	7.49119e+06	7.66233e+06	9.71245e+06	6.42898e+06	5.58127e+06	6.20009e+06	9.79485e+06	7.47982e+06	7.87591e+06	1.14699e+07	7.77731e+06	6.97969e+06	9.09021e+06	6.83523e+06	7.77736e+06	8.66527e+06
Com_400_neg	PC (14:0e/18:1)	C40 H80 N O7 P	763.574	10.934	PC	No match	Invalid mass	6.48885e+08	4.68185e+08	6.00153e+08	6.46657e+08	4.63234e+08	5.321e+08	5.37729e+08	5.23367e+08	5.5575e+08	4.52128e+08	5.49348e+08	5.05089e+08	6.22879e+08	5.60781e+08	6.86157e+08	5.42271e+08	5.66397e+08	4.83944e+08	5.31998e+08	5.27491e+08
Com_2079_neg	PC (18:1/24:1)	C50 H96 N O8 P	915.695	14.418	PC	No results	Invalid mass	5.10531e+07	2.42419e+07	4.26129e+07	3.12953e+07	5.08752e+07	4.38773e+07	4.29153e+07	3.24693e+07	4.37712e+07	3.99748e+07	2.24142e+07	2.02331e+07	1.75721e+07	2.56922e+07	3.07074e+07	2.78186e+07	2.20889e+07	2.20434e+07	2.19696e+07	3.06881e+07
Com_184_neg	1-PALMITOYL-2-OLEOYL-SN-GLYCERO-3-(PHOSPHO-RAC-(1-GLYCEROL))	C40 H77 O10 P	748.525	10.268	-	Full match	No results	1.13298e+09	1.26845e+09	1195035926	1.30874e+09	1.15695e+09	1.46214e+09	1.28783e+09	1.45633e+09	1.34694e+09	1.57347e+09	9.02435e+08	1.69119e+09	1.04595e+09	1.14394e+09	1.17296e+09	1.11233e+09	8.12937e+08	9.74847e+08	6.80026e+08	9.98281e+08
Com_950_neg	SM (d14:0/28:0)	C47 H97 N2 O6 P	862.715	14.896	SM	No results	Invalid mass	1.37411e+08	7.97862e+07	6.46694e+07	1.06931e+08	1.47671e+08	1.52507e+08	8.24561e+07	9.00656e+07	1.35035e+08	1.74854e+08	5.41489e+07	1.69455e+08	6.62039e+07	6.218e+07	1.26828e+08	1.3129e+08	5.27751e+07	7.66127e+07	3.80552e+07	1.16223e+08
Com_2182_neg	2-hexadecanoyl-1-tetradecanoyl-sn-glycero-3-phospho-(1'-sn-glycerol)	C36 H71 O10 P	694.478	9.705	PG	Full match	No results	9.93216e+06	2.39452e+07	1.66682e+07	9.92103e+06	1.98007e+07	1.97818e+07	2.58604e+07	4.40337e+07	3.33036e+07	2.64178e+07	2.62556e+07	2.68783e+07	2.31941e+07	1.6098e+07	2.74437e+07	2.18357e+07	2.53632e+07	1.63447e+07	2.28126e+07	2.31502e+07
Com_4670_neg	Tetrahydro-11-deoxycortisol	C21 H34 O4	350.246	5.201	-	Full match	No results	3.88733e+06	3.21059e+06	197113	214993	186595	167163	227451	1.01763e+06	1.13191e+06	140377	155429	171543	192935	219803	157685	854708	363179	178582	207628	178722
Com_4689_neg	lipoxin D4	C25 H40 N2 O7 S	512.257	5.191	FA	Full match	No results	3.703e+06	3.03655e+06	191144	267833	232456	208248	248811	1.80713e+06	2.40848e+06	174879	193630	213704	240355	273825	196440	1.95069e+06	1.02124e+06	222474	319730	222648
Com_2104_neg	steviol	C20 H30 O3	318.22	1.814	-	Full match	No results	5.03192e+07	4.10567e+07	3.43159e+06	1.68672e+06	2.23836e+06	2.31231e+06	3.40914e+06	8.49462e+06	3.11705e+06	2.46787e+06	6.20857e+06	6.4907e+06	6.49346e+06	1.00941e+07	1.91771e+06	9.37593e+06	8.991e+06	4.59008e+06	5.59844e+06	3.43182e+06
Com_4178_neg	Lignoceric acid	C24 H48 O2	368.365	8.776	FA	Full match	No results	1.19557e+06	1.18741e+06	987473	373930	6.64615e+06	8.10318e+06	4.70689e+06	1.76551e+06	1.07114e+06	1.58657e+06	372539	362793	569928	317391	286391	656481	767323	520380	305162	662844
Com_864_neg	cannabidiolic acid	C22 H30 O4	358.215	4.002	-	Full match	No results	934736	834129	983887	853100	1.05118e+06	1.95689e+06	721519	607466	3.24859e+07	639200	2.44953e+08	909636	711215	827579	859100	2.67776e+07	698814	784588	799487	610392
Com_3924_neg	PC (18:1/26:2)	C52 H98 N O8 P	941.709	14.517	PC	No results	Invalid mass	5.85848e+06	6.0429e+06	8.46979e+06	2.93608e+06	1.09792e+07	9.33427e+06	1.07565e+07	8.00826e+06	7.53755e+06	8.6852e+06	4.65764e+06	5.05727e+06	2.79169e+06	3.40382e+06	3.34444e+06	5.87581e+06	5.28296e+06	4.71405e+06	4.51248e+06	6.42329e+06
Com_2802_neg	PC (22:1/20:4)	C50 H90 N O8 P	909.648	12.592	PC	No results	Invalid mass	2.75242e+07	2.31361e+07	2.40691e+07	2.3307e+07	3.25789e+07	2.35952e+07	2.47889e+07	1.88873e+07	2.30323e+07	2.28722e+07	1.97066e+07	1.51437e+07	2.14436e+07	1.77075e+07	1.92175e+07	1.63015e+07	1.48432e+07	1.64855e+07	1.70371e+07	2.24373e+07
Com_3973_neg	Ginkgoic acid	C22 H34 O3	346.251	2.135	-	Full match	No results	1.8198e+06	3.80791e+06	2.58835e+06	1.44808e+06	4.09466e+06	2.88268e+06	1.86243e+06	774922	9.65775e+06	1.22729e+06	1.66468e+06	1.1921e+06	1.07035e+06	1.30075e+06	837237	2.28257e+06	1.57233e+06	854024	1.15793e+06	1.0711e+06
Com_3345_neg	1-arachidonoyl-sn-glycero-3-phospho-L-serine	C26 H44 N O9 P	545.274	2.119	PS	Full match	No results	8.19365e+06	6.90892e+06	8.61241e+06	6.18774e+06	7.42745e+06	1.33226e+07	1.1555e+07	8.71646e+06	9.53357e+06	9.71414e+06	1.15002e+07	1.18541e+07	1.48543e+07	1.25389e+07	1.75216e+07	7.32488e+06	6.14253e+06	8.61666e+06	1.15389e+07	6.54581e+06
Com_3729_neg	6,8-Diprenylnaringenin	C25 H28 O5	408.195	2.304	-	Full match	No results	1.18574e+07	7.01147e+06	8.89427e+06	1.70535e+07	1.01442e+07	9.40774e+06	9.04246e+06	4.7293e+06	8.85445e+06	8.11399e+06	1.03909e+07	7.03658e+06	9.38634e+06	1.11831e+07	8.49092e+06	8.47903e+06	7.06694e+06	8.35247e+06	1.02328e+07	6.99441e+06
Com_1139_neg	PC (18:1e/17:1)	C43 H84 N O7 P	803.605	11.537	PC	No match	Invalid mass	1.37882e+08	1.08311e+08	1.36007e+08	1.61073e+08	1.21893e+08	1.16847e+08	1.23256e+08	1.08616e+08	1.18062e+08	1.23497e+08	1.22864e+08	1.25802e+08	1.53808e+08	1.35297e+08	1.21215e+08	1.12418e+08	1.23329e+08	1.13657e+08	1.26426e+08	1.23111e+08
Com_2029_neg	Octadecanedioic acid	C18 H34 O4	314.246	1.396	FA	Full match	No results	3.60324e+07	3.08305e+07	3.16852e+07	3.7665e+07	3.69454e+07	2.56316e+07	2.58438e+07	2.30956e+07	4.39077e+07	3.26944e+07	3.6604e+07	3.03264e+07	2.73233e+07	4.04236e+07	2.38525e+07	4.61647e+07	4.6919e+07	4.70385e+07	3.41172e+07	3.52922e+07
Com_4565_neg	Docosatrienoic acid	C22 H38 O2	334.287	7.019	-	Full match	No results	3.49603e+06	2.16634e+06	4.24381e+06	1.68943e+06	1.78498e+06	2.57693e+06	2.73904e+06	2.72139e+06	1.96237e+06	2.50557e+06	2.94145e+06	3.81031e+06	2.74935e+06	1.93112e+06	2.62918e+06	1.93037e+06	2.42438e+06	2.82347e+06	3.28158e+06	2.68624e+06
Com_1707_neg	CL (18:1-18:2-18:4-20:5)	C83 H138 O17 P2	1431.01	16.671	CL	No results	Invalid mass	359822	392896	9.29962e+06	478803	1.39816e+07	362545	1.23536e+06	365205	7.2388e+07	364939	342842	319711	378773	399502	2.89639e+06	359219	341451	369912	353857	370216
Com_722_neg	PC (14:0/20:4)	C42 H76 N O8 P	799.537	9.181	PC	No match	Invalid mass	2.54108e+08	1.66822e+08	2.34463e+08	2.96416e+08	2.84594e+08	2.94998e+08	1.53402e+08	2.04219e+08	2.19333e+08	2.50223e+08	3.04866e+08	2.43812e+08	2.70266e+08	2.25595e+08	2.07545e+08	2.04363e+08	2.28669e+08	1.94483e+08	2.46491e+08	2.75291e+08
Com_1243_neg	13S-hydroxyoctadecadienoic acid	C18 H32 O3	296.235	1.588	-	Full match	No results	2.48042e+07	4.76021e+07	2.51144e+07	8.19199e+06	5.00839e+07	4.74678e+07	6.16059e+07	1.19563e+08	7.17591e+07	5.96518e+07	2.83996e+07	3.23849e+07	7.4985e+07	4.30311e+07	3.11175e+07	3.59246e+07	4.5459e+07	3.17437e+07	3.41956e+07	1.53695e+07
Com_165_neg	PC (16:0/20:0)	C44 H88 N O8 P	835.621	12.533	PC	No results	Invalid mass	1.61599e+09	1.29474e+09	1.62124e+09	2.26798e+09	1.4936e+09	1.69482e+09	1.7575e+09	1.36269e+09	1.62451e+09	1.78866e+09	1.97463e+09	1754720036	1.73449e+09	1.56616e+09	1.8405e+09	1.89331e+09	1.84172e+09	1.9334e+09	1.77818e+09	1.59789e+09
Com_4162_neg	1,2-di-[(11Z)-eicosenoyl]-sn-glycero-3-phosphocholine	C48 H92 N O8 P	841.658	14.944	PC	Full match	No results	7.99523e+06	4.07989e+06	4.31565e+06	5.37975e+06	8.2381e+06	6.29601e+06	5.10774e+06	4.16444e+06	5.27329e+06	6.19255e+06	4.10065e+06	5.10708e+06	3.32432e+06	3.40822e+06	3.97528e+06	4.22054e+06	3.67801e+06	3.89963e+06	4.69595e+06	4.43268e+06
Com_2564_neg	PC (17:1/18:3)	C43 H78 N O8 P	813.553	9.263	PC	No match	Invalid mass	2.3814e+07	1.59821e+07	2.44439e+07	2.61386e+07	1.72006e+07	2.00978e+07	1.74413e+07	2.00539e+07	1.98955e+07	2.23148e+07	2.37049e+07	2.64739e+07	2.6639e+07	3.60297e+07	1.82863e+07	1.79275e+07	2.43573e+07	2.60928e+07	2.17982e+07	2.94263e+07
Com_3341_neg	Cer-ADS (d26:0/16:1)	C42 H83 N O4	711.638	15.04	Cer	No results	Invalid mass	7.9855e+06	1.58575e+07	1.19033e+07	8.222e+06	8.54648e+06	8.75257e+06	6.31147e+06	1.18996e+07	1.70367e+07	1.2184e+07	4.95198e+06	4.45683e+06	5.26689e+06	5.12551e+06	7.5002e+06	1.10448e+07	1.03153e+07	6.19892e+06	4.17387e+06	7.54688e+06
Com_1730_neg	PC (16:0e/21:0)	C45 H92 N O7 P	835.678	13.747	PC	No results	Invalid mass	4.9892e+07	4.78286e+07	5.10792e+07	4.54428e+07	6.82944e+07	5.42433e+07	4.20748e+07	4.31909e+07	4.07027e+07	3.91243e+07	7.01654e+07	5.09687e+07	5.14182e+07	7.68902e+07	5.82644e+07	5.06809e+07	5.11593e+07	6.10477e+07	5.95904e+07	4.81836e+07
Com_938_neg	1-Myristoyl-2-arachidonoyl-sn-glycero-3-phosphocholine	C42 H77 N O8 P	754.535	9.76	PC	Full match	No results	2.06031e+08	9.93069e+07	1.51013e+08	1.79395e+08	1.09761e+08	9.45525e+07	9.94815e+07	1.19839e+08	1.18985e+08	1.24752e+08	9.5692e+07	1.29092e+08	1.31076e+08	1.10476e+08	1.05378e+08	8.8733e+07	1.10069e+08	1.52462e+08	1.64372e+08	1.08723e+08
Com_1451_neg	Cer-NP (t18:0/24:1)	C42 H83 N O4	711.639	14.1	Cer	No results	Invalid mass	8.07491e+07	5.89983e+07	4.52818e+07	7.09413e+07	7.66102e+07	9.42131e+07	8.93119e+07	6.46811e+07	3.91207e+07	4.37393e+07	6.74228e+07	5.27304e+07	6.68569e+07	4.38211e+07	9.17461e+07	5.45984e+07	7.35699e+07	7.69431e+07	4.72252e+07	8.63201e+07
Com_3094_neg	OxPE (18:1-20:4+3O(2Cyc))	C43 H76 N O11 P	813.53	13.475	PE	No match	Invalid mass	1.83618e+07	1.46403e+07	1.75275e+07	2.67938e+07	2.07316e+07	1.92749e+07	2.20446e+07	1.85648e+07	1.74405e+07	1.58271e+07	1.98233e+07	1.85024e+07	1.58926e+07	2.24482e+07	1.99074e+07	1.75955e+07	1.67139e+07	1.50987e+07	1.676e+07	1.52577e+07
Com_2616_neg	Trihydroxycoprostanic acid	C27 H46 O5	450.335	1.83	-	Full match	No results	1.40004e+07	2.52689e+07	1.16476e+07	9.21557e+06	1.89659e+07	3.31332e+07	2.07333e+07	1.08917e+07	1.45126e+07	1.06712e+07	7.1107e+06	5.3528e+06	5.71289e+06	5.03223e+06	6.28294e+06	8.85674e+06	1.15408e+07	4.81603e+06	3.80549e+06	6.64626e+06
Com_415_neg	PE (18:1/20:2)	C43 H80 N O8 P	769.554	10.273	PE	No results	Invalid mass	5.27923e+08	4.18575e+08	5.90599e+08	5.47403e+08	5.14781e+08	5.73841e+08	5.67524e+08	5.45501e+08	5.48128e+08	4.826e+08	5.46484e+08	5.30829e+08	4.72424e+08	5.32834e+08	5.50618e+08	4.87281e+08	4.52044e+08	5.14067e+08	4.73761e+08	3.81639e+08
Com_1772_neg	2,3-dinor-8-epi-prostaglandin F1alpha	C18 H32 O5	328.225	1.186	-	Full match	No results	6.74762e+06	7.44558e+06	7.1948e+06	5.91417e+06	5.98442e+06	8.31075e+06	3.39411e+06	6.03652e+06	9.34391e+06	4.29473e+06	2.27501e+07	1.29719e+07	9.00307e+06	1.09675e+07	2.39208e+07	6.6253e+07	4.04818e+07	1.74077e+07	1.31471e+07	2.59382e+07
Com_3835_neg	etnangien	C49 H76 O11	840.537	5.834	-	Full match	No results	3.44828e+06	8.06611e+06	3.63069e+06	1.31118e+06	8.02194e+06	9.22157e+06	8.37951e+06	9.29593e+06	7.9684e+06	7.70849e+06	5.56682e+06	8.34146e+06	9.73297e+06	7.03398e+06	5.37382e+06	6.91519e+06	8.51654e+06	6.05057e+06	1.20466e+07	8.17449e+06
Com_1640_neg	PC (14:1e/20:4)	C42 H76 N O7 P	783.543	9.639	PC	No match	Invalid mass	4.40857e+07	4.29107e+07	5.16685e+07	4.27574e+07	4.69242e+07	4.6633e+07	4.46223e+07	4.82303e+07	5.61838e+07	4.30406e+07	3.30946e+07	6.69546e+07	3.92805e+07	4.77171e+07	4.72605e+07	6.45774e+07	3.80736e+07	5.80445e+07	7.34e+07	6.97379e+07
Com_2131_neg	SM (d16:3/27:0)	C48 H93 N2 O6 P	870.684	13.214	SM	No results	Invalid mass	3.86768e+07	2.92289e+07	4.4604e+07	4.51175e+07	4.65039e+07	4.30782e+07	4.96611e+07	3.89458e+07	2.92339e+07	3.60675e+07	3.7396e+07	2.9751e+07	2.76785e+07	3.84835e+07	3.24197e+07	3.45178e+07	3.17412e+07	3.15313e+07	3.81932e+07	3.91042e+07
Com_1580_neg	PC (16:0e/23:0)	C47 H96 N O7 P	863.708	14.624	PC	No results	Invalid mass	5.38813e+07	5.12835e+07	6.63815e+07	5.88975e+07	7.78274e+07	5.53973e+07	5.42855e+07	7.03684e+07	5.29849e+07	5.63907e+07	6.48306e+07	5.351e+07	5.65586e+07	9.22254e+07	5.03306e+07	5.33558e+07	4.59335e+07	6.79579e+07	7.54558e+07	7.41298e+07
Com_1718_neg	lysophosphatidylcholine 14:1(9Z)/0:0	C22 H44 N O7 P	465.284	1.228	-	Full match	No results	1.99856e+07	3.211e+07	2.57356e+07	1.33563e+07	2.23762e+07	3.85914e+07	3.65529e+07	2.8606e+07	4.98259e+07	2.67103e+07	3.11185e+07	4.40305e+07	4.76212e+07	2.44227e+07	4.6054e+07	4.10985e+07	6.48088e+07	2.45181e+07	4.39471e+07	5.76945e+07
Com_2193_neg	PC (18:1e/16:0)	C42 H84 N O7 P	791.605	13.091	PC	No match	Invalid mass	3.61503e+07	2.16117e+07	4.26695e+07	3.52854e+07	3.45031e+07	2.83658e+07	3.44846e+07	3.29633e+07	2.48455e+07	3.17808e+07	2.09339e+07	2.36701e+07	2.39705e+07	2.67248e+07	2.48916e+07	2.23097e+07	2.52321e+07	2.24904e+07	1.89611e+07	2.6622e+07
Com_2398_neg	PC (16:0e/18:1)	C42 H84 N O7 P	805.621	12.104	PC	No match	Invalid mass	3.21781e+07	2.46395e+07	3.03509e+07	3.78574e+07	2.44307e+07	3.30588e+07	2.50168e+07	2.56621e+07	2.49308e+07	2.62404e+07	2.53983e+07	3.19443e+07	3.1099e+07	2.925e+07	2.95262e+07	2.87771e+07	3.45025e+07	3.45471e+07	3.19332e+07	2.99018e+07
Com_3780_neg	LPS 24:1	C30 H58 N O9 P	571.411	7.53	PS	No results	Invalid mass	3.50236e+06	3.36259e+06	4.02194e+06	2.95744e+06	7.04697e+06	4.71956e+06	5.89549e+06	1.09917e+07	3.82244e+06	4.14553e+06	5.26889e+06	5.56174e+06	7.15574e+06	8.83012e+06	3.54515e+06	2.62136e+06	9.22437e+06	4.55066e+06	5.00063e+06	5.88769e+06
Com_3113_neg	docosaheptaenoic acid	C22 H30 O2	326.225	2.791	-	Full match	No results	2.09545e+07	1.48181e+06	1.00557e+07	1.76349e+07	1.01393e+07	5.98225e+06	104876	485857	109064	271860	5.0797e+06	431411	1.08482e+07	4.96363e+06	4.5141e+06	1.31654e+06	2.90046e+06	296364	123873	130666
Com_180_neg	PC (14:0/16:0)	C38 H76 N O8 P	751.536	10.102	PC	No results	Invalid mass	1.86603e+09	1.53135e+09	1.50475e+09	1.88811e+09	1.81316e+09	1.91296e+09	1.89074e+09	1793289142	1.73161e+09	1.60523e+09	1.50161e+09	1.19609e+09	1.54409e+09	1.47915e+09	1.63548e+09	1.54421e+09	1.41864e+09	1.13299e+09	1.2916e+09	1.30915e+09
Com_1924_neg	PC (18:2e/22:5)	C48 H84 N O7 P	863.604	11.226	PC	No results	Invalid mass	4.79156e+07	2.05341e+07	4.3425e+07	3.9272e+07	2.20154e+07	2.61495e+07	1.9455e+07	2.65623e+07	3.4728e+07	2.78746e+07	2.79274e+07	3.48786e+07	2.56479e+07	3.53498e+07	4.62328e+07	2.54796e+07	3.78872e+07	3.0946e+07	3.4296e+07	5.15311e+07
Com_3726_neg	N~2~-{3-[(3-Hydroxyoctadecanoyl)oxy]octadecanoyl}-D-ornithine	C41 H80 N2 O6	696.602	14.122	-	Full match	No results	9.67314e+06	7.98088e+06	1.04897e+07	1.4109e+07	1.14242e+07	1.07786e+07	1.15912e+07	1.02917e+07	8.36563e+06	1.06017e+07	9.30607e+06	8.67655e+06	9.57819e+06	1.45332e+07	1.06415e+07	9.35039e+06	9.60693e+06	8.68757e+06	1.01946e+07	9.10207e+06
Com_1577_neg	PC (18:1e/22:4)	C48 H88 N O7 P	867.636	11.799	PC	No results	Invalid mass	8.21728e+07	5.86382e+07	7.71519e+07	7.60948e+07	4.86712e+07	5.93469e+07	4.95331e+07	6.25625e+07	8.10083e+07	6.94486e+07	4.61944e+07	6.61957e+07	5.20259e+07	5.29291e+07	4.11498e+07	4.30755e+07	4.22026e+07	5.12328e+07	6.62538e+07	7.12378e+07
Com_2115_neg	bastimolide B	C44 H84 O11	788.602	12.883	FA	Full match	No results	3.63001e+07	9.00196e+06	1.32161e+07	1.20598e+07	2.25095e+07	2.13894e+07	1.06651e+07	8.41375e+06	1.99453e+07	2.19857e+07	5.84738e+06	4.45119e+07	1.2888e+07	5.96205e+06	2.92012e+07	2.94629e+07	1.00796e+07	6.61281e+06	5.6213e+06	2.23294e+07
Com_1054_neg	5-(henicosahexaenyl)benzene-1,3-diol	C27 H36 O2	392.27	4.432	-	Full match	No results	1.61314e+08	7.6607e+07	1.24191e+08	7.57161e+07	2.77566e+07	8.93415e+07	2.48839e+07	1.24097e+08	9.19466e+07	8.50044e+07	8.42609e+07	1.5373e+08	8.76102e+07	3.76503e+07	1.03056e+08	1.33208e+08	1.38665e+08	1.46257e+08	1.23936e+08	1.47845e+08
Com_738_neg	PC (20:1/20:4)	C48 H86 N O8 P	881.615	11.497	PC	No match	Invalid mass	2.23935e+08	2.64753e+08	2.01535e+08	2.699e+08	2.52606e+08	2.0658e+08	2.14462e+08	2.51355e+08	2.58796e+08	2.62998e+08	2.13428e+08	1.74704e+08	1.7535e+08	1.90035e+08	1.77085e+08	1.94476e+08	1.64683e+08	2.01681e+08	2.20546e+08	2.15628e+08
Com_4811_neg	2,5-Dideoxy-4-C-dodecylpentonic acid	C17 H34 O4	302.245	2.562	-	Full match	No results	1.30678e+06	1.51304e+06	1.96911e+06	2.77696e+06	1.61083e+06	2.53677e+06	1.26381e+06	1.39748e+06	1.25136e+06	1.09698e+06	2.11332e+06	1.45963e+06	1.80999e+06	1.53267e+06	873554	1.36086e+06	1.40215e+06	1.36546e+06	2.21575e+06	2.4171e+06
Com_2654_neg	MGDG (14:0/18:1)	C41 H76 O10	788.56	4.415	MGDG	No match	Invalid mass	2.43984e+07	1.21663e+07	2.83305e+07	1.36379e+07	820466	1.11207e+07	973306	2.39731e+07	2.93232e+07	1.32717e+07	1.03469e+07	2.6975e+07	1.14803e+07	4.13169e+06	1.62061e+07	2.98204e+07	2.48919e+07	2.60061e+07	2.50403e+07	1.90041e+07
Com_527_neg	PC (18:0/22:6)	C48 H84 N O8 P	879.6	11.147	PC	No results	Invalid mass	4.06449e+08	2.85235e+08	3.78884e+08	3.34761e+08	2.76502e+08	4.87143e+08	2.8696e+08	2.6861e+08	3.34624e+08	3.57368e+08	3.3927e+08	2.85912e+08	2.72088e+08	2.23756e+08	3.35216e+08	3.56808e+08	3.86373e+08	4.1512e+08	3.43143e+08	3.79971e+08
Com_221_neg	C22 Sphingomyelin (d18:1/22:0)	C45 H91 N2 O6 P	786.663	14.228	-	Full match	No results	1.4669e+09	8.49722e+08	1.30964e+09	1.31747e+09	1.20818e+09	1.2472e+09	1.26848e+09	1.41775e+09	9.42093e+08	1.0533e+09	1.09724e+09	8.5608e+08	1.13093e+09	1.39685e+09	9.46437e+08	9.27228e+08	8.91398e+08	1.18625e+09	1.33121e+09	1.13547e+09
Com_2344_neg	(-)-pinellic acid	C18 H34 O5	330.241	1.146	-	Full match	No results	1.97441e+07	3.10483e+07	2.1269e+07	2.36719e+07	3.97141e+07	2.57489e+07	1.19564e+07	1.75753e+07	3.75219e+07	1.61434e+07	2.59692e+07	1.58526e+07	1.74434e+07	1.96719e+07	1.3209e+07	3.92372e+07	2.60679e+07	1.16574e+07	1.76978e+07	1.68062e+07
Com_3037_neg	PC (18:3/22:6)	C48 H78 N O8 P	873.553	8.666	PC	No results	Invalid mass	2.02665e+07	7.10436e+06	2.05169e+07	1.31693e+07	6.75344e+06	5.71029e+06	7.33856e+06	8.53248e+06	7.86354e+06	9.53276e+06	1.93938e+07	1.39515e+07	1.4965e+07	1.52561e+07	1.31682e+07	7.10049e+06	1.13631e+07	1.79472e+07	1.40022e+07	1.64694e+07
Com_2908_neg	N-Stearoyltaurine	C20 H41 N O4 S	391.276	3.13	-	Full match	No results	5.63791e+06	1.42116e+07	1.19558e+07	3.23583e+06	1.69705e+06	5.23716e+06	7.99306e+06	1.14248e+07	1.08883e+07	1.32426e+07	6.33638e+06	2.15877e+07	6.56034e+06	7.9559e+06	7.04309e+06	1.01039e+07	9.41414e+06	2.46464e+07	5.61422e+06	1.75642e+07
Com_3270_neg	(+)-Ophiobolin A	C25 H36 O4	400.263	2.578	-	Full match	No results	710869	3.11041e+06	1.0497e+07	2.12386e+06	1.0808e+06	5.93612e+06	1.70448e+06	5.63239e+06	2.6178e+06	6.62711e+06	3.95602e+06	9.85955e+06	2.39989e+06	1.48883e+06	5.18178e+06	3.06505e+06	4.60142e+06	1.06676e+07	2.3146e+06	1.62088e+07
Com_2413_neg	OxPC (18:0-18:2+2O)	C44 H84 N O10 P	863.59	8.039	PC	No results	Invalid mass	1.57142e+07	2.29168e+07	1.68689e+07	1.02001e+07	1.55816e+07	1.20113e+07	2.01047e+07	2.29071e+07	2.1203e+07	1.92888e+07	2.31468e+07	3.4142e+07	2.33771e+07	2.55839e+07	1.57761e+07	1.78607e+07	1.89308e+07	1.82664e+07	2.59411e+07	1.73408e+07
Com_3126_neg	Cer-NS (d19:2/18:0)	C37 H71 N O3	623.55	12.121	Cer	No results	Invalid mass	1.09203e+07	1.51784e+07	1.39655e+07	1.35182e+07	1.51272e+07	1.48716e+07	2.15233e+07	1.41219e+07	1.11784e+07	1.50093e+07	1.49816e+07	9.8023e+06	1.66442e+07	1.30959e+07	1.51101e+07	1.38802e+07	1.57091e+07	1.65526e+07	1.3187e+07	1.03494e+07
Com_338_neg	Tretinoin	C20 H28 O2	300.209	2.598	-	Full match	No results	8.8854e+08	5.92785e+08	4.86018e+07	1.32394e+06	1.12966e+06	1.61966e+06	4.90428e+07	3.13696e+08	2.78823e+08	2.29068e+07	1.89186e+06	1.47299e+06	3.0042e+06	6.05985e+07	1.58817e+06	2.29447e+08	2.22394e+08	1.80035e+07	3.20107e+07	1.31528e+06
Com_745_neg	SM (d14:0/22:0)	C41 H85 N2 O6 P	778.62	11.786	SM	No results	Invalid mass	2.6202e+08	1.8693e+08	1.80874e+08	1.93639e+08	2.62865e+08	2.29159e+08	2.02531e+08	1.52648e+08	2.14392e+08	2.61214e+08	1.59748e+08	2.46115e+08	1.79032e+08	1.65721e+08	2.14297e+08	2.0789e+08	1.43668e+08	1.19965e+08	1.46413e+08	1.79706e+08
Com_2174_neg	HexCer-NDS (d26:0/12:0)	C44 H87 N O8	803.65	13.301	GlcCer	No match	Invalid mass	4.79029e+07	1.35016e+07	1.8543e+07	1.61601e+07	3.79714e+07	3.3022e+07	1.48975e+07	1.61003e+07	4.20303e+07	3.93724e+07	1.18418e+07	4.00468e+07	1.40769e+07	1.17189e+07	2.00628e+07	3.2798e+07	1.15105e+07	1.2236e+07	5.83908e+06	2.41376e+07
Com_1475_neg	PC (16:1e/18:3)	C42 H78 N O7 P	785.558	10.371	PC	No match	Invalid mass	5.80913e+07	4.39726e+07	5.83681e+07	8.58117e+07	3.57371e+07	3.79844e+07	2.40944e+07	6.26892e+07	5.3673e+07	4.23274e+07	6.86606e+07	8.57414e+07	8.1823e+07	4.37984e+07	7.34841e+07	6.90507e+07	6.48439e+07	7.79528e+07	8.39922e+07	8.33309e+07
Com_4392_neg	3Î±,7Î±-Dihydroxy-5Î²-cholestanoic acid	C27 H46 O4	434.34	2.799	-	Full match	No results	1.723e+06	3.42968e+06	1.42178e+06	1.04809e+06	5.73121e+06	6.13515e+06	6.27876e+06	3.40016e+06	4.53892e+06	3.70187e+06	987550	1.94984e+06	2.09618e+06	970264	3.19657e+06	2.91038e+06	3.62008e+06	2.46607e+06	1.71201e+06	3.61467e+06
Com_3781_neg	2-Hydroxytricosanoic acid	C23 H46 O3	370.345	9.424	-	Full match	No results	7.93141e+06	2.81662e+06	8.71923e+06	9.87847e+06	8.08057e+06	4.27012e+06	4.16993e+06	3.42067e+06	5.84165e+06	5.05639e+06	6.60168e+06	6.18442e+06	4.41264e+06	5.32838e+06	5.89801e+06	1.13341e+07	8.26382e+06	5.86363e+06	5.96022e+06	9.1359e+06
Com_2905_neg	2,4-dihydroxyheptadec-16-ynyl acetate	C19 H34 O4	326.246	1.898	-	Full match	No results	8.71326e+06	8.7226e+06	4.8007e+06	5.2919e+06	1.2299e+07	1.04047e+07	2.01534e+07	2.34493e+07	2.03861e+07	1.44394e+07	7.97444e+06	5.32803e+06	1.28961e+07	7.97948e+06	7.06759e+06	9.53002e+06	8.45606e+06	1.0307e+07	7.52467e+06	6.6853e+06
Com_4454_neg	Ceramide (d18:1/20:0)	C38 H75 N O3	593.575	13.138	-	Full match	No results	2.65764e+06	2.48675e+06	1.47473e+06	1.912e+06	1.85416e+06	1.02904e+06	1.71828e+06	1.42305e+06	2.89205e+06	1.52574e+06	2.88389e+06	3.30671e+06	2.60876e+06	2.70243e+06	3.79294e+06	5.07711e+06	4.94951e+06	3.34926e+06	2.82757e+06	3.7016e+06
Com_1720_neg	PC (18:1/22:2)	C48 H90 N O8 P	885.647	12.671	PC	No match	Invalid mass	3.3471e+07	2.24294e+07	2.51502e+07	3.35882e+07	8.73539e+07	3.22538e+07	3.51463e+07	2.98052e+07	3.35022e+07	3.63296e+07	3.05715e+07	2.05294e+07	1.83515e+07	2.57664e+07	2.38642e+07	2.42008e+07	3.10812e+07	2.07759e+07	2.52332e+07	2.6915e+07
Com_2977_neg	ascr3	C15 H26 O6	302.174	2.258	-	Full match	No results	1.36603e+07	2.3475e+07	1.8557e+07	2.76004e+07	1.83121e+07	1.67502e+07	2.15592e+07	2.1434e+07	2.07756e+07	1.72596e+07	1.70063e+07	2.09891e+07	2.33086e+07	2.53684e+07	2.19731e+07	1.79101e+07	1.71596e+07	1.68406e+07	1.72189e+07	2.03495e+07
Com_3006_neg	1-Oleoyl-2-Stearoyl-sn-Glycero-3-Phosphocholine	C44 H86 N O8 P	787.611	14.37	-	Full match	No results	2.33219e+07	1.55792e+07	1.17644e+07	1.40547e+07	1.62405e+07	1.62264e+07	1.49988e+07	1.36798e+07	1.35911e+07	1.96764e+07	1.19045e+07	8.08528e+06	9.72733e+06	1.46629e+07	8.23112e+06	9.27631e+06	7.97686e+06	7.72961e+06	1.02194e+07	1.15764e+07
Com_1417_neg	(2E)-hexadecenoylcarnitine	C23 H43 N O4	397.32	1.765	-	Full match	No results	2.58647e+07	2.7051e+07	2.81055e+07	9.05223e+06	4.75803e+07	5.72689e+07	1.06332e+08	6.24714e+07	5.09753e+07	3.61363e+07	1.54239e+07	2.59122e+07	5.55462e+07	2.41592e+07	4.00783e+07	2.5514e+07	4.38696e+07	2.33731e+07	3.10894e+07	1.38642e+07
Com_1895_neg	PC (18:0/26:4)	C52 H96 N O8 P	939.696	13.945	PC	No results	Invalid mass	6.08012e+07	3.25996e+07	3.96214e+07	3.81178e+07	3.57179e+07	1.36955e+07	3.02123e+07	3.25447e+07	3.99768e+07	3.99745e+07	2.47433e+07	3.82603e+07	2.11698e+07	2.11378e+07	3.63051e+07	3.18318e+07	1.83205e+07	2.22835e+07	2.29898e+07	1.23064e+07
Com_3276_neg	Ethyl (5S,6E,8E,10E,12R,14Z)-5,12-diacetoxy-6,8,10,14-icosatetraenoate	C26 H40 O6	448.283	2.715	-	Full match	No results	7.14372e+06	3.59242e+06	9.00983e+06	3.49617e+06	1.87941e+06	5.7548e+06	3.63009e+06	8.64444e+06	6.75805e+06	5.04198e+06	6.957e+06	1.11482e+07	9.60909e+06	8.36938e+06	8.67596e+06	9.89073e+06	1.20291e+07	1.09343e+07	1.05246e+07	1.61533e+07
Com_1079_neg	N-[(15Z)-tetracosenoyl]sphinganine-1-phosphocholine	C47 H95 N2 O6 P	814.694	14.991	SM	Full match	No results	1.25418e+08	6.07046e+07	1.49257e+08	1.27076e+08	1.63836e+08	1.31831e+08	1.29188e+08	1.23702e+08	1.08307e+08	7.62421e+07	8.97762e+07	1.03544e+08	5.43833e+07	1.21344e+08	7.72463e+07	7.31735e+07	7.68153e+07	8.8335e+07	1.17182e+08	6.93997e+07
Com_3604_neg	beta-D-galactosyl-(1<->1')-N-henicosanoyl-(4E,14Z)-sphingadienine	C45 H85 N O8	767.626	14.737	-	Full match	No results	1.31027e+07	8.50706e+06	9.91988e+06	8.77045e+06	1.36316e+07	1.36517e+07	1.43081e+07	1.01939e+07	1.13258e+07	9.39992e+06	7.10177e+06	1.00217e+07	1.08878e+07	9.4253e+06	7.50508e+06	1.02525e+07	1.10584e+07	6.58256e+06	7.12262e+06	8.10674e+06
Com_1834_neg	PC(o-18:2(9Z,12Z)/22:0)	C48 H94 N O7 P	827.678	13.6	PC	Full match	No results	6.56762e+07	1.73765e+07	2.20448e+07	2.32196e+07	3.46552e+07	2.49568e+07	1.74374e+07	1.23521e+07	2.26561e+07	3.43618e+07	1.38962e+07	3.79197e+07	2.1893e+07	1.86607e+07	3.69995e+07	3.89826e+07	1.67345e+07	1.20004e+07	1.46148e+07	2.57389e+07
Com_1178_neg	1-Palmitoyl-2-linoleoyl PE	C39 H74 N O8 P	715.516	9.915	-	Full match	No results	1.41301e+08	4.88124e+07	9.18885e+07	8.52064e+07	9.57266e+07	6.27534e+07	6.28788e+07	6.21179e+07	7.67485e+07	7.37057e+07	6.44107e+07	5.98197e+07	6.7941e+07	8.95232e+07	5.58526e+07	7.70998e+07	5.4837e+07	4.45999e+07	5.85087e+07	7.37345e+07
Com_271_neg	1-(10Z-heptadecenoyl)-sn-glycero-3-phosphocholine	C25 H50 N O7 P	507.333	2.704	PC	Full match	No results	5.33062e+08	2.91345e+08	4.47479e+08	6.31291e+08	4.35438e+08	3.85668e+08	4.93125e+08	2.48599e+08	2.36243e+08	3.89869e+08	9.57384e+08	5.01322e+08	1.23063e+09	1.09377e+09	6.64838e+08	5.13034e+08	5.05232e+08	4.96295e+08	6.04585e+08	6.78109e+08
Com_3036_neg	Genistein	C15 H10 O5	270.053	1.11	-	Full match	No results	6.88613e+06	1.31364e+07	9.66209e+06	8.66902e+06	1.6374e+07	1.81745e+07	8.12404e+06	1.20771e+07	1.21319e+07	8.36063e+06	1.57843e+07	7.0803e+06	1.04048e+07	1.17581e+07	1.15924e+07	2.17059e+07	1.84402e+07	8.67294e+06	6.24867e+06	1.27057e+07
Com_1374_neg	PC (18:1e/20:5)	C46 H82 N O7 P	837.589	10.272	PC	No results	Invalid mass	7.62732e+07	6.55926e+07	8.7936e+07	1.00157e+08	7.87913e+07	8.51747e+07	6.1823e+07	8.67257e+07	9.77541e+07	8.99563e+07	7.89522e+07	9.70001e+07	8.38477e+07	8.86742e+07	9.56695e+07	7.86788e+07	7.58333e+07	9.06258e+07	7.10526e+07	7.96272e+07
Com_3042_neg	HexCer-NS (d30:2/12:1)	C48 H89 N O8	853.665	12.951	GlcCer	No results	Invalid mass	1.29846e+07	1.09951e+07	7.80326e+06	1.27061e+07	2.14268e+07	1.80692e+07	1.39456e+07	1.04524e+07	1.19015e+07	1.39944e+07	1.01325e+07	1.4998e+07	1.27221e+07	1.31446e+07	1.34659e+07	2.15947e+07	1.01121e+07	8.83635e+06	9.21126e+06	1.25529e+07
Com_4904_neg	OxPC (16:0-20:4+1O(1Cyc))	C44 H78 N O9 P	841.547	8.05	PC	No results	Invalid mass	571057	1.09644e+06	1.4023e+06	391125	503631	609798	1.00154e+06	1.04902e+06	696820	833989	1.13143e+06	1.52952e+06	1.17701e+06	1.68013e+06	587174	766796	734088	1.71705e+06	1.93744e+06	726450
Com_4188_neg	Brassinolide	C28 H48 O6	480.346	1.66	-	Full match	No results	6.48136e+06	1.98749e+06	6.0632e+06	6.06124e+06	5.13313e+06	6.58124e+06	5.42418e+06	3.57165e+06	3.51555e+06	4.58738e+06	5.08075e+06	1.74031e+06	6.51483e+06	5.36193e+06	6.62949e+06	3.2076e+06	6.88317e+06	2.54667e+06	2.37795e+06	2.09338e+06
Com_1194_neg	1-Oleoyl-2-hydroxy-sn-glycero-3-PE	C23 H46 N O7 P	479.302	1.869	-	Full match	No results	8.70607e+07	3.97647e+07	8.39737e+07	7.64207e+07	5.71375e+07	5.41211e+07	6.06496e+07	3.69758e+07	3.81116e+07	4.92291e+07	1.05019e+08	7.53146e+07	1.4823e+08	1.30916e+08	8.40595e+07	7.92523e+07	8.97383e+07	7.85207e+07	7.05957e+07	9.78243e+07
Com_4322_neg	OxPC (16:0-18:1+2O)	C42 H82 N O10 P	837.574	8.481	PC	No results	Invalid mass	2.04167e+06	972855	2.30619e+06	2.10371e+06	1.58154e+06	2.11199e+06	2.19386e+06	1.59423e+06	1.41787e+06	1.84031e+06	2.54829e+06	5.44843e+06	2.16075e+06	2.40076e+06	1.9102e+06	3.0929e+06	2.05259e+06	2.14092e+06	3.60143e+06	5.84666e+06
Com_769_neg	Cer-NP (t15:1/24:0)	C39 H77 N O4	683.6	14.518	Cer	No results	Invalid mass	2.16719e+08	2.80411e+08	2.57238e+08	3.05722e+08	2.97288e+08	2.28883e+08	2.69424e+08	1.92157e+08	2.15678e+08	2.07845e+08	2.28483e+08	1.72601e+08	2.92482e+08	2.7745e+08	2.44306e+08	2.23724e+08	2.18869e+08	2.73194e+08	2.26862e+08	2.02978e+08
Com_1819_neg	(2R)-1-(Hexadecyloxy)-3-(phosphonooxy)-2-propanyl stearate	C37 H75 O7 P	662.528	8.945	-	Full match	No results	4.96697e+07	4.21772e+07	5.66717e+07	5.10403e+07	6.02834e+07	5.13671e+07	5.21184e+07	5.38066e+07	4.9503e+07	5.16104e+07	5.47085e+07	4.57248e+07	5.41602e+07	6.65131e+07	6.19269e+07	5.29056e+07	5.89062e+07	4.98822e+07	5.09472e+07	5.12705e+07
Com_2528_neg	NORSELIC ACID A	C29 H40 O4	452.295	3.34	-	Full match	No results	1.32771e+07	2.56787e+07	1.41551e+07	1.12809e+07	1.00126e+07	8.72742e+06	1.30903e+07	2.22928e+07	1.91802e+07	2.96042e+07	2.29072e+07	1.29231e+07	1.54346e+07	1.47411e+07	1.82939e+07	1.18605e+07	2.42252e+07	2.41653e+07	1.18335e+07	1.54844e+07
Com_242_neg	SM (d14:3/28:0)	C47 H91 N2 O6 P	856.668	12.644	SM	No results	Invalid mass	1.00004e+09	1.14186e+09	1.04016e+09	1.1784e+09	1.18563e+09	1.24606e+09	1.30593e+09	1.05661e+09	1.01476e+09	1.15047e+09	1.12673e+09	9.59813e+08	8.68738e+08	1.02809e+09	8.71853e+08	9.87495e+08	9.03454e+08	8.93774e+08	9.89045e+08	1.04349e+09
Com_3962_neg	Heptadecanedioic acid	C17 H32 O4	300.23	1.848	FA	Full match	No results	4.00509e+06	9.914e+06	4.02115e+06	1.29778e+06	7.69984e+06	7.43473e+06	9.2291e+06	6.97481e+06	8.59816e+06	5.5957e+06	3.61266e+06	4.54375e+06	6.87344e+06	4.58062e+06	6.047e+06	5.62336e+06	6.09752e+06	4.46925e+06	4.46027e+06	4.50618e+06
Com_836_neg	PC (16:0e/22:4)	C46 H86 N O7 P	841.62	11.801	PC	No results	Invalid mass	1.9397e+08	1.67488e+08	2.06404e+08	2.15495e+08	7.47801e+07	1.34471e+08	1.14475e+08	1.67594e+08	2.03098e+08	2.0497e+08	1.2974e+08	2.21981e+08	1.28573e+08	1.06318e+08	1.33979e+08	1.40771e+08	1.1099e+08	1.55172e+08	2.17673e+08	1.98431e+08
Com_983_neg	Diuvaretin	C30 H28 O6	484.191	1.176	-	Full match	No results	1.74785e+08	1.41531e+08	9.85884e+07	1.28361e+08	1.59556e+08	1.49514e+08	1.71989e+08	1.08304e+08	1.17989e+08	1.26367e+08	1.55365e+08	1.49643e+08	2.02941e+08	2.01646e+08	1.75605e+08	9.95448e+07	1.19273e+08	1.09095e+08	2.04158e+08	8.76241e+07
Com_742_neg	Linoleyl carnitine	C25 H45 N O4	423.335	1.893	-	Full match	No results	1.19372e+08	1.51761e+08	1.06964e+08	7.11869e+07	2.02084e+08	1.75326e+08	3.15771e+08	2.516e+08	2.08154e+08	1.9735e+08	1.45337e+08	1.42126e+08	3.02853e+08	1.63217e+08	1.69491e+08	1.62412e+08	1.62914e+08	1.44508e+08	1.47352e+08	9.62819e+07
Com_1780_neg	1,2-di-(7Z,10Z,13Z,16Z-docosatetraenoyl)-sn-glycerol	C47 H76 O5	720.572	4.746	-	Full match	No results	4.62575e+07	2.31651e+07	2.55442e+07	4.94839e+07	2.54589e+07	3.30184e+07	3.83573e+07	1.91236e+07	1.72846e+07	3.57748e+07	5.42837e+07	3.87432e+07	6.63015e+07	8.17964e+07	6.24473e+07	2.80451e+07	4.43432e+07	4.10561e+07	6.18214e+07	4.51876e+07
Com_1687_neg	DG(20:4(5Z,8Z,11Z,14Z)/20:4(5Z,8Z,11Z,14Z)/0:0)	C43 H68 O5	664.509	2.953	DAG	Full match	No results	7.54632e+07	1.53775e+07	2.52037e+07	5.74541e+07	2.85248e+07	1.73195e+07	3.47575e+07	1.7654e+07	1.57381e+07	4.18441e+07	4.722e+07	3.26236e+07	7.55537e+07	8.97989e+07	6.52604e+07	2.56076e+07	4.51016e+07	1.13134e+07	2.54723e+07	2.81192e+07
Com_3589_neg	N-(2-hydroxydocosanoyl)-4-hydroxysphinganine	C40 H81 N O5	655.612	13.574	-	Full match	No results	3.72456e+06	8.37278e+06	6.84276e+06	1.09326e+07	7.22102e+06	4.02128e+06	7.91396e+06	7.33524e+06	9.09651e+06	5.43584e+06	1.14382e+07	5.69701e+06	1.42244e+07	1.3733e+07	7.01967e+06	6.47595e+06	1.23612e+07	1.16924e+07	1.27788e+07	7.84755e+06
Com_1305_neg	Cer-NP (t15:1/24:1)	C39 H75 N O4	681.584	13.788	Cer	No results	Invalid mass	6.10237e+07	8.43504e+07	7.04773e+07	9.0727e+07	9.57489e+07	9.82824e+07	8.76913e+07	9.52469e+07	9.00663e+07	1.01543e+08	7.45492e+07	5.07279e+07	9.08109e+07	7.00078e+07	9.15269e+07	7.5032e+07	8.53124e+07	8.21023e+07	6.02593e+07	6.18581e+07
Com_2668_neg	OxPC (16:0-18:3+1O)	C42 H78 N O9 P	817.549	8.022	PC	No results	Invalid mass	1.32253e+07	1.46242e+07	1.17016e+07	5.7499e+06	7.89824e+06	4.73034e+06	1.50542e+07	1.72184e+07	1.05707e+07	1.35654e+07	3.19095e+07	2.28241e+07	1.16373e+07	1.80548e+07	2.32783e+07	1.12764e+07	1.56316e+07	1.81327e+07	2.05035e+07	1.31351e+07
Com_2830_neg	PC (17:1/20:5)	C45 H78 N O8 P	837.553	9.157	PC	No match	Invalid mass	1.31841e+07	1.6474e+07	2.42823e+07	2.0331e+07	1.97265e+07	1.30131e+07	1.19707e+07	1.70685e+07	1.44644e+07	1.35867e+07	8.183e+06	1.7547e+07	9.1796e+06	1.57222e+07	1.19776e+07	1.3789e+07	1.78933e+07	1.91378e+07	1.9582e+07	2.02414e+07
Com_4368_neg	MFCD00059633	C14 H28 O3	244.204	2.193	-	Full match	No results	3.79069e+06	4.21491e+06	3.70932e+06	2.8982e+06	3.68207e+06	2.32545e+06	3.72929e+06	3.34692e+06	3.36475e+06	3.59683e+06	5.85026e+06	3.51936e+06	3.63941e+06	4.7354e+06	2.84417e+06	6.00753e+06	3.83653e+06	4.21931e+06	4.80051e+06	4.55981e+06
Com_1062_neg	PC (16:2e/20:4)	C44 H78 N O7 P	809.558	10.05	PC	No results	Invalid mass	8.07316e+07	8.38632e+07	8.08908e+07	9.75989e+07	5.13651e+07	4.89358e+07	5.34036e+07	9.38237e+07	1.10361e+08	9.64288e+07	9.8891e+07	1.50464e+08	1.05308e+08	1.02722e+08	1.10882e+08	9.176e+07	9.56592e+07	1.2023e+08	1.34554e+08	1.48141e+08
Com_583_neg	Cholesterol sulfate	C27 H46 O4 S	466.312	6.861	-	Full match	No results	2.01827e+08	2.07385e+08	2.04327e+08	1.85931e+08	3.36474e+08	3.69484e+08	3.33144e+08	1.84533e+08	2.1402e+08	2.40999e+08	2.65989e+08	2.69833e+08	2.18738e+08	2.5109e+08	1.69493e+08	2.68579e+08	2.31569e+08	1.99599e+08	2.70066e+08	3.62524e+08
Com_1639_neg	Cer-EOS (d14:1/16:2-O-18:1)	C48 H87 N O5	757.645	13.297	Cer	No match	Invalid mass	7.98448e+07	1.93493e+07	4.38813e+07	2.65835e+07	5.60485e+07	4.96916e+07	4.50281e+07	4.06564e+07	6.02544e+07	5.2303e+07	3.33183e+07	5.41296e+07	3.27314e+07	4.05987e+07	2.94775e+07	4.85704e+07	3.23346e+07	3.51298e+07	2.27405e+07	3.57251e+07
Com_2586_neg	PC (15:0/20:3)	C43 H80 N O8 P	815.569	10.557	PC	No match	Invalid mass	2.37811e+07	1.77543e+07	2.99226e+07	2.94598e+07	2.0983e+07	1.37923e+07	1.93993e+07	2.24497e+07	2.9098e+07	2.0589e+07	3.02352e+07	2.65097e+07	2.58181e+07	2.80443e+07	3.09316e+07	2.64604e+07	2.66758e+07	3.10256e+07	3.02073e+07	2.50479e+07
Com_3481_neg	15-Hydroxypentadecanoic acid	C15 H30 O3	258.22	2.688	-	Full match	No results	1.05456e+07	1.07309e+07	1.04213e+07	9.33907e+06	8.66932e+06	7.88793e+06	7.08296e+06	8.7244e+06	8.57707e+06	9.9454e+06	1.58478e+07	1.10174e+07	1.51026e+07	1.67144e+07	7.90956e+06	1.43234e+07	1.00058e+07	1.08329e+07	1.14572e+07	1.3277e+07
Com_1001_neg	PE (18:0/20:0)	C43 H86 N O8 P	775.601	13.92	PE	No results	Invalid mass	1.57498e+08	9.8072e+07	1.68033e+08	1.06991e+08	1.63399e+08	1.13448e+08	1.05881e+08	1.06531e+08	1.45147e+08	1.59418e+08	1.21183e+08	1.45739e+08	9.95997e+07	1.1713e+08	1.42957e+08	1.48587e+08	8.62179e+07	1.14465e+08	1.49242e+07	1.46548e+08
Com_2040_neg	SM (d16:2/24:1)	C45 H87 N2 O6 P	828.637	11.493	SM	No results	Invalid mass	4.079e+07	4.2239e+07	4.28771e+07	3.37599e+07	5.54663e+07	4.93892e+07	3.89041e+07	4.04735e+07	4.06075e+07	4.52854e+07	3.78763e+07	3.04651e+07	3.3079e+07	3.73633e+07	3.89852e+07	3.85055e+07	3.61994e+07	3.42589e+07	3.07995e+07	4.05066e+07
Com_3448_neg	(3beta)-Cholesta-5,7-dien-3-yl hydrogen sulfate	C27 H44 O4 S	464.296	6.032	-	Full match	No results	4.00005e+06	3.54453e+06	3.87508e+06	2.71052e+06	1.88898e+06	3.92731e+06	2.16703e+06	4.377e+06	4.2915e+06	4.93881e+06	1.03203e+07	1.30048e+07	9.28583e+06	7.39256e+06	1.00647e+07	6.99537e+06	7.3244e+06	1.20998e+07	1.08874e+07	1.37813e+07
Com_3453_neg	PC (20:1/22:5)	C50 H88 N O8 P	907.632	11.821	PC	No results	Invalid mass	1.28626e+07	9.8495e+06	1.42136e+07	6.51206e+06	1.26918e+07	9.61361e+06	1.18905e+07	9.12764e+06	6.32909e+06	8.72869e+06	9.71515e+06	8.83626e+06	9.94104e+06	9.80153e+06	5.17975e+06	1.162e+07	5.3899e+06	9.22787e+06	4.46296e+06	6.63616e+06
Com_2644_neg	[(4R)-2-Hydroxy-2-oxido-1,3,2-dioxaphospholan-4-yl]methyl stearate	C21 H41 O6 P	420.264	11.916	-	Full match	No results	2.32341e+07	1.95877e+07	2.09554e+07	2.24465e+07	2.25435e+07	1.74687e+07	3.14941e+07	2.55474e+07	1.90005e+07	2.67678e+07	2.20853e+07	2.78386e+07	2.1343e+07	3.50558e+07	2.20385e+07	2.09802e+07	2.13693e+07	2.13906e+07	1.93771e+07	2.7646e+07
Com_2572_neg	(-)-Prostaglandin E1	C20 H34 O5	354.241	1.404	-	Full match	No results	1.29284e+07	3.30822e+07	8.86096e+06	1.00814e+07	8.11894e+06	1.28898e+07	7.97382e+06	1.70183e+07	2.04087e+07	5.78744e+06	9.45378e+06	5.3824e+06	7.49887e+06	1.07582e+07	7.50617e+06	1.28066e+07	1.23475e+07	9.08949e+06	8.52589e+06	7.81109e+06
Com_2692_neg	30-Hydroxytriacontanoic acid	C30 H60 O3	468.454	13.411	-	Full match	No results	2.86484e+07	2.30952e+07	2.30141e+07	2.47962e+07	1.61094e+07	1.77216e+07	1.72598e+07	1.91216e+07	2.11533e+07	2.1241e+07	1.95689e+07	1.92268e+07	2.32834e+07	3.09875e+07	2.00415e+07	2.32037e+07	2.68517e+07	2.14843e+07	2.77102e+07	1.44884e+07
Com_1737_neg	PC (16:1e/14:0)	C38 H76 N O7 P	735.542	10.653	PC	No match	Invalid mass	4.42738e+07	4.30879e+07	5.05635e+07	5.59114e+07	6.44398e+07	5.48035e+07	4.94594e+07	4.90548e+07	4.51914e+07	4.29092e+07	5.6138e+07	3.3247e+07	5.69771e+07	5.41967e+07	5.24053e+07	5.39804e+07	6.38956e+07	5.79565e+07	6.85889e+07	4.83609e+07
Com_4406_neg	BRASSIDIC ACID	C22 H42 O2	338.319	5.846	-	Full match	No results	4.92717e+06	1.80628e+06	2.92465e+06	2.64519e+06	4.26271e+06	6.13333e+06	2.27797e+06	3.40491e+06	1.17403e+06	1.58757e+06	1.91197e+06	1.32764e+06	2.69809e+06	2.02333e+06	595311	900100	1.7896e+06	1.25271e+06	1.26603e+06	1.25028e+06
Com_655_neg	N-heptadecanoylsphinganine-1-phosphocholine	C40 H83 N2 O6 P	718.599	11.789	SM	Full match	No results	3.19712e+08	2.17117e+08	2.11157e+08	2.31558e+08	3.17964e+08	2.757e+08	2.46509e+08	1.90201e+08	2.46042e+08	3.09432e+08	1.88904e+08	2.95328e+08	2.07499e+08	1.90786e+08	2.46978e+08	2.69754e+08	1.66547e+08	1.40518e+08	1.8013e+08	2.23605e+08
Com_2147_neg	Cer-BDS (d18:0/24:0)	C42 H85 N O4	713.655	15.004	Cer	No results	Invalid mass	2.81214e+07	2.49876e+07	4.2265e+07	2.98537e+07	3.22277e+07	5.03361e+07	4.1643e+07	2.85911e+07	3.38635e+07	2.85455e+07	2.74916e+07	2.93701e+07	3.00475e+07	2.49174e+07	3.3642e+07	3.13358e+07	3.8411e+07	3.9291e+07	3.11268e+07	3.26476e+07
Com_426_neg	PC (16:1e/24:0)	C48 H96 N O7 P	829.702	14.854	PC	No results	Invalid mass	6.20207e+08	2.30689e+08	3.63097e+08	3.72879e+08	3.29843e+08	4.12037e+08	2.83848e+08	2.62084e+08	4.52702e+08	4.51441e+08	1.25364e+08	4.58249e+08	2.78188e+08	1.01716e+08	3.82681e+08	2.77697e+08	2.0633e+08	2.131e+08	1.00897e+08	2.82965e+08
Com_4496_neg	Sphingosine-1-phosphate (d17:1)	C17 H36 N O5 P	365.233	1.207	-	Full match	No results	4.68395e+06	4.82152e+06	3.9603e+06	1.74841e+06	4.33263e+06	2.80648e+06	4.18295e+06	3.89598e+06	4.31091e+06	4.51093e+06	3.62692e+06	3.5777e+06	2.854e+06	5.30153e+06	2.31606e+06	4.82206e+06	4.20606e+06	4.56656e+06	3.32534e+06	3.74674e+06
Com_3146_neg	Cer-BDS (d21:0/16:0)	C37 H75 N O4	643.576	12.767	Cer	No results	Invalid mass	7.82248e+06	9.30552e+06	8.76958e+06	9.76768e+06	9.74448e+06	1.07299e+07	1.01048e+07	8.90114e+06	1.05739e+07	1.07721e+07	9.13427e+06	1.82669e+07	1.18076e+07	1.51324e+07	9.85286e+06	1.01834e+07	8.38883e+06	1.10248e+07	1.59469e+07	1.14039e+07
Com_2517_neg	SM (d14:0/18:0)	C37 H77 N2 O6 P	722.558	9.354	SM	No results	Invalid mass	3.16612e+07	2.99318e+07	2.96393e+07	3.00933e+07	3.53013e+07	2.59249e+07	3.14734e+07	3.04017e+07	3.06862e+07	2.61341e+07	2.45603e+07	2.66177e+07	2.51707e+07	2.22747e+07	3.21123e+07	2.56008e+07	3.07955e+07	2.23659e+07	2.66343e+07	2.41725e+07
Com_132_neg	PC (16:0/18:0)	C42 H84 N O8 P	807.601	12.47	PC	No results	Invalid mass	2.29215e+09	2.41571e+09	2.3569e+09	2.34484e+09	2.54143e+09	1.91318e+09	2.08717e+09	1.80946e+09	1.94359e+09	2.08695e+09	1.90347e+09	1.89401e+09	2.22925e+09	1.91725e+09	1.91386e+09	1.43708e+09	1.44125e+09	1.63669e+09	1.93563e+09	1.41132e+09
Com_997_neg	PC (18:1e/20:3)	C46 H86 N O7 P	841.62	11.504	PC	No results	Invalid mass	1.03596e+08	1.17922e+08	1.06281e+08	9.00854e+07	7.27179e+07	8.84897e+07	4.73922e+07	6.59517e+07	1.22827e+08	1.25094e+08	1.07957e+08	1.53964e+08	1.24738e+08	1.32754e+08	1.56838e+08	1.10986e+08	1.34005e+08	1.39967e+08	1.46814e+08	1.63236e+08
Com_3235_neg	HexCer-NDS (d30:0/14:1)	C50 H97 N O8	885.728	14.874	GlcCer	No results	Invalid mass	1.15527e+07	3.64584e+06	5.46354e+06	5.17997e+06	9.13879e+06	8.569e+06	5.60923e+06	2.94947e+06	1.24628e+07	1.63967e+07	1.68184e+06	1.38828e+07	3.91556e+06	1.4862e+06	6.22801e+06	1.22338e+07	2.60454e+06	2.70646e+06	1.23201e+06	6.0507e+06
Com_2888_neg	HexCer-NS (d20:2/21:0)	C47 H89 N O8	841.666	13.349	GlcCer	No results	Invalid mass	1.51823e+07	7.96719e+06	1.23614e+07	1.54202e+07	1.71717e+07	1.29441e+07	1.44401e+07	1.07875e+07	1.6667e+07	1.6621e+07	1.24584e+07	2.27764e+07	1.49381e+07	1.0248e+07	1.85023e+07	2.062e+07	1.06699e+07	8.48022e+06	1.05643e+07	1.4648e+07
Com_579_neg	Cer-NS (d18:2/22:0)	C40 H77 N O3	665.597	13.932	Cer	No results	Invalid mass	2.48521e+08	1.75656e+08	3.30395e+08	2.24931e+08	3.16101e+08	4.04817e+08	2.60216e+08	3.34487e+08	2.84863e+08	2.90235e+08	1.95913e+08	2.69522e+08	3.54025e+08	2.66978e+08	3.54451e+08	3.386e+08	3.69129e+08	3.08029e+08	2.87124e+08	2.13037e+08
Com_2602_neg	PC (18:1e/20:1)	C46 H90 N O7 P	845.652	13.451	PC	No match	Invalid mass	3.25639e+07	2.49151e+07	2.35497e+07	2.76101e+07	1.68605e+07	2.55727e+07	1.87859e+07	2.06914e+07	2.98727e+07	2.77317e+07	1.5833e+07	2.84804e+07	1.36652e+07	1.19609e+07	1.10429e+07	1.4381e+07	1.52052e+07	2.02807e+07	1.19036e+07	2.69568e+07
Com_2332_neg	1-stearoyl-2-oleoyl-sn-glycero-3-phosphoethanolamine zwitterion	C41 H80 N O8 P	745.564	9.108	-	Full match	No results	2.18833e+07	2.52067e+07	2.48441e+07	2.58604e+07	2.98874e+07	3.17712e+07	2.58236e+07	2.84946e+07	2.35668e+07	3.55448e+07	3.19247e+07	2.50606e+07	2.91788e+07	2.84831e+07	2.86335e+07	2.39954e+07	2.54877e+07	2.52383e+07	2.33251e+07	2.72035e+07
Com_1455_neg	PC (18:1e/18:3)	C44 H82 N O7 P	813.59	10.594	PC	No results	Invalid mass	8.59108e+07	5.55856e+07	8.90306e+07	9.96701e+07	3.72864e+07	3.93897e+07	5.26554e+07	6.89e+07	6.55541e+07	6.53842e+07	6.39184e+07	8.13074e+07	6.40162e+07	6.6991e+07	6.04487e+07	5.2243e+07	6.58065e+07	7.40602e+07	7.3105e+07	8.21974e+07
Com_4516_neg	Cer-AP (t18:0/23:0)	C41 H83 N O5	715.634	14.342	Cer	No results	Invalid mass	3.0199e+06	2.57373e+06	4.10284e+06	3.12356e+06	3.38665e+06	2.53361e+06	2.55877e+06	1.38103e+06	3.09731e+06	1.97637e+06	4.52702e+06	2.1896e+06	3.95785e+06	3.32782e+06	1.67097e+06	4.85642e+06	3.88383e+06	3.11139e+06	3.44328e+06	4.06185e+06
Com_74_neg	SM (d14:1/28:0)	C47 H95 N2 O6 P	860.7	14.635	SM	No results	Invalid mass	2.97795e+09	2.65545e+09	3.88516e+09	2.14498e+09	4.00241e+09	3.43836e+09	3.39327e+09	2.3635e+09	2.90964e+09	1.93997e+09	3.53242e+09	3.10804e+09	3.17893e+09	3.17987e+09	2.50348e+09	1.90631e+09	2.58143e+09	3.76901e+09	3.82023e+09	2.67588e+09
Com_2503_neg	1-Myristoyl-2-docosahexaenoyl-sn-glycero-3-phosphocholine	C44 H77 N O8 P	778.536	10.897	PC	Full match	No results	2.02375e+07	1.74941e+07	3.18121e+07	1.98725e+07	2.16108e+07	1.70149e+07	2.17561e+07	2.50572e+07	2.30911e+07	1.92771e+07	1.99181e+07	2.06041e+07	1.4019e+07	2.30857e+07	2.8893e+07	1.73217e+07	2.06972e+07	2.18332e+07	2.86059e+07	2.21705e+07
Com_3350_neg	SM (d14:3/30:1)	C49 H93 N2 O6 P	882.683	12.793	SM	No results	Invalid mass	1.15874e+07	9.64866e+06	1.02534e+07	1.23654e+07	1.66871e+07	1.779e+07	1.07511e+07	9.68856e+06	1.16193e+07	1.46773e+07	1.02929e+07	1.53945e+07	7.50479e+06	9.14698e+06	1.06896e+07	1.34744e+07	9.7608e+06	1.04694e+07	7.66223e+06	1.36958e+07
Com_325_neg	PC (18:0e/18:1)	C44 H88 N O7 P	819.637	13.318	PC	No match	Invalid mass	9.5972e+08	3.57441e+08	7.6759e+08	6.24255e+08	4.67064e+08	5.56431e+08	5.52308e+08	4.51959e+08	5.20844e+08	4.40124e+08	4.11927e+08	6.07892e+08	4.93511e+08	4.14466e+08	4.51895e+08	3.96601e+08	5.12187e+08	4.56001e+08	5.4639e+08	5.51593e+08
Com_3571_neg	2-Aminomuconic acid semialdehyde	C6 H7 N O3	141.042	1.001	FA	Full match	No results	6.71456e+06	1.4021e+07	1.04518e+07	1.06183e+07	1.07109e+07	1.10084e+07	8.82691e+06	1.20005e+07	1.08428e+07	1.09383e+07	1.15304e+07	1.25627e+07	6.53757e+06	1.07719e+07	8.45902e+06	1.20116e+07	1.07324e+07	1.14086e+07	9.13834e+06	1.10647e+07
Com_201_neg	SM (d14:1/24:0)	C43 H87 N2 O6 P	804.637	12.562	SM	No results	Invalid mass	1.58913e+09	1.25658e+09	1.34297e+09	1.56184e+09	1.77924e+09	1.37923e+09	1.51288e+09	1.41721e+09	1.33302e+09	1.36377e+09	1.66526e+09	1.30351e+09	1.27937e+09	1.93781e+09	1.38012e+09	1.34772e+09	1.41109e+09	1.24383e+09	1.43638e+09	1.47219e+09
Com_2659_neg	Cer-BDS (d14:0/29:0)	C43 H87 N O4	727.67	15.343	Cer	No results	Invalid mass	1.8252e+07	2.32231e+07	2.82901e+07	1.80564e+07	2.09102e+07	2.79223e+07	2.57264e+07	2.37107e+07	2.19678e+07	2.27301e+07	1.67505e+07	1.56872e+07	2.19686e+07	1.56451e+07	1.92069e+07	1.75207e+07	2.0176e+07	1.88208e+07	2.04376e+07	2.10159e+07
Com_191_neg	PC (16:1/22:5)	C46 H80 N O8 P	851.569	9.5	PC	No match	Invalid mass	1.19258e+09	7.70281e+08	1.02997e+09	1.22463e+09	1.05424e+09	8.44888e+08	8.38512e+08	9.02191e+08	8.55453e+08	8.46477e+08	1.20479e+09	1.16564e+09	1.14881e+09	1.28819e+09	7.81145e+08	9.78851e+08	9.1338e+08	1.16595e+09	1.29837e+09	1.56866e+09
Com_3436_neg	Cer-NS (d17:1/22:1)	C39 H75 N O3	651.581	13.124	Cer	No results	Invalid mass	4.81806e+06	5.50455e+06	7.74539e+06	8.58535e+06	7.99911e+06	8.89991e+06	8.627e+06	5.57192e+06	5.95655e+06	5.53688e+06	7.85679e+06	7.67542e+06	9.76365e+06	1.0373e+07	1.29101e+07	9.75778e+06	1.41651e+07	7.1835e+06	8.16323e+06	7.72499e+06
Com_2364_neg	PC (15:0/20:5)	C43 H76 N O8 P	811.538	9.077	PC	No match	Invalid mass	1.16757e+07	3.78002e+07	1.16306e+07	1.14324e+07	3.58071e+07	3.36259e+07	3.32591e+07	3.6175e+07	1.04217e+07	3.44536e+07	3.19517e+07	2.83825e+07	3.29929e+07	3.64006e+07	1.1047e+07	2.86816e+07	2.62931e+07	2.97319e+07	2.93529e+07	3.27548e+07
Com_1716_neg	PC (18:1/22:1)	C48 H92 N O8 P	887.663	13.608	PC	No match	Invalid mass	7.32127e+07	5.04177e+07	6.04793e+07	6.14889e+07	7.27686e+07	7.16128e+07	7.02797e+07	6.05112e+07	3.58273e+07	4.01142e+07	5.27136e+07	4.24152e+07	4.01229e+07	5.26959e+07	4.8746e+07	4.82679e+07	4.59664e+07	4.47108e+07	4.47873e+07	5.41066e+07
Com_314_neg	ricinelaidic acid	C18 H34 O3	298.251	1.926	FA	Full match	No results	2.72127e+08	5.05953e+08	1.99801e+08	7.42783e+07	5.00933e+08	4.83812e+08	8.27382e+08	9.36311e+08	7.41357e+08	6.73714e+08	2.59495e+08	3.57076e+08	6.93493e+08	3.49702e+08	3.41483e+08	3.70685e+08	4.45012e+08	3.4693e+08	4.11438e+08	1.69745e+08
Com_1095_neg	Phosphatidylserine	C42 H82 N O10 P	791.569	10.194	-	Full match	No results	9.54445e+07	8.01492e+07	7.49978e+07	8.98665e+07	4.76307e+07	9.84457e+07	9.76243e+07	1.19408e+08	7.77879e+07	4.57821e+07	8.27843e+07	1.37955e+08	9.26885e+07	1.14961e+08	8.65038e+07	9.78881e+07	1.01264e+08	1.3782e+08	1.47681e+08	1.4046e+08
Com_1816_neg	C24 Phytoceramide (t18:0/24:0)	C42 H85 N O4	667.649	15.556	-	Full match	No results	4.15355e+07	3.08808e+07	6.02687e+07	4.80025e+07	3.98427e+07	5.29621e+07	5.75884e+07	4.27294e+07	3.84285e+07	4.77289e+07	2.32602e+07	3.33614e+07	2.49348e+07	2.60797e+07	5.55371e+07	3.70472e+07	5.17852e+07	3.47779e+07	3.74947e+07	3.31147e+07
Com_395_neg	N-tricosanoylsphing-4-enine-1-phosphocholine	C46 H93 N2 O6 P	800.678	13.952	SM	Full match	No results	6.86399e+08	2.829e+08	4.31258e+08	3.31556e+08	5.1287e+08	5.17004e+08	2.69832e+08	2.77294e+08	5.361e+08	5.30247e+08	2.23432e+08	5.16611e+08	2.31328e+08	2.06739e+08	4.21086e+08	4.75155e+08	2.11703e+08	2.24244e+08	1.91697e+08	3.71553e+08
Com_2563_neg	1-Stearoyl-2-arachidonoylplasmenylcholine	C46 H84 N O7 P	793.6	13.692	-	Full match	No results	2.19994e+07	1.90072e+07	3.05473e+07	2.37427e+07	3.54041e+07	2.76113e+07	2.61445e+07	2.62235e+07	2.19699e+07	2.07288e+07	1.82118e+07	1.92116e+07	1.31021e+07	2.08803e+07	1.30005e+07	1.28652e+07	1.59615e+07	1.83624e+07	1.84556e+07	1.92477e+07
Com_1436_neg	MFCD00065147	C20 H38 O2	310.287	7.778	-	Full match	No results	6.49249e+07	1.8118e+07	3.97987e+07	2.61529e+07	3.69519e+07	4.07983e+07	4.09476e+07	3.66007e+07	2.05732e+07	3.08616e+07	2.89875e+07	8.95777e+07	4.60482e+07	5.12189e+07	3.7662e+07	4.91945e+07	6.15884e+07	5.66172e+07	5.15696e+07	8.74831e+07
Com_1572_neg	CIS-TETRACOSENOYL SULFATIDE	C48 H91 N O11 S	889.632	12.993	-	Full match	No results	6.58669e+07	2.6818e+07	3.90673e+07	2.69095e+07	5.26822e+07	4.94933e+07	3.22158e+07	2.18506e+07	5.08387e+07	4.76641e+07	1.72055e+07	7.70284e+07	3.39247e+07	1.51032e+07	4.86207e+07	6.24156e+07	2.0549e+07	1.7982e+07	1.35018e+07	5.15629e+07
Com_3683_neg	rhodoquinone	C58 H89 N O3	847.687	13.749	-	Full match	No results	8.50761e+06	7.34092e+06	7.3637e+06	7.16086e+06	1.29004e+07	1.13544e+07	6.28633e+06	8.56977e+06	5.74939e+06	5.68826e+06	6.9235e+06	1.15493e+07	8.8725e+06	1.39759e+07	7.7039e+06	1.16904e+07	7.78482e+06	9.03022e+06	7.89379e+06	8.14469e+06
Com_1680_neg	Menaquinone 9	C56 H80 O2	784.619	14.348	-	Full match	No results	7.64155e+07	2.37252e+07	5.77818e+07	5.52477e+07	7.22916e+07	6.68764e+07	4.40951e+07	3.27299e+07	3.53997e+07	5.10169e+07	5.24231e+07	4.30451e+07	4.54741e+07	4.62264e+07	4.96364e+07	4.77879e+07	3.70106e+07	3.1493e+07	3.1469e+07	4.90665e+07
Com_3492_neg	ascr24	C20 H38 O6	374.267	2.858	-	Full match	No results	8.49151e+06	4.06428e+06	8.99662e+06	4.68162e+06	4.26529e+06	1.04464e+07	5.31433e+06	6.8707e+06	6.97141e+06	4.08762e+06	4.24248e+06	9.54745e+06	6.71683e+06	7.25463e+06	4.0712e+06	6.10498e+06	1.10962e+07	8.97724e+06	5.62876e+06	1.32594e+07
Com_1762_neg	N-[(2S,3S,4R)-1,3,4-Trihydroxy-2-octadecanyl]tricosanamide	C41 H83 N O4	653.633	15.216	-	Full match	No results	5.65024e+07	3.85651e+07	6.06024e+07	3.74192e+07	3.53464e+07	5.29456e+07	4.2924e+07	4.64391e+07	3.81815e+07	4.4615e+07	3.23789e+07	4.99522e+07	3.92327e+07	3.44996e+07	6.29971e+07	4.23443e+07	6.19499e+07	4.62881e+07	4.84921e+07	5.28528e+07
Com_166_neg	N-nonadecanoylsphingosine-1-phosphocholine	C42 H85 N2 O6 P	744.616	12.61	SM	Full match	No results	1.91972e+09	1.53106e+09	1.64247e+09	1.87389e+09	2.17913e+09	1.6916e+09	1.81904e+09	1.72661e+09	1.62622e+09	1.67591e+09	2.06002e+09	1.59546e+09	1.55261e+09	2.36085e+09	1.69055e+09	1.6477e+09	1.67856e+09	1.533e+09	1.76022e+09	1.81742e+09
Com_250_neg	2-[(11Z,14Z)-icosadienoyl]-sn-glycero-3-phosphoethanolamine	C25 H48 N O7 P	505.317	2.008	PE	Full match	No results	2.51029e+08	3.07298e+08	2.38847e+08	3.53942e+08	2.51179e+08	1.69476e+08	2.56508e+08	2.37074e+08	2.88195e+08	2.22399e+08	1.02453e+09	4.64658e+08	1.03911e+09	1.51215e+09	2.2477e+08	3.88884e+08	3.72611e+08	3.62737e+08	3.13464e+08	3.80485e+08
Com_3959_neg	C20 Sphingomyelin (d18:1/20:0)	C43 H87 N2 O6 P	758.631	14.393	-	Full match	No results	3.2317e+06	5.71075e+06	6.37337e+06	4.2809e+06	7.53948e+06	5.55124e+06	6.41614e+06	7.00735e+06	6.49073e+06	5.41087e+06	8.0031e+06	5.01222e+06	6.36204e+06	1.19668e+07	3.9089e+06	4.92938e+06	5.71143e+06	6.99091e+06	6.61447e+06	6.91648e+06
Com_678_neg	C49H93NO11	C49 H93 N O11	871.675	13.586	-	Full match	No results	3.45577e+08	8.90165e+07	1.39046e+08	1.63826e+08	2.34472e+08	1.70784e+08	1.07994e+08	9.6013e+07	1.63476e+08	2.068e+08	1.03285e+08	2.59002e+08	1.27214e+08	9.0414e+07	1.42577e+08	2.74484e+08	1.22741e+08	8.8468e+07	8.61412e+07	1.96667e+08
Com_2258_neg	PC (20:2/22:6)	C50 H84 N O8 P	843.579	10.034	PC	No match	Invalid mass	3.44804e+07	1.60741e+07	4.03767e+07	5.03376e+07	2.68893e+07	2.33762e+07	2.26116e+07	2.13456e+07	1.51109e+07	1.32126e+07	2.14834e+07	1.96753e+07	1.46839e+07	1.54283e+07	1.41238e+07	1.61858e+07	1.56932e+07	2.0666e+07	2.70318e+07	2.12335e+07
Com_1035_neg	CERAMIDE 5	C42 H83 N O4	665.633	14.101	-	Full match	No results	1.54071e+08	1.12425e+08	1.2215e+08	1.41378e+08	1.53195e+08	1.78323e+08	1.71404e+08	1.18719e+08	9.55931e+07	1.05908e+08	1.29324e+08	1.28768e+08	1.39904e+08	1.08664e+08	1.70768e+08	1.41552e+08	1.56067e+08	1.35258e+08	1.18982e+08	1.53464e+08
Com_1801_neg	1-(1Z-octadecenyl)-2-oleoyl-sn-glycero-3-phosphoserine	C42 H80 N O9 P	773.559	10.384	PS	Full match	No results	3.26104e+07	5.0564e+07	3.38443e+07	3.48618e+07	4.04897e+07	5.79726e+07	5.30694e+07	5.50975e+07	4.80731e+07	4.48171e+07	3.68001e+07	5.4597e+07	7.25817e+07	5.26619e+07	3.62971e+07	4.27903e+07	5.20862e+07	3.11051e+07	5.40315e+07	4.81203e+07
Com_3450_neg	1-O-octadecyl-2-arachidonoyl-sn-glycero-3-phosphocholine	C46 H86 N O7 P	795.616	14.146	PC	Full match	No results	1.57648e+07	7.475e+06	1.31983e+07	1.1388e+07	1.61825e+07	1.36286e+07	1.29625e+07	1.11573e+07	1.13614e+07	9.26083e+06	6.85726e+06	1.18605e+07	8.85559e+06	7.87799e+06	7.98173e+06	8.36705e+06	7.82183e+06	6.94503e+06	5.43187e+06	8.81737e+06
Com_354_neg	HexCer-NS (d18:1/24:1)	C48 H91 N O8	855.681	13.83	GlcCer	No results	Invalid mass	8.2601e+08	2.5057e+08	3.53094e+08	3.41052e+08	6.57014e+08	4.69558e+08	3.10649e+08	2.52925e+08	4.30453e+08	4.89759e+08	2.54885e+08	6.45992e+08	2.57979e+08	3.09421e+08	5.43086e+08	6.20301e+08	2.88281e+08	1.96397e+08	2.16407e+08	5.05679e+08
Com_403_neg	PC	C42 H80 N O8 P	757.566	13.118	PC	Full match	No results	6.49721e+08	5.0508e+08	6.13555e+08	3.43557e+08	7.94465e+08	4.51178e+08	5.81761e+08	5.83511e+08	4.90186e+08	5.73448e+08	4.70174e+08	5.01933e+08	3.84139e+08	7.16391e+08	4.86652e+08	4.69414e+08	5.72328e+08	4.8063e+08	5.43233e+08	5.69206e+08
Com_2163_neg	N-heneicosanoylsphingosine-1-phosphocholine	C44 H89 N2 O6 P	772.647	14.78	SM	Full match	No results	2.30482e+07	2.87989e+07	3.43345e+07	2.59166e+07	3.91316e+07	3.80715e+07	3.78823e+07	3.9796e+07	2.60272e+07	2.84938e+07	4.98074e+07	2.66633e+07	4.35356e+07	5.75272e+07	2.14146e+07	3.05084e+07	4.12151e+07	3.93757e+07	3.49879e+07	3.86036e+07
Com_1655_neg	Glucosylceramide (d18:1/18:0)	C42 H81 N O8	727.598	11.675	-	Full match	No results	7.7107e+07	4.49099e+07	3.982e+07	5.04571e+07	7.07886e+07	5.78801e+07	4.29205e+07	2.70002e+07	5.93363e+07	6.76367e+07	3.22217e+07	5.00167e+07	3.88832e+07	2.42308e+07	4.97934e+07	5.0039e+07	3.09302e+07	1.36351e+07	2.01236e+07	3.47665e+07
Com_699_neg	Palmitelaidic acid	C16 H30 O2	254.225	4.131	-	Full match	No results	2.1835e+08	2.28946e+08	1.9888e+08	1.68131e+08	1.03607e+08	3.07207e+08	2.33804e+08	1.25879e+08	1.36835e+08	2.38384e+08	3.20322e+08	1.57022e+08	1.49893e+08	2.542e+08	2.03982e+08	3.15998e+08	2.78546e+08	1.59811e+08	9.08756e+07	1.71965e+08
Com_675_neg	1-stearoyl-2-arachidonoyl-sn-glycero-3-phosphoserine	C44 H78 N O10 P	811.537	11.996	PS	Full match	No results	2.92123e+08	3.36794e+08	2.0928e+08	3.01533e+08	3.56489e+08	2.87558e+08	3.45763e+08	3.02339e+08	2.77048e+08	2.99831e+08	3.18481e+08	2.19017e+08	3.27989e+08	4.05615e+08	2.70225e+08	2.75929e+08	2.4946e+08	2.25148e+08	2.16874e+08	1.98905e+08
Com_129_neg	PC(P-16:0/18:4(6Z,9Z,12Z,15Z))	C42 H76 N O7 P	737.538	11.781	PC	Full match	No results	2.13282e+09	2.13574e+09	2.25649e+09	2.54256e+09	2.17305e+09	1.88538e+09	2.13745e+09	2.19325e+09	2.42621e+09	2.29988e+09	1.87813e+09	2.22579e+09	1.9596e+09	1.93082e+09	1.65097e+09	1.61094e+09	1.67742e+09	2.03455e+09	2.77118e+09	2.24184e+09
Com_774_neg	PC(P-16:0/18:3(9Z,12Z,15Z))	C42 H78 N O7 P	739.552	12.281	PC	Full match	No results	2.42985e+08	1.63334e+08	2.29895e+08	1.66417e+08	2.76879e+08	2.57818e+08	2.11e+08	2.53225e+08	1.89915e+08	2.2994e+08	2.87208e+08	2.52122e+08	2.15375e+08	1.74757e+08	2.44551e+08	2.20913e+08	1.67615e+08	2.64039e+08	2.44675e+08	2.09217e+08
Com_3311_neg	1-[(1Z)-octadec-1-enyl]-sn-glycero-3-phosphoethanolamine	C23 H48 N O6 P	465.322	2.139	PE	Full match	No results	1.10432e+07	6.57675e+06	8.76597e+06	6.78953e+06	3.55978e+06	5.12836e+06	4.81498e+06	4.92535e+06	8.88657e+06	7.06637e+06	9.93621e+06	1.47579e+07	1.47501e+07	1.26965e+07	1.0928e+07	9.38059e+06	9.23351e+06	9.09426e+06	8.68568e+06	1.55452e+07
Com_3132_neg	Dioleoylphosphatidylethanolamine	C41 H78 N O8 P	743.548	8.815	-	Full match	No results	3.99481e+06	3.86636e+06	4.14651e+06	2.94423e+06	1.14665e+06	1.17846e+06	2.52234e+06	3.64411e+06	2.27903e+06	3.2748e+06	2.75408e+06	3.58574e+06	2.48175e+06	3.81686e+06	3.82267e+06	2.59055e+06	1.57811e+06	5.61836e+06	2.21971e+07	1.77154e+06
Com_265_neg	3-O-Sulfogalactosylceramide	C48 H93 N O11 S	891.648	13.804	-	Full match	No results	1.1983e+09	3.39131e+08	5.8519e+08	3.61507e+08	8.1099e+08	1.0218e+09	3.6964e+08	2.72679e+08	6.40185e+08	7.61445e+08	1.43604e+08	9.70009e+08	2.5144e+08	1.805e+08	7.58781e+08	7.848e+08	2.47503e+08	2.41711e+08	1.3566e+08	5.29252e+08
Com_1476_neg	Eicosapentaenoyl PAF C-16	C44 H80 N O7 P	765.569	11.398	-	Full match	No results	7.64161e+07	8.17533e+07	7.31057e+07	1.08173e+08	8.66224e+07	5.86235e+07	6.38225e+07	6.06949e+07	4.90459e+07	6.42055e+07	5.89424e+07	5.77768e+07	5.50697e+07	9.11323e+07	5.84919e+07	4.23947e+07	5.00788e+07	7.2279e+07	9.84871e+07	8.37605e+07
Com_826_neg	1-(1Z-octadecenyl)-2-arachidonoyl-sn-glycero-3-phosphoserine	C44 H78 N O9 P	795.542	8.867	PS	Full match	No results	2.16997e+08	1.1942e+08	2.30911e+08	2.07899e+08	1.06682e+08	1.41265e+08	1.03879e+08	1.76707e+08	1.23177e+08	1.16327e+08	1.99335e+08	1.80211e+08	2.40705e+08	2.31709e+08	1.68898e+08	1.5514e+08	1.95441e+08	1.67559e+08	1.97544e+08	2.0388e+08
Com_1202_neg	MFCD00056438	C44 H78 O2	638.597	14.099	-	Invalid mass	No results	8.75013e+07	6.59565e+07	6.49155e+07	1.02707e+08	6.1814e+07	5.74206e+07	7.68627e+07	9.38372e+07	7.37046e+07	8.26327e+07	5.36353e+07	7.03469e+07	4.51327e+07	9.6058e+07	6.28532e+07	8.58224e+07	1.20507e+08	7.36102e+07	7.14668e+07	5.47709e+07
Com_1947_neg	1-oleoyl-2-arachidonoyl-sn-glycero-3-phospho-L-serine	C44 H76 N O10 P	809.52	11.114	PS	Full match	No results	3.02969e+07	5.69597e+07	1.97047e+07	4.48308e+07	5.10274e+07	4.64679e+07	5.07562e+07	4.54013e+07	3.87854e+07	4.11419e+07	3.62732e+07	4.06157e+07	5.27652e+07	6.74008e+07	4.77213e+07	4.47912e+07	3.10636e+07	3.38451e+07	4.33552e+07	3.46249e+07
Com_495_neg	PC(P-16:0/16:0)	C40 H80 N O7 P	717.569	11.511	PC	Full match	No results	5.00606e+08	3.89884e+08	4.61264e+08	5.99614e+08	4.43285e+08	4.27908e+08	4.13528e+08	3.67175e+08	4.06715e+08	4.01113e+08	3.76926e+08	4.35066e+08	4.62639e+08	4.00986e+08	4.48291e+08	3.60015e+08	3.65413e+08	3.50663e+08	4.14993e+08	4.42365e+08
Com_4340_neg	1-(3,5-Dihydroxyphenyl)-2-heptadecanone	C23 H38 O3	362.283	7.78	-	Full match	No results	3.23161e+06	6.24328e+06	5.19518e+06	6.00715e+06	5.59914e+06	3.09762e+06	2.03192e+06	4.39084e+06	3.41846e+06	3.42908e+06	5.79983e+06	3.53196e+06	1.83364e+06	2.03464e+06	4.56958e+06	6.16276e+06	4.73029e+06	1.62562e+06	6.21562e+06	1.92406e+06
Com_1573_neg	Juniperic acid	C16 H32 O3	272.235	3.371	FA	Full match	No results	3.91277e+07	4.91817e+07	6.32127e+07	3.61568e+07	6.03308e+07	3.17257e+07	3.83484e+07	4.85119e+07	4.4011e+07	3.79493e+07	7.4342e+07	5.30569e+07	6.03986e+07	7.44172e+07	4.59888e+07	7.22716e+07	5.82945e+07	5.63139e+07	6.01159e+07	7.52485e+07
Com_720_neg	catacerebroside C	C48 H93 N O11	859.676	14.196	-	Full match	No results	3.15739e+08	8.43452e+07	1.26587e+08	1.53597e+08	1.98811e+08	1.39223e+08	9.85678e+07	8.99968e+07	1.36621e+08	2.10201e+08	7.68161e+07	1.08945e+08	1.51797e+08	5.23016e+07	1.77751e+08	1.48497e+08	6.44933e+07	5.93638e+07	6.43939e+07	1.65636e+08
Com_3430_neg	eicosa-8,11,14-trienoic acid	C20 H34 O2	306.256	2.356	-	Full match	No results	4.75423e+06	5.20924e+06	8.17108e+06	3.66195e+06	1.33193e+07	1.3894e+07	1.66283e+07	1.04902e+07	1.21202e+07	6.92181e+06	5.94139e+06	1.21364e+07	1.00684e+07	7.18721e+06	5.47493e+06	7.74115e+06	1.07127e+07	1.01944e+07	1.07691e+07	9.11739e+06
Com_1260_neg	N-[(2S,3R)-1,3-Dihydroxy-2-octadecanyl]-2-hydroxypentacosanamide	C43 H87 N O4	681.664	15.823	-	Full match	No results	9.14211e+07	6.00251e+07	1.13854e+08	9.1412e+07	5.17989e+07	1.28551e+08	1.26724e+08	8.39615e+07	7.94287e+07	6.75579e+07	3.94612e+07	6.60442e+07	7.8971e+07	6.21503e+07	1.12859e+08	1.05465e+08	8.51489e+07	7.98347e+07	7.92948e+07	9.974e+07
Com_2795_neg	PS(18:1(9Z)/22:6(4Z,7Z,10Z,13Z,16Z,19Z))	C46 H76 N O10 P	833.52	11.091	PS	Full match	No results	2.27388e+07	2.37856e+07	2.48593e+07	3.11425e+07	2.51337e+07	2.22311e+07	2.63992e+07	2.08902e+07	2.70981e+07	2.1283e+07	2.71201e+07	1.21955e+07	2.43562e+07	1.73931e+07	2.73678e+07	2.18172e+07	2.22812e+07	2.03558e+07	2.09246e+07	1.82329e+07
Com_551_neg	1-(1Z-hexadecenyl)-2-arachidonoyl-sn-glycero-3-phosphoethanolamine	C41 H74 N O7 P	723.521	10.226	PE	Full match	No results	2.42913e+08	3.27332e+08	2.04379e+08	2.29322e+08	2.26663e+08	2.06835e+08	2.54318e+08	2.87059e+08	2.58596e+08	2.02007e+08	4.36669e+08	2.77531e+08	4.77798e+08	3.3025e+08	4.02472e+08	2.45548e+08	2.97324e+08	2.58389e+08	2.56156e+08	2.4943e+08
Com_1551_neg	15,16-DiHODE	C18 H32 O4	312.23	1.788	-	Full match	No results	4.76884e+07	8.75318e+07	2.15723e+07	2.40736e+07	2.07878e+07	2.49575e+07	2.2698e+07	3.29697e+07	4.72268e+07	3.30376e+07	3.48489e+07	4.70792e+07	3.74475e+07	4.23706e+07	2.88403e+07	3.68708e+07	3.43872e+07	3.78998e+07	2.73969e+07	4.72372e+07
Com_1907_neg	N-[(2S,3S,4R)-1,3,4-Trihydroxy-2-octadecanyl]henicosanamide	C39 H79 N O4	625.602	14.471	-	Full match	No results	4.3496e+07	3.0224e+07	4.67791e+07	3.65103e+07	2.79189e+07	3.54761e+07	2.85032e+07	3.86439e+07	4.19643e+07	4.18409e+07	2.52372e+07	3.77044e+07	3.57787e+07	3.41325e+07	6.07106e+07	3.58388e+07	4.89523e+07	4.30478e+07	4.49201e+07	4.31392e+07
Com_1850_neg	C16 Globotriaosylceramide (d18:1/16:0)	C52 H97 N O18	1023.67	9.941	-	Full match	No results	4.64841e+07	4.19295e+07	4.41449e+07	3.53679e+07	5.14821e+07	4.40259e+07	3.47789e+07	4.73566e+07	3.28584e+07	3.43629e+07	6.39502e+07	3.25885e+07	6.9619e+07	6.61839e+07	3.97231e+07	3.19279e+07	4.36503e+07	3.32091e+07	3.18169e+07	3.97113e+07
Com_525_neg	1-oleoyl-2-arachidonoyl-sn-glycerol-3-phosphoethanolamine	C43 H76 N O8 P	765.532	8.986	-	Full match	No results	1.34968e+08	1.16833e+08	1.37069e+08	1.44186e+08	1.2465e+08	1.0556e+08	1.32859e+08	1.70179e+08	1.89729e+08	1.78765e+08	4.17813e+08	4.23599e+08	4.79932e+08	5.49985e+08	1.70075e+08	1.71629e+08	1.90503e+08	4.62707e+08	4.04307e+08	3.99729e+08
Com_901_neg	N-STEAROYLSPHINGOMYELIN	C41 H83 N2 O6 P	730.599	11.989	-	Full match	No results	2.04936e+08	1.54963e+08	1.66701e+08	2.35469e+08	2.63948e+08	2.16533e+08	2.1677e+08	1.85607e+08	1.62027e+08	1.69654e+08	1.89385e+08	1.48391e+08	1.88254e+08	2.61201e+08	1.5471e+08	1.31581e+08	1.41021e+08	1.53139e+08	1.70391e+08	1.79678e+08
Com_1754_neg	Oleic acid	C18 H34 O2	282.256	11.356	FA	Full match	No results	4.96421e+07	4.82751e+07	4.34294e+07	5.14992e+07	5.70101e+07	5.36901e+07	4.28843e+07	4.40494e+07	4.00725e+07	4.14344e+07	4.11851e+07	4.45919e+07	4.51408e+07	4.587e+07	7.10782e+07	4.40008e+07	4.47651e+07	4.97529e+07	5.77435e+07	5.3378e+07
Com_2658_neg	Sclareol	C20 H36 O2	308.272	6.563	-	Full match	No results	2.22254e+07	1.57143e+07	2.36951e+07	1.83358e+07	2.876e+07	2.5288e+07	1.60702e+07	1.84615e+07	1.46931e+07	1.70341e+07	2.07546e+07	2.69838e+07	1.61807e+07	1.80377e+07	2.30898e+07	1.77585e+07	2.49377e+07	2.16131e+07	2.16106e+07	2.72961e+07
Com_920_neg	Ganglioside GM1 Asialo Mixture	C62 H114 N2 O23	1254.78	10.889	-	Full match	No results	1.61136e+08	1.72814e+08	1.91754e+08	1.57593e+08	1.34494e+08	1.74684e+08	1.64948e+08	1.66771e+08	1.66474e+08	1.73377e+08	7.28942e+07	4.49698e+07	6.34191e+07	6.47729e+07	5.17969e+07	5.52599e+07	6.13179e+07	4.82152e+07	5.10293e+07	4.4963e+07
Com_1800_neg	1-Palmitoyl-2-linoleoyl-sn-glycero-phosphatidylcholine	C42 H81 N O8 P	758.567	11.048	-	Full match	No results	3.57525e+07	4.63401e+07	4.96387e+07	4.57683e+07	4.86358e+07	4.87376e+07	4.84724e+07	5.92631e+07	6.5999e+07	5.76284e+07	4.29085e+07	4.30268e+07	5.2998e+07	4.41954e+07	5.68387e+07	3.66927e+07	4.82247e+07	5.17482e+07	4.1666e+07	3.24901e+07
Com_1496_neg	N-[(2S,3R,4E)-1,3-Dihydroxy-4-octadecen-2-yl]-26-hydroxyhexacosanamide	C44 H87 N O4	693.664	15.599	-	Full match	No results	3.00111e+07	3.6138e+07	3.57898e+07	2.74791e+07	2.32052e+07	9.33451e+07	7.09233e+07	2.24817e+07	2.15043e+07	2.65252e+07	9.76497e+07	5.54891e+07	1.76561e+07	1.69777e+07	3.3112e+07	3.03981e+07	3.01934e+07	2.04854e+07	2.34861e+07	4.62993e+07
Com_533_neg	N-[(2S,3R,4E,6R)-1,3,6-Trihydroxy-4-octadecen-2-yl]tricosanamide	C41 H81 N O4	651.617	14.602	-	Full match	No results	1.85117e+08	1.93413e+08	2.38592e+08	2.18763e+08	2.76258e+08	2.22336e+08	2.46235e+08	2.85258e+08	1.58288e+08	2.99477e+08	2.95644e+08	3.96512e+08	2.14899e+08	2.83675e+08	4.27524e+08	4.46016e+08	2.51238e+08	3.33293e+08	2.59588e+08	2.8687e+08
Com_1082_neg	1-hexadecyl-2-[(9Z,12Z)-octadecadienoyl]-sn-glycero-3-phosphocholine	C42 H82 N O7 P	743.584	11.531	PC	Full match	No results	1.49259e+08	1.18261e+08	1.48636e+08	1.77359e+08	1.30552e+08	1.26944e+08	1.32734e+08	1.17228e+08	1.2752e+08	1.362e+08	1.33913e+08	1.35633e+08	1.68003e+08	1.5068e+08	1.37358e+08	1.21125e+08	1.3389e+08	1.22528e+08	1.3804e+08	1.3447e+08
Com_2227_neg	Docosahexaenoyl PAF C-16	C46 H82 N O7 P	791.584	12.896	-	Full match	No results	2.74584e+07	4.50402e+07	3.15537e+07	3.57786e+07	3.24013e+07	2.54358e+07	2.85369e+07	3.14816e+07	3.17489e+07	3.35119e+07	2.85875e+07	2.55644e+07	2.61567e+07	3.37337e+07	2.43371e+07	2.1351e+07	3.46761e+07	2.38393e+07	3.08448e+07	3.53657e+07
Com_737_neg	Arachidonoyl PAF C-16	C44 H82 N O7 P	767.584	12.814	-	Full match	No results	2.49748e+08	2.37415e+08	2.28323e+08	2.14909e+08	3.16584e+08	3.16264e+08	2.84233e+08	1.89826e+08	2.03956e+08	2.27034e+08	1.90203e+08	2.42243e+08	2.0875e+08	6.63952e+07	1.7038e+08	1.82866e+08	1.81505e+08	1.61374e+08	1.05939e+08	1.77175e+08
Com_1704_neg	Icosa-5,8,11,14-tetraenoic acid	C20 H32 O2	304.24	12.413	-	Full match	No results	5.53429e+07	4.54919e+07	4.25211e+07	5.9012e+07	4.1518e+07	4.33889e+07	4.08344e+07	6.88999e+07	4.04151e+07	4.75863e+07	4.81182e+07	4.76388e+07	4.04186e+07	5.22046e+07	4.58547e+07	5.41658e+07	5.81737e+07	5.0827e+07	5.71914e+07	5.06853e+07
Com_4608_pos	SM (d19:1/12:0)	C36 H73 N2 O6 P	660.52	8.08	SM	Partial match	Full match	3.17027e+07	3.68087e+07	2.64914e+07	3.55703e+07	1.08991e+07	2.52102e+07	2.49805e+07	2.65672e+07	2.30772e+07	2.70742e+07	2.13494e+07	1.61596e+07	1.50086e+07	2.29638e+07	3.1357e+07	2.95173e+07	2.37612e+07	2.21438e+07	1.72459e+07	1.88744e+07
Com_493_pos	PE (18:3e/18:0)	C41 H78 N O7 P	727.551	12.055	PE	Partial match	Full match	2.35345e+09	1.56647e+09	2.46658e+09	2.94767e+09	1.13418e+09	2.98097e+09	2.70746e+09	2.43255e+09	2.04983e+09	2.09536e+09	1.11833e+09	1.35687e+09	1.40581e+09	1.87436e+09	2.21554e+09	2.13097e+09	2.03627e+09	1.84996e+09	1.20351e+09	1.46654e+09
Com_2164_pos	PE (20:0/20:1)	C45 H88 N O8 P	801.625	14.324	PE	Partial match	Full match	1.5215e+08	1.12716e+08	1.21729e+08	1.12535e+08	9.31982e+07	1.36595e+08	1.19902e+08	1.33905e+08	1.16912e+08	1.83707e+08	7.48167e+07	7.53515e+07	6.35131e+07	1.12308e+08	1.037e+08	1.34855e+08	1.17607e+08	1.0096e+08	5.80039e+07	1.29824e+08
Com_966_pos	SM (d14:1/30:1)	C49 H97 N2 O6 P	840.708	14.006	SM	Partial match	Full match	8.55929e+08	3.95137e+08	5.80728e+08	5.19396e+08	4.05898e+08	1042662993	4.44008e+08	3.41799e+08	6.16548e+08	8.79998e+08	2.71625e+08	7.02521e+08	2.37656e+08	3.20918e+08	7.1856e+08	9.30991e+08	4.86475e+08	4.59225e+08	2.584e+08	6.84932e+08
Com_428_pos	SM (d28:2/12:0)	C45 H89 N2 O6 P	784.645	12.278	SM	Partial match	Full match	2.02754e+09	2.54434e+09	2.94322e+09	2.7172e+09	1.16596e+09	3.08378e+09	2.85514e+09	2.4695e+09	2.30166e+09	3.51463e+09	1.84607e+09	1.84977e+09	1.56583e+09	1.91856e+09	2.83892e+09	2.85991e+09	3.1603e+09	2.92252e+09	2.13792e+09	3.14894e+09
Com_1237_pos	PS (20:0/20:1)	C46 H88 N O10 P	845.614	13.717	PS	Partial match	Full match	4.46833e+08	3.13687e+08	3.60457e+08	3.02399e+08	2.59088e+08	3.46433e+08	4.03035e+08	4.7484e+08	3.33917e+08	4.39592e+08	2.24166e+08	3.36779e+08	2.41478e+08	3.9092e+08	2.65425e+08	4.17992e+08	4.01223e+08	2.50946e+08	4.29894e+08	4.32825e+08
Com_1042_pos	PE (19:1/19:2)	C43 H80 N O8 P	769.563	12.091	PE	Partial match	Full match	3.76741e+08	2.85335e+08	5.53608e+08	5.81017e+08	2.06121e+08	4.41301e+08	3.8353e+08	2.75321e+08	3.06851e+08	4.14606e+08	4.83856e+08	5.96323e+08	4.21412e+08	5.10481e+08	9.64723e+08	9.415e+08	7.24582e+08	9.8062e+08	6.62308e+08	8.47327e+08
Com_2889_pos	PE (20:3/22:5)	C47 H78 N O8 P	815.543	11.664	PE	Partial match	Full match	8.40783e+07	7.91599e+07	1.10316e+08	2.06109e+08	2.74823e+07	8.89667e+07	7.02777e+07	1.07974e+08	8.14088e+07	1.10317e+08	5.65742e+07	6.78521e+07	7.11287e+07	1.07016e+08	1.35481e+08	1.71009e+08	9.73674e+07	1.31736e+08	6.67631e+07	6.37531e+07
Com_1006_pos	SM (d21:0/17:0)	C43 H89 N2 O6 P	760.645	12.484	SM	Partial match	Full match	8.27838e+08	4.22423e+08	5.89385e+08	4.64063e+08	3.77715e+08	8.78867e+08	3.96937e+08	3.83187e+08	6.21301e+08	9.83392e+08	2.73057e+08	6.68342e+08	2.47319e+08	3.44306e+08	7.4403e+08	8.17497e+08	4.37127e+08	3.98651e+08	2.29234e+08	7.3285e+08
Com_2965_pos	PC (14:1e/2:0)	C24 H48 N O7 P	493.316	1.73	PC	Partial match	Full match	7.69962e+07	5.13357e+07	9.00618e+07	7.97025e+07	1.64429e+07	5.95286e+07	4.81193e+07	3.64526e+07	3.6906e+07	5.54299e+07	7.32788e+07	6.06086e+07	7.92447e+07	9.07264e+07	1.04726e+08	1.1139e+08	8.36018e+07	8.45469e+07	6.84681e+07	1.13837e+08
Com_1652_pos	SM (d26:1/17:0)	C48 H97 N2 O6 P	828.708	14.587	SM	Partial match	Full match	2.50218e+08	1.99854e+08	3.58244e+08	2.42976e+08	1.47482e+08	3.10025e+08	2.75373e+08	2.41345e+08	1.90636e+08	2.70504e+08	1.08963e+08	1.14308e+08	6.65207e+07	2.0269e+08	1.75962e+08	1.57919e+08	1.5838e+08	2.31034e+08	1.58835e+08	2.29613e+08
Com_863_pos	PE (16:0/22:5)	C43 H76 N O8 P	765.53	10.566	PE	Partial match	Full match	5.30722e+08	6.20111e+08	8.83238e+08	7.26027e+08	2.13793e+08	8.10065e+08	6.49696e+08	7.12831e+08	6.48804e+08	8.47846e+08	5.80457e+08	5.28492e+08	5.04527e+08	5.76412e+08	1.12866e+09	1.19071e+09	1.0715e+09	6.59995e+08	5.88338e+08	5.45713e+08
Com_2378_pos	PE (20:1/20:2)	C45 H84 N O8 P	797.593	12.863	PE	Partial match	Full match	1.10405e+08	1.03809e+08	1.3824e+08	1.13784e+08	78479051	1.77981e+08	1.33229e+08	1.16948e+08	1.05626e+08	1.33503e+08	6.18068e+07	8.24166e+07	7.54268e+07	1.0157e+08	1.10232e+08	8.98144e+07	1.01021e+08	1.29842e+08	9.45671e+07	1.3413e+08
Com_3944_pos	PC (20:5e/16:2)	C44 H76 N O7 P	761.534	8.998	PC	No results	Full match	2.66807e+07	2.5055e+07	3.76481e+07	2.64147e+07	5.03911e+06	2.16666e+07	2.01894e+07	3.68679e+07	3.28749e+07	2.82366e+07	1.94743e+07	2.69342e+07	1.46174e+07	1.87791e+07	3.88128e+07	4.52001e+07	3.33888e+07	3.43945e+07	2.3161e+07	5.47777e+07
Com_5549_pos	PC (14:0e/24:0)	C46 H94 N O7 P	803.677	14.618	PC	Partial match	Full match	9.8128e+06	9.20238e+06	1.41618e+07	8.75347e+06	5.15662e+06	1.30085e+07	7.79515e+06	8.99971e+06	7.02638e+06	1.11965e+07	5.7516e+06	4.1156e+06	3.07307e+06	4.88105e+06	8.1215e+06	4.79881e+06	5.91651e+06	6.19511e+06	5.12921e+06	7.51561e+06
Com_1547_pos	PC (22:4e/18:0)	C48 H90 N O7 P	823.645	12.45	PC	Partial match	Full match	2.85641e+08	1.91603e+08	4.35776e+08	2.07666e+08	8.58911e+07	2.94348e+08	1.95165e+08	2.39867e+08	2.63827e+08	3.72645e+08	1.19324e+08	1.89368e+08	9.01884e+07	1.63902e+08	1.94519e+08	1.65666e+08	2.23285e+08	1.33937e+08	1.57145e+08	2.53934e+08
Com_588_pos	SM (d22:2/14:0)	C41 H81 N2 O6 P	728.583	9.857	SM	Partial match	Full match	1.79316e+09	2.10285e+09	2.17193e+09	2.86345e+09	8.80155e+08	1.94644e+09	1.55413e+09	1.60437e+09	1.83694e+09	2.43713e+09	1.02174e+09	1.43916e+09	1.04784e+09	1.65e+09	1.92239e+09	1.74623e+09	1.34696e+09	1.54665e+09	1.18793e+09	1.71452e+09
Com_2208_pos	TAG (14:0-14:1-16:1)	C47 H86 O6	746.642	15.332	TAG	Partial match	Full match	1.82665e+07	1.54701e+07	8.18789e+06	8.91913e+06	8.99381e+07	8.85007e+06	2.02655e+07	7.99574e+06	2.06164e+07	6.81824e+06	2.55634e+07	1.20173e+07	6.668e+07	2.27951e+07	6.57993e+06	6.11638e+06	1.02431e+07	7.26377e+06	1.48866e+07	8.90299e+06
Com_4208_pos	HexCer-NDS (d18:0/20:0)	C44 H87 N O8	757.642	12.745	GlcCer	Partial match	Full match	4.14775e+07	1.85188e+07	2.07289e+07	1.94468e+07	1.93657e+07	3.25123e+07	1.71561e+07	1.56494e+07	3.77699e+07	5.05958e+07	9.25594e+06	3.44568e+07	1.5019e+07	8.92302e+06	3.34024e+07	5.27903e+07	1.4415e+07	1.46642e+07	6.76558e+06	3.01369e+07
Com_3774_pos	LPC 17:0	C25 H52 N O7 P	509.348	2.891	PC	Partial match	Full match	5.07375e+07	2.51294e+07	6.78495e+07	5.82405e+07	8.74015e+06	3.66457e+07	2.20195e+07	2.2981e+07	2.84854e+07	3.9964e+07	3.13485e+07	3.45099e+07	2.99668e+07	3.92516e+07	4.20355e+07	3.94865e+07	3.95162e+07	4.51135e+07	2.9604e+07	5.34759e+07
Com_277_pos	PC (18:1e/14:0)	C40 H80 N O7 P	717.566	10.456	PC	Partial match	Full match	6.56711e+09	5.50707e+09	7.09869e+09	6.9935e+09	1.95438e+09	5.91009e+09	5.00845e+09	4.8787e+09	5.00831e+09	6.88985e+09	3.97587e+09	4.11273e+09	3.62954e+09	4.77954e+09	7.2423e+09	7.37482e+09	5.88714e+09	5.46834e+09	4.20156e+09	5.35178e+09
Com_177_pos	PE (16:2e/20:3)	C41 H74 N O7 P	723.52	10.662	PE	Partial match	Full match	10276797704	1.09892e+10	1.2476e+10	1.43634e+10	3.68091e+09	1.08245e+10	9.62948e+09	9.90735e+09	9.52413e+09	13315401946	7.32239e+09	9.48091e+09	6.55818e+09	1.00313e+10	1.37957e+10	1.39934e+10	1.14926e+10	1.31808e+10	1.06471e+10	1.14986e+10
Com_2894_pos	Cer-NS (d20:1/24:1)	C44 H85 N O3	675.652	14.808	Cer	Partial match	Full match	6.49944e+07	8.58165e+07	9.79534e+07	7.04505e+07	5.22696e+07	1.0492e+08	8.60183e+07	7.28831e+07	7.17099e+07	1.24235e+08	3.71782e+07	6.40551e+07	3.89304e+07	4.53595e+07	1.09999e+08	1.05404e+08	8.96883e+07	7.53288e+07	3.88685e+07	7.74686e+07
Com_4558_pos	PC (16:2/22:4)	C46 H80 N O8 P	805.561	10.606	PC	Partial match	Full match	2.28025e+07	1.94654e+07	3.07353e+07	3.55285e+07	7.854e+06	1.2484e+07	2.45197e+07	1.02692e+07	7.73408e+06	1.18016e+07	2.00898e+07	1.51685e+07	1.36628e+07	2.80733e+07	2.92841e+07	3.83474e+07	1.72791e+07	4.12994e+07	1.75868e+07	1.46098e+07
Com_2222_pos	PS (19:1/19:1)	C44 H82 N O10 P	815.566	11.625	PS	Partial match	Full match	1.63855e+08	1.783e+08	1.97836e+08	1.15265e+08	7.87222e+07	1.78882e+08	1.11273e+08	1.73736e+08	1.45226e+08	2.12108e+08	1.44991e+08	1.30944e+08	7.43435e+07	1.4162e+08	1.87168e+08	2.61156e+08	1.30994e+08	1.7054e+08	1.34313e+08	2.09491e+08
Com_2039_pos	SM (d14:3/29:0)	C48 H93 N2 O6 P	824.676	12.649	SM	No results	Full match	2.0235e+08	1.30991e+08	2.62441e+08	1.95517e+08	8.25564e+07	2.31654e+08	1.6664e+08	1.51374e+08	1.34325e+08	1.95314e+08	9.92414e+07	1.00452e+08	7.65597e+07	1.02723e+08	1.40217e+08	1.43561e+08	1.45091e+08	1.41821e+08	1.09159e+08	1.89066e+08
Com_835_pos	PC (14:0e/16:2)	C38 H74 N O7 P	687.519	9.191	PC	Partial match	Full match	1.1385e+09	6.85541e+08	4.73287e+07	9.77953e+08	1.70492e+07	1.46783e+09	8.04827e+08	5.24661e+08	8.24183e+08	1.11399e+09	7.26279e+08	8.21145e+07	4.72814e+08	1.68514e+08	8.57447e+08	6.79218e+07	9.00452e+08	6.40904e+07	4.44494e+08	5.64323e+07
Com_1763_pos	PC (20:3/22:5)	C50 H84 N O8 P	857.592	9.626	PC	Partial match	Full match	2.85686e+08	1.41696e+08	3.36574e+08	3.54548e+08	7.30714e+07	1.55106e+08	1.50119e+08	1.16297e+08	1.17905e+08	1.89672e+08	9.40053e+07	9.49486e+07	7.71645e+07	1.08846e+08	1.41285e+08	1.38812e+08	1.53256e+08	2.4151e+08	1.47035e+08	1.64409e+08
Com_309_pos	SM (d24:2/18:1)	C47 H91 N2 O6 P	810.66	12.089	SM	Partial match	Full match	5.40501e+09	4.86685e+09	6.15892e+09	6.03575e+09	2.40547e+09	6.24486e+09	5.83651e+09	4.7415e+09	3.79847e+09	5.8226e+09	3.41639e+09	3.04642e+09	2.94893e+09	4.62474e+09	5.3661e+09	5.18378e+09	5.09937e+09	5.53985e+09	3.96917e+09	5.51952e+09
Com_3669_pos	SHexCer (d18:1/24:0)	C48 H93 N O11 S	891.646	13.304	SHexCer	Partial match	Full match	7.28151e+07	2.12024e+07	4.15709e+07	3.07321e+07	2.40437e+07	5.12892e+07	2.27424e+07	1.62353e+07	3.05149e+07	6.1971e+07	8.61148e+06	3.20922e+07	1.36594e+07	1.45355e+07	4.09716e+07	3.14667e+07	1.99595e+07	2.1985e+07	9.53664e+06	4.02778e+07
Com_252_pos	SM (d26:0/12:1)	C43 H87 N2 O6 P	758.63	12.063	SM	Partial match	Full match	6.12903e+09	5.07603e+09	6.93492e+09	7.21651e+09	3.13575e+09	6.55508e+09	5.89571e+09	5.37642e+09	5.09576e+09	6.88247e+09	4.19481e+09	4.19115e+09	3.35374e+09	7.07727e+09	6.27355e+09	6.39388e+09	5.51968e+09	5.75329e+09	4.31092e+09	6.02996e+09
Com_3639_pos	PC (15:1/18:2)	C41 H76 N O8 P	741.53	8.834	PC	Partial match	Full match	5.15882e+07	5.14406e+07	6.50224e+07	4.04087e+07	1.60556e+07	5.79112e+07	4.63989e+07	4.25493e+07	5.93128e+07	7.58915e+07	4.81712e+07	3.27992e+07	3.22975e+07	4.76109e+07	6.0992e+07	5.87168e+07	5.96769e+07	4.52416e+07	4.5698e+07	6.42297e+07
Com_925_pos	PC (21:0/22:1)	C51 H100 N O8 P	885.718	15.183	PC	Partial match	Full match	4.20631e+06	4.65011e+07	6.33589e+06	9.53351e+06	4.37073e+08	1.16744e+07	1.67644e+07	3.0831e+07	6.32417e+07	1.40616e+07	1.05335e+08	7.37407e+07	1.35104e+08	3.5525e+07	9.68359e+06	1.1909e+07	2.84982e+07	1.37901e+07	5.13614e+07	1.56193e+07
Com_798_pos	PE (18:4e/22:3)	C45 H78 N O7 P	775.551	11.506	PE	Partial match	Full match	1.26196e+09	1.04751e+09	1.28159e+09	1.48897e+09	4.21372e+08	9.37957e+08	7.42056e+08	1.02189e+09	1.12603e+09	1590232043	7.89458e+08	8.89105e+08	4.88275e+08	7.49027e+08	1.41501e+09	1.19776e+09	1.11636e+09	1.0733e+09	8.61083e+08	1.19364e+09
Com_4340_pos	PE (20:1/22:6)	C47 H80 N O8 P	817.559	12.046	PE	Partial match	Full match	1.35223e+07	4.53263e+07	1.58295e+07	4.31112e+07	1.04425e+07	3.25685e+07	2.39363e+07	3.25077e+07	3.43819e+07	3.82247e+07	1.0917e+07	9.45446e+06	1.0266e+07	2.48884e+07	2.64081e+07	1.54743e+07	1.81876e+07	2.05373e+07	2.61858e+07	1.78242e+07
Com_2058_pos	PE (16:2e/18:2)	C39 H72 N O7 P	697.504	10.303	PE	Partial match	Full match	1.74009e+08	1.05623e+08	1.08963e+08	1.66464e+08	5.28983e+07	1.18173e+08	9.80238e+07	1.02339e+08	1.28387e+08	1.27203e+08	1.19914e+08	1.01167e+08	1.32374e+08	1.61165e+08	2.5289e+08	2.47471e+08	2.21456e+08	2.13488e+08	1.42001e+08	2.01905e+08
Com_2941_pos	PE (18:2/22:5)	C45 H76 N O8 P	789.53	9.408	PE	Partial match	Full match	5.98568e+07	8.54066e+07	9.80163e+07	8.50572e+07	2.45371e+07	6.36913e+07	5.30288e+07	1.04286e+08	8.21483e+07	1.26537e+08	6.32404e+07	7.10671e+07	6.72776e+07	9.15432e+07	6.55962e+07	9.44621e+07	9.60486e+07	1.08205e+08	9.45331e+07	1.18001e+08
Com_4543_pos	PE (20:3e/22:3)	C47 H84 N O7 P	805.598	13.38	PE	Partial match	Full match	3.81334e+07	1.9611e+07	3.23051e+07	4.33121e+07	1.05188e+07	2.76769e+07	2.439e+07	2.59154e+07	1.73962e+07	3.25917e+07	1.53384e+07	1.59449e+07	1.35448e+07	1.45064e+07	3.00914e+07	2.63096e+07	3.11174e+07	2.22999e+07	1.96547e+07	2.92982e+07
Com_146_pos	PC (22:3e/12:0)	C42 H80 N O7 P	741.566	10.284	PC	Partial match	Full match	1.14256e+10	8.99434e+09	1.09061e+09	1.54015e+10	5.0321e+09	1.46542e+10	1.03443e+10	9.33926e+09	8.21915e+09	1.11758e+10	4.76262e+08	7.31392e+09	6.94454e+09	8.49258e+09	1.07683e+10	2.17433e+10	9.0996e+09	9.64889e+09	7854467141	1.41885e+09
Com_2352_pos	PC (14:0/22:6)	C44 H76 N O8 P	777.53	8.61	PC	Partial match	Full match	8.01427e+07	7.59608e+07	1.13849e+08	8.78742e+07	1.70474e+07	7.36663e+07	4.12026e+07	6.13084e+07	5.09387e+07	8.42974e+07	7.06319e+07	5.98274e+07	3.59593e+07	4.64259e+07	5.0023e+07	1.11263e+08	8.76405e+07	8.13722e+07	5.40472e+07	1.87992e+08
Com_4916_pos	PC (16:0e/19:0)	C43 H88 N O7 P	761.63	13.291	PC	Partial match	Full match	2.50854e+07	1.50464e+07	2.75659e+07	2.06954e+07	6.90281e+06	1.90373e+07	1.83935e+07	1.12208e+07	1.62054e+07	2.55713e+07	7.54025e+06	8.32756e+06	6.04583e+06	9.24651e+06	9.22404e+06	1.10906e+07	1.28383e+07	9.61693e+06	6.39454e+06	1.5595e+07
Com_1653_pos	PC (14:1e/26:2)	C48 H92 N O7 P	825.659	13.33	PC	Partial match	Full match	3.73909e+08	1.37294e+08	2.14759e+08	2.94155e+08	1.21447e+08	3.77407e+08	1.24856e+08	1.35273e+08	1.75577e+08	3.63742e+08	1.02255e+08	1.98065e+08	9.75398e+07	9.18381e+07	2.85983e+08	3.94141e+08	1.62414e+08	1.30545e+08	6.60149e+07	2.8294e+08
Com_4784_pos	SM (d26:1/20:1)	C51 H101 N2 O6 P	868.739	14.72	SM	No results	Full match	1.89576e+07	7.91955e+06	1.01534e+07	6.80271e+06	1.22556e+07	1.65865e+07	6.80537e+06	5.39392e+06	1.6603e+07	2.33084e+07	2.85302e+06	1.83518e+07	4.65366e+06	4.31024e+06	1.08617e+07	1.50531e+07	5.11582e+06	6.06183e+06	2.81554e+06	1.47327e+07
Com_4205_pos	PS (21:1/21:2)	C48 H88 N O10 P	869.613	12.611	PS	Partial match	Full match	4.0751e+07	3.53205e+07	4.63656e+07	3.47728e+07	1.55101e+07	3.51078e+07	3.35317e+07	2.36012e+07	2.71752e+07	3.29782e+07	1.60793e+07	2.55545e+07	1.0865e+07	2.80828e+07	2.19604e+07	4.2978e+07	2.01742e+07	2.28941e+07	2.34583e+07	4.55229e+07
Com_3277_pos	PC (22:5/22:5)	C52 H84 N O8 P	881.592	9.356	PC	Partial match	Full match	8.27182e+07	3.18469e+07	9.96955e+07	9.0802e+07	1.45645e+07	5.1974e+07	3.90557e+07	3.67967e+07	2.80443e+07	5.99763e+07	3.71829e+07	2.90964e+07	2.02603e+07	2.54256e+07	3.19794e+07	4.53187e+07	4.26679e+07	4.69429e+07	3.69295e+07	5.67599e+07
Com_3539_pos	PC (16:0e/20:0)	C44 H90 N O7 P	775.645	13.792	PC	Partial match	Full match	5.80113e+07	3.57165e+07	8.14937e+07	5.91603e+07	2.37319e+07	5.77017e+07	4.53764e+07	5.21052e+07	5.01293e+07	6.7683e+07	2.82773e+07	3.7877e+07	2.50436e+07	2.03898e+07	4.20282e+07	3.26342e+07	4.02365e+07	3.76345e+07	3.24085e+07	4.61699e+07
Com_2508_pos	PE (20:3/20:4)	C45 H76 N O8 P	789.528	11.299	PE	Partial match	Full match	1.33149e+08	1.80024e+08	9.82035e+07	2.9144e+08	4.80353e+07	1.28666e+08	1.30125e+08	1.05485e+08	8.98387e+07	1.23414e+08	1.11267e+08	1.05167e+08	1.0895e+08	1.75253e+08	1.3689e+08	2.03842e+08	8.73684e+07	1.46572e+08	1.18532e+08	1.02231e+08
Com_4899_pos	PC (18:5e/4:0)	C30 H52 N O7 P	569.347	1.972	PC	Partial match	Full match	1.42233e+07	1.0227e+07	1.42195e+07	1.06131e+07	2.71287e+06	8.7422e+06	9.94477e+06	6.11871e+06	8.20407e+06	1.07946e+07	1.36684e+07	9.97215e+06	1.31507e+07	2.09636e+07	1.79178e+07	2.30139e+07	2.0204e+07	2.07517e+07	1.15492e+07	2.55546e+07
Com_99_pos	PE (19:2/19:2)	C43 H78 N O8 P	767.546	11.271	PE	Partial match	Full match	1.83199e+10	2.13556e+10	1.99388e+10	2.12599e+10	6.81243e+09	1.71897e+10	1.3971e+10	1.68322e+10	1.56673e+10	2.45348e+10	1.45204e+10	1.67194e+10	7.0797e+09	1.38342e+10	2.35267e+10	2.24997e+10	2.05354e+10	2.10054e+10	17123837740	1.91982e+10
Com_3945_pos	PC (22:3/22:3)	C52 H92 N O8 P	889.655	11.712	PC	Partial match	Full match	4.76255e+07	3.82969e+07	5.95344e+07	5.66517e+07	2.05142e+07	6.55734e+07	5.12012e+07	4.647e+07	4.63005e+07	5.7454e+07	3.1749e+07	2.53582e+07	1.66883e+07	4.13965e+07	4.29433e+07	4.95743e+07	3.10759e+07	3.9506e+07	2.59334e+07	4.24483e+07
Com_243_pos	PE (16:2e/18:0)	C39 H76 N O7 P	701.535	11.758	PE	Partial match	Full match	7.56485e+09	5.13813e+09	8.37128e+09	8.48508e+09	3.12114e+09	8.76098e+09	6.42046e+09	5.3802e+09	5.16548e+09	7.46094e+09	4.66742e+09	4.79973e+09	4.12524e+09	5.75613e+09	8.4466e+09	8.53639e+09	7.38748e+09	5.89731e+09	4.12512e+09	7.22387e+09
Com_5109_pos	LPC 15:0	C23 H48 N O7 P	481.316	1.915	PC	Partial match	Full match	1.51801e+07	1.23662e+07	1.70726e+07	2.08779e+07	4.78046e+06	1.95474e+07	1.24984e+07	7.8204e+06	8.31311e+06	1.22491e+07	1.32136e+07	1.38289e+07	1.37618e+07	2.15834e+07	2.29385e+07	2.03774e+07	1.81429e+07	1.77988e+07	1.27421e+07	2.05101e+07
Com_198_pos	PC (15:0/16:0)	C39 H78 N O8 P	719.546	10.225	PC	Partial match	Full match	8.72811e+09	7.51687e+09	1.14807e+10	1.13201e+10	3.31974e+09	1.0026e+10	8.40537e+09	7.2241e+09	6.5655e+09	8.02715e+09	5.2958e+09	4.15431e+09	4.60848e+09	6.97473e+09	7.66996e+09	8.34878e+09	6.44884e+09	6.90433e+09	5.5303e+09	6.43041e+09
Com_4425_pos	PE (18:1/26:1)	C49 H94 N O8 P	855.672	14.862	PE	Partial match	Full match	2.17093e+07	9.55178e+06	1.47043e+07	1.16533e+07	1.6473e+07	1.76572e+07	9.4983e+06	8.97906e+06	1.30311e+07	1.62448e+07	5.20806e+06	8.38388e+06	5.02766e+06	6.10689e+06	1.00666e+07	1.42426e+07	8.32374e+06	6.87342e+06	4.42129e+06	6.15608e+06
Com_1028_pos	PC (22:6e/16:1)	C46 H80 N O7 P	789.565	10.046	PC	Partial match	Full match	5.33149e+08	3.94939e+08	7.49361e+08	9.99803e+08	1.3277e+08	4.24271e+08	3.3157e+08	3.71974e+08	4.16439e+08	5.45588e+08	2.73386e+08	5.0725e+08	2.3141e+08	5.32799e+08	7.01726e+08	6.00911e+08	4.12225e+08	7.29243e+08	5.71977e+08	8.62921e+08
Com_541_pos	SM (d23:1/12:1)	C40 H79 N2 O6 P	714.567	9.304	SM	Partial match	Full match	1.35616e+09	1.45178e+09	1.51651e+08	1.51946e+08	3.89916e+07	1.081e+09	9.03464e+07	1.06585e+08	9.55176e+08	1.50246e+09	6.24378e+07	4.66583e+08	4.81695e+07	6.88958e+07	1.89166e+09	8.46833e+07	9.65768e+07	2.83228e+09	7.60588e+07	9.91762e+07
Com_978_pos	PC (16:1/20:2)	C44 H82 N O8 P	783.577	11.305	PC	Partial match	Full match	4.31519e+08	7.85756e+08	6.0126e+08	4.93718e+08	2.15982e+08	5.92608e+08	5.53163e+08	8.75616e+08	6.99301e+08	9.32718e+08	4.55328e+08	4.03845e+08	3.42942e+08	3.87752e+08	5.06854e+08	6.37678e+08	6.58487e+08	5.49179e+08	4.06519e+08	5.20342e+08
Com_1304_pos	PC (20:3/20:4)	C48 H82 N O8 P	831.577	9.177	PC	Partial match	Full match	3.48623e+08	2.3567e+08	3.39171e+08	3.86079e+08	8.97679e+07	3.46124e+08	2.28552e+08	4.03624e+08	3.83575e+08	4.77043e+08	3.27123e+08	3.72902e+08	2.67522e+08	2.72882e+08	3.77947e+08	3.00628e+08	3.43531e+08	5.63077e+08	3.43615e+08	5.44055e+08
Com_6252_pos	PC (10:0/11:0)	C29 H58 N O8 P	579.39	3.021	PC	Partial match	Full match	1.56513e+06	2.78714e+06	2.13437e+06	1.67854e+06	195136	1.54646e+06	1.57188e+06	1.71181e+06	1.64143e+06	2.62545e+06	852830	2.38439e+06	539267	1.63441e+06	2.92712e+06	2.46165e+06	2.08159e+06	2.53287e+06	2.90457e+06	2.02388e+06
Com_276_pos	PC (16:2e/17:2)	C41 H76 N O7 P	725.535	8.968	PC	Partial match	Full match	5.95551e+09	4.26884e+09	5.92797e+09	4.52052e+09	1318011990	5.41303e+09	4.70541e+09	5.41545e+09	4.31279e+09	4.69826e+09	4.85494e+09	3786866160	3.584e+09	4.2797e+09	5.78697e+09	6.14099e+09	5.04228e+09	4.77992e+09	3.40209e+09	5.23769e+09
Com_2846_pos	SM (d24:0/13:0)	C42 H87 N2 O6 P	746.63	11.868	SM	No results	Full match	6.13348e+07	5.36452e+07	9.28439e+07	8.97509e+07	5.39863e+07	1.179e+08	1.01345e+08	5.67771e+07	6.98469e+07	9.03834e+07	4.62748e+07	5.68561e+07	4.17855e+07	5.73434e+07	6.37951e+07	6.504e+07	4.58098e+07	5.7403e+07	4.8449e+07	6.13844e+07
Com_2047_pos	PC (15:1/20:3)	C43 H78 N O8 P	767.549	10.913	PC	Partial match	Full match	1.55228e+08	2.21953e+08	2.30704e+08	1.79249e+08	1.01883e+08	2.49144e+08	1.43129e+08	2.08016e+08	1.52009e+08	2.79254e+08	1.28182e+08	9.28391e+07	9.93452e+07	1.50097e+08	1.47275e+08	2.02449e+08	2.0715e+08	2.00055e+08	1.51476e+08	1.7079e+08
Com_139_pos	PC (14:1e/24:4)	C46 H84 N O7 P	793.597	10.549	PC	Partial match	Full match	1.47606e+10	1.13975e+10	1.80491e+10	1.77383e+10	3.69062e+09	1.21381e+10	1.07105e+10	1.15549e+10	1.18013e+10	1.53947e+10	7.29446e+09	10541345419	6.74321e+09	1.07165e+10	14939510853	1.41244e+10	1.09288e+10	13989249091	1.18561e+10	1.49852e+10
Com_336_pos	PC (15:1/18:1)	C41 H78 N O8 P	743.548	11.206	PC	Partial match	Full match	4.73837e+09	2.74137e+09	4.87142e+09	5.73807e+09	1.94321e+09	5.65336e+09	5.07845e+09	3.53696e+09	3.38731e+09	4.61008e+09	2.92796e+09	2.43591e+09	2804281121	4.03146e+09	5.30537e+09	5.11258e+09	4.78231e+09	3.76134e+09	2.68313e+09	3.27249e+09
Com_5312_pos	PC (20:1/21:2)	C49 H92 N O8 P	853.655	12.903	PC	Partial match	Full match	8.43161e+06	5.56898e+06	1.84929e+07	1.0291e+07	5.9972e+06	7.75091e+06	7.08229e+06	8.14903e+06	5.11461e+06	7.48029e+06	6.00127e+06	4.44812e+06	5.06301e+06	6.6684e+06	1.03941e+07	8.53162e+06	8.32621e+06	6.35358e+06	5.04611e+06	9.53803e+06
Com_4746_pos	PC (16:0e/26:2)	C50 H98 N O7 P	855.708	14.474	PC	Partial match	Full match	3.21119e+07	1.37003e+07	2.79863e+07	2.41425e+07	8.24855e+06	2.55933e+07	1.82486e+07	1.17137e+07	1.78214e+07	2.81689e+07	4.44341e+06	1.64747e+07	4.79444e+06	6.19001e+06	1.1855e+07	2.09806e+07	1.23622e+07	9.72055e+06	7.30224e+06	1.62589e+07
Com_1599_pos	PC (14:1e/19:2)	C41 H78 N O7 P	727.551	9.959	PC	Partial match	Full match	2.4439e+08	2.4027e+08	2.57923e+08	3.89093e+08	1.21732e+08	4.41445e+08	3.89205e+08	2.6654e+08	2.89347e+08	3.80484e+08	2.22567e+08	2.95631e+08	1.99359e+08	3.02246e+08	4.37648e+08	3.4382e+08	2.98511e+08	4.08773e+08	2.6604e+08	2.71675e+08
Com_178_pos	PC (22:6e/16:0)	C46 H82 N O7 P	791.582	10.379	PC	Partial match	Full match	9.94806e+09	8.05827e+09	1.09767e+10	1.49139e+10	3.48587e+09	1.14236e+10	9.93407e+09	8.63623e+09	7.89284e+09	1.19345e+10	5.95449e+09	9.50677e+09	5.04417e+09	9.5275e+09	10296677015	1.00388e+10	9.49777e+09	1.19559e+10	1.00362e+10	1.22941e+10
Com_4559_pos	PE (22:4/24:4)	C51 H86 N O8 P	871.606	13.375	PE	No results	Full match	1.7701e+07	3.58151e+07	2.15722e+07	4.34212e+07	7.13076e+06	3.23501e+07	2.28269e+07	3.27477e+07	1.88907e+07	3.15113e+07	1.11314e+07	1.21557e+07	1.68403e+07	1.19197e+07	2.14372e+07	2.73438e+07	1.69972e+07	1.74956e+07	2.229e+07	1.63916e+07
Com_4233_pos	Cer-NDS (d18:0/24:2)	C42 H81 N O3	647.621	13.623	Cer	Partial match	Full match	2.35091e+07	2.88941e+07	2.23679e+07	1.57476e+07	1.90831e+07	2.89112e+07	2.44444e+07	2.63173e+07	2.17795e+07	3.81859e+07	3.18685e+07	1.90344e+07	3.07532e+07	3.25475e+07	2.65713e+07	2.59883e+07	2.57265e+07	2.77174e+07	1.79619e+07	2.85871e+07
Com_5276_pos	PC (16:0e/19:2)	C43 H84 N O7 P	757.598	12.754	PC	Partial match	Full match	1.35312e+07	1.94685e+07	1.67266e+07	1.21608e+07	2.94197e+06	1.27977e+07	1.07312e+07	7.70442e+06	7.32307e+06	1.31685e+07	5.68851e+06	6.30032e+06	4.29365e+06	6.1817e+06	1.03415e+07	6.29392e+06	9.45536e+06	8.57394e+06	7.91894e+06	1.4831e+07
Com_187_pos	TAG (17:0-18:1-18:2)	C56 H102 O6	870.767	16.805	TAG	Partial match	Full match	1.60459e+09	1.65519e+09	8.27292e+08	2.59842e+08	4.75267e+09	3.9905e+08	1.45738e+09	8.27536e+08	1.85669e+09	2.41599e+08	3.0261e+09	3.04698e+09	3.1365e+09	2.51328e+09	3.68633e+08	2.60238e+08	1.20544e+09	1.047e+09	3.46471e+09	8.31784e+08
Com_3048_pos	PE (20:2/20:3)	C45 H80 N O8 P	793.56	12.223	PE	Partial match	Full match	1.02017e+08	7.99102e+07	9.05629e+07	1.58801e+08	3.38188e+07	7.75426e+07	7.06182e+07	6.66112e+07	5.92356e+07	7.81181e+07	4.67178e+07	6.4083e+07	4.90948e+07	5.69742e+07	1.00263e+08	1.08245e+08	8.32528e+07	9.82379e+07	9.98962e+07	7.9216e+07
Com_4446_pos	PC (20:5e/22:2)	C50 H88 N O7 P	845.629	11.451	PC	Partial match	Full match	1.89962e+07	1.50926e+07	1.92381e+07	3.61058e+07	1.62191e+07	2.72612e+07	3.32166e+07	1.572e+07	2.05061e+07	1.77958e+07	1.22644e+07	6.00288e+06	1.19451e+07	2.42798e+07	5.84022e+06	2.40063e+07	1.17371e+07	1.59553e+07	9.72566e+06	1.01507e+07
Com_1768_pos	Cer-NS (d16:1/24:1)	C40 H77 N O3	619.59	13.443	Cer	Partial match	Full match	1.78469e+08	1.52453e+08	2.16574e+08	2.23475e+08	1.21494e+08	2.94723e+08	1.93783e+08	1.73593e+08	1.32673e+08	2.14632e+08	1.29935e+08	1.25121e+08	1.14933e+08	1.19215e+08	2.36279e+08	2.38519e+08	2.86341e+08	1.87411e+08	1.44605e+08	1.56801e+08
Com_2945_pos	PC (18:2/24:4)	C50 H88 N O8 P	861.624	10.654	PC	Partial match	Full match	7.26267e+07	9.19988e+07	8.84179e+07	6.39914e+07	4.09087e+07	9.57576e+07	6.22811e+07	1.10855e+08	8.36553e+07	1.09727e+08	3.79983e+07	4.57415e+07	3.10249e+07	4.56639e+07	7.45221e+07	8.64615e+07	5.0573e+07	8.25619e+07	6.2383e+07	8.01754e+07
Com_6160_pos	PC (16:2/16:3)	C40 H70 N O8 P	723.481	8.087	PC	Partial match	Full match	2.75358e+06	2.60024e+06	3.5087e+06	1.90034e+06	1.29339e+06	5.53876e+06	3.17716e+06	2.5784e+06	1.36985e+06	2.96406e+06	3.03644e+06	2.00399e+06	1.93262e+06	3.45143e+06	2.90787e+06	3.72526e+06	2.97892e+06	4.48906e+06	2.69279e+06	3.66033e+06
Com_4992_pos	PE (21:0/22:5)	C48 H86 N O8 P	835.607	12.855	PE	Partial match	Full match	1.20302e+07	1.89893e+07	1.84373e+07	1.30123e+07	6.98756e+06	1.86644e+07	1.01169e+07	1.43314e+07	1.63414e+07	1.72231e+07	6.79986e+06	1.52959e+07	9.1043e+06	1.01023e+07	1.47223e+07	1.62713e+07	2.18431e+07	1.38897e+07	8.7442e+06	1.20562e+07
Com_887_pos	PC (18:2e/19:2)	C45 H84 N O7 P	781.597	10.714	PC	Partial match	Full match	1.18266e+09	1.84381e+08	1.99486e+08	2.56291e+08	2.692e+08	1.57148e+08	4.957e+08	1.21255e+08	6.08815e+08	1.96134e+08	6.46587e+08	7.19159e+08	7.23972e+07	8.69981e+08	9.71666e+08	1.13922e+09	662503691	8.73287e+08	8.22626e+08	1.06743e+09
Com_3681_pos	PC (18:1/21:2)	C47 H88 N O8 P	825.623	12.019	PC	Partial match	Full match	4.1143e+07	4.54911e+07	7.31072e+07	8.73271e+07	2.35809e+07	7.5135e+07	5.84873e+07	5.99531e+07	5.30641e+07	4.99313e+07	3.31342e+07	3.06519e+07	2.40111e+07	6.82514e+07	4.92536e+07	6.31509e+07	3.25706e+07	4.4239e+07	4.43501e+07	2.50147e+07
Com_4121_pos	PE (20:2/20:2)	C45 H82 N O8 P	795.575	13.415	PE	Partial match	Full match	4.51928e+07	5.38045e+07	4.25051e+07	5.13672e+07	1.82982e+07	4.04477e+07	4.12446e+07	4.59161e+07	4.07917e+07	4.88913e+07	2.53747e+07	2.22563e+07	2.32834e+07	3.08535e+07	5.41003e+07	4.50733e+07	4.25242e+07	3.62977e+07	3.00012e+07	3.45571e+07
Com_5789_pos	PC (18:5e/21:0)	C47 H86 N O7 P	807.612	12.465	PC	Partial match	Full match	5.43799e+06	4.86322e+06	9.81755e+06	8.59826e+06	3.46885e+06	6.65412e+06	3.70695e+06	4.21383e+06	5.71996e+06	1.1199e+07	5.70906e+06	4.74229e+06	2.73427e+06	2.87557e+06	5.03132e+06	6.00944e+06	7.45896e+06	6.76377e+06	5.1296e+06	7.2081e+06
Com_3679_pos	PC (22:6e/20:0)	C50 H90 N O7 P	847.644	11.652	PC	Partial match	Full match	3.32632e+07	4.44505e+07	5.04777e+07	4.9121e+07	2.01383e+07	5.90712e+07	5.62498e+07	6.10548e+07	4.99489e+07	7.87475e+07	3.79552e+07	3.44971e+07	2.30497e+07	2.5663e+07	3.60021e+07	5.16278e+07	4.79972e+07	4.86007e+07	3.30912e+07	6.3856e+07
Com_1622_pos	PC (18:0e/13:0)	C39 H80 N O7 P	705.566	10.948	PC	Partial match	Full match	3.73766e+08	2.92157e+08	3.954e+08	4.88049e+08	1.21763e+08	2.99246e+08	2.85486e+08	3.05665e+08	2.6695e+08	2.87688e+08	2.18837e+08	2.01173e+08	1.887e+08	3.82244e+08	2.80463e+08	2.8629e+08	2.26264e+08	2.72397e+08	2.16186e+08	2.7309e+08
Com_2715_pos	PE (22:2/22:2)	C49 H90 N O8 P	851.641	14.404	PE	Partial match	Full match	8.34929e+07	1.04962e+08	9.34386e+07	7.50774e+07	4.56979e+07	1.09619e+08	8.25572e+07	1.28359e+08	8.62664e+07	1.64159e+08	3.67631e+07	5.03777e+07	4.45361e+07	4.51841e+07	3.91636e+07	5.91107e+07	7.49981e+07	6.79514e+07	3.4738e+07	5.32716e+07
Com_2688_pos	PC (14:0e/26:4)	C48 H90 N O7 P	823.645	12.161	PC	Partial match	Full match	1.10977e+08	1.03417e+08	1.36647e+08	1.04057e+08	4.45147e+07	1.06549e+08	9.79829e+07	1.10627e+08	1.21043e+08	1.4146e+08	5.79458e+07	9.61608e+07	5.06719e+07	8.43137e+07	1.29373e+08	9.26762e+07	8.58981e+07	1.27223e+08	8.15927e+07	1.4286e+08
Com_5760_pos	PC (19:0/20:0)	C47 H94 N O8 P	831.672	14.484	PC	Partial match	Full match	6.32217e+06	4.91623e+06	8.14953e+06	5.37634e+06	4.21735e+06	7.70566e+06	4.63715e+06	5.62298e+06	4.62061e+06	8.06122e+06	2.71383e+06	3.94339e+06	2.16656e+06	4.05402e+06	3.73251e+06	3.26893e+06	3.55828e+06	4.82986e+06	2.40909e+06	4.38095e+06
Com_2800_pos	Cer-NS (d17:1/22:0)	C39 H77 N O3	607.59	13.812	Cer	Partial match	Full match	7.65166e+07	7.65565e+07	1.34846e+08	1.16131e+08	5.64644e+07	1.50012e+08	1.38953e+08	9.96566e+07	7.95306e+07	111432650	5.53441e+07	7.49402e+07	8.60393e+07	6.7278e+07	1.16861e+08	1.10904e+08	1.2152e+08	1.02623e+08	8.06314e+07	8.83042e+07
Com_3289_pos	PC (20:0/21:1)	C49 H96 N O8 P	857.687	14.522	PC	Partial match	Full match	9.74645e+07	3.99468e+07	7.65302e+07	6.8499e+07	2.41626e+07	6.98867e+07	5.4546e+07	3.15422e+07	4.11692e+07	7.65044e+07	1.70013e+07	4.63756e+07	1.84061e+07	1.6897e+07	4.7492e+07	3.69656e+07	3.5675e+07	3.37961e+07	4.78458e+06	3.79833e+07
Com_709_pos	PC (18:4e/17:1)	C43 H78 N O7 P	751.551	9.789	PC	Partial match	Full match	6.33245e+08	7.74027e+08	8.09307e+08	1.05679e+09	3.42346e+08	767135521	8.67258e+08	8.19221e+08	6.00437e+08	8.84582e+08	4.56143e+08	8.9492e+08	3.9121e+08	9.32947e+08	9.29373e+08	9.95529e+08	7.91158e+08	1.56701e+09	8.23385e+08	1.59671e+09
Com_1949_pos	SM (d27:1/12:1)	C44 H87 N2 O6 P	770.628	11.619	SM	Partial match	Full match	2.62485e+08	1.68851e+08	2.51784e+08	3.14086e+08	9.21654e+07	2.576e+08	2.12967e+08	1.81272e+08	1.97886e+08	2.57477e+08	1.6508e+08	1.54202e+08	2.84081e+07	7.52455e+07	2.36013e+08	2.63369e+08	2.1532e+08	2.27502e+08	1.54195e+08	2.32064e+08
Com_58_pos	PC (18:2e/16:0)	C42 H82 N O7 P	743.582	11.392	PC	Partial match	Full match	2.866e+10	1.97045e+10	2.77074e+10	3.91887e+10	1.06595e+10	2.87112e+10	2.36386e+10	23591156887	22853306965	2.9781e+10	2.07402e+10	2.51231e+10	1.81121e+10	2.52534e+10	3.44348e+10	31841067098	2.95146e+10	2.92579e+10	2.49004e+10	2.90795e+10
Com_408_pos	PC (14:0e/22:3)	C44 H84 N O7 P	769.597	11.011	PC	Partial match	Full match	2.18055e+09	2.07772e+09	2.59632e+09	3.19988e+09	5.81749e+08	2.04508e+09	1.51e+09	2.47062e+09	1.85509e+09	2.67933e+09	1.33499e+09	2.84511e+09	1.21845e+09	1.69512e+09	3.59774e+09	2.26593e+09	2.28019e+09	2.85054e+09	2.49096e+09	3.02738e+09
Com_4386_pos	PC (21:2/20:4)	C49 H86 N O8 P	847.608	12.407	PC	Partial match	Full match	2.24624e+07	2.68369e+07	3.04135e+07	2.16721e+07	1.11576e+07	3.45086e+07	2.72576e+07	2.73258e+07	3.04097e+07	4.67996e+07	1.26596e+07	1.40284e+07	1.00838e+07	1.47918e+07	2.3167e+07	1.95863e+07	1.85894e+07	1.91216e+07	1.37454e+07	2.09976e+07
Com_3005_pos	DAG (18:0/22:6)	C43 H72 O5	668.538	12.558	DAG	Partial match	Full match	3.34421e+07	2.65162e+07	3.53743e+07	4.2062e+07	4.72764e+07	2.36877e+07	1.17146e+07	2.70073e+07	3.69943e+07	2.52821e+07	1.27302e+07	3.53709e+07	2.37554e+07	8.04579e+06	3.5332e+07	2.92499e+07	2.55128e+07	2.09566e+07	2.38252e+07	3.56061e+07
Com_1243_pos	PC (18:4e/16:0)	C42 H78 N O7 P	739.551	9.953	PC	Partial match	Full match	4.10886e+08	3.37672e+08	4.249e+08	5.591e+08	9.96051e+07	2.69638e+08	2.43556e+08	2.41034e+08	3.56194e+08	3.71842e+08	2.80592e+08	3.81803e+08	2.94813e+08	3.24638e+08	6.86082e+08	5.87811e+08	5.08223e+08	7.19233e+08	4.32565e+08	5.1816e+08
Com_2402_pos	PE (18:1/24:1)	C47 H90 N O8 P	827.639	14.183	PE	Partial match	Full match	1.65169e+08	1.2159e+08	1.45712e+08	1.15802e+08	7.67026e+07	1.85941e+08	1.22594e+08	1.10412e+08	1.22167e+08	1.99181e+08	7.05214e+07	8.87857e+07	5.49947e+07	8.17725e+07	9.18383e+07	1.35324e+08	1.00156e+08	1.03043e+08	7.35896e+07	1.34048e+08
Com_2676_pos	PC (18:5e/21:2)	C47 H82 N O7 P	803.582	10.602	PC	Partial match	Full match	1.23568e+08	9.48181e+07	1.58028e+08	1.74967e+08	4.37865e+07	1.22099e+08	1.26517e+08	7.13493e+07	1.10906e+08	1.35902e+08	6.48145e+07	9.02001e+07	4.85846e+07	7.26096e+07	1.29132e+08	1.3366e+08	9.28169e+07	1.21316e+08	1.03317e+08	1.22027e+08
Com_936_pos	PC (15:1/16:1)	C39 H74 N O8 P	715.515	10.301	PC	Partial match	Full match	4.8029e+08	6.40696e+08	6.1493e+08	6.25945e+08	3.1946e+08	1.10884e+09	8.28093e+08	9.48896e+08	7.98311e+08	1.03724e+09	7.53971e+08	4.56834e+08	6.43333e+08	7.72204e+08	1.08282e+09	8.29913e+08	9.44697e+08	8.61645e+08	5.48727e+08	7.3111e+08
Com_1574_pos	SM (d28:3/14:1)	C47 H89 N2 O6 P	808.645	11.142	SM	No results	Full match	2.48184e+08	3.38611e+08	2.71093e+08	2.66359e+08	1.64547e+08	2.85352e+08	2.25448e+08	2.19334e+08	2.19678e+08	4.11201e+08	1.58844e+08	4.5144e+07	1.16403e+08	2.06807e+08	1.93396e+08	9.68594e+07	1.28902e+08	2.13637e+08	1.93292e+08	2.55955e+08
Com_1968_pos	PE (20:3e/18:0)	C43 H82 N O7 P	755.583	13.219	PE	Partial match	Full match	1.17925e+08	9.04079e+07	1.29781e+08	1.05938e+08	1.08013e+08	1.6328e+08	1.56126e+08	1.07162e+08	1.10777e+08	1.0213e+08	5.6349e+07	7.88934e+07	6.22655e+07	6.23916e+07	8.5737e+07	9.33308e+07	1.43128e+08	8.06709e+07	5.79709e+07	8.99105e+07
Com_467_pos	PC (20:2/20:3)	C48 H86 N O8 P	835.608	10.639	PC	Partial match	Full match	2.49536e+09	1.58296e+09	3.27015e+09	2.71863e+09	7.28307e+08	2.1356e+09	1.83719e+09	1.54375e+09	1.22895e+09	1843043792	1.03368e+09	1.05662e+09	8.08103e+08	1.43907e+09	1.63039e+09	1.75223e+09	1.53264e+09	1.55629e+09	1.30437e+09	1.30386e+09
Com_4523_pos	PC (17:1/20:2)	C45 H84 N O8 P	797.594	12.666	PC	Partial match	Full match	1.7103e+07	2.36059e+07	2.08514e+07	2.46221e+07	1.52339e+07	3.26212e+07	2.74112e+07	2.76866e+07	2.77451e+07	2.98445e+07	1.32815e+07	1.09397e+07	1.20775e+07	1.67831e+07	1.92191e+07	2.06326e+07	2.18416e+07	1.73602e+07	1.23392e+07	1.86631e+07
Com_2000_pos	PC (18:4e/21:2)	C47 H84 N O7 P	805.597	11.306	PC	Partial match	Full match	2.29459e+08	1.42825e+08	2.70448e+08	2.52299e+08	4.24297e+07	1.23614e+08	1.16405e+08	1.42989e+08	1.33736e+08	1.73497e+08	8.56333e+07	1.40334e+08	6.06776e+07	8.76119e+07	1.54178e+08	1.88295e+08	1.56205e+08	1.55787e+08	1.29293e+08	1.96789e+08
Com_1983_pos	PC (17:0/22:6)	C47 H82 N O8 P	819.577	10.141	PC	Partial match	Full match	2.27436e+08	1.62053e+08	2.7451e+08	2.55718e+08	5.63282e+07	1.77861e+08	1.40426e+08	1.03661e+08	1.43067e+08	2.22013e+08	9.87222e+07	8.87297e+07	5.68131e+07	9.27902e+07	1.5029e+08	1.69947e+08	1.04673e+08	1.5701e+08	1.31371e+08	1.63467e+08
Com_141_pos	PC (14:0e/22:2)	C44 H86 N O7 P	771.613	11.587	PC	Partial match	Full match	1.50474e+10	8.90493e+09	1.74607e+10	1.70832e+10	4.50336e+09	1.59934e+10	1.21633e+10	1.04941e+10	1.03346e+10	1.40976e+10	8.93217e+09	1.14458e+10	8.50967e+09	9.11739e+09	1.65788e+10	1.54595e+10	1.4649e+10	1.36049e+10	9.89526e+09	1.63231e+10
Com_842_pos	Cer-NS (d18:2/24:1)	C42 H79 N O3	645.605	13.276	Cer	No results	Full match	5.56705e+08	8.39098e+08	7.85292e+08	8.5285e+08	5.12559e+08	1.31798e+09	1.10052e+09	7.13581e+08	7.92014e+08	1.06348e+09	5.06549e+08	4.76043e+08	5.137e+08	5.71118e+08	9.06696e+08	9.26093e+08	9.74883e+08	6.72248e+08	5.32017e+08	7.14251e+08
Com_4816_pos	Cer-NDS (d18:0/20:1)	C38 H75 N O3	593.574	12.592	Cer	Partial match	Full match	1.40884e+07	1.01329e+07	1.40701e+07	1.25859e+07	7.83296e+06	1.66235e+07	1.41311e+07	1.22811e+07	1.07532e+07	2.64271e+07	1.12607e+07	2.20122e+07	1.14782e+07	1.13168e+07	1.65303e+07	2.80665e+07	1.45263e+07	1.37911e+07	5.58619e+06	1.0333e+07
Com_2485_pos	PC (22:3e/10:0)	C40 H76 N O7 P	713.533	9.077	PC	Partial match	Full match	1.49413e+08	1.24049e+08	1.83238e+08	1.87185e+08	4.15745e+07	1.25579e+08	1.00513e+08	1.14972e+08	1.09355e+08	1.17622e+08	9.6335e+07	9.98399e+07	7.24382e+07	7.01077e+07	1.49795e+08	1.50422e+08	1.29947e+08	1.63575e+08	8.02509e+07	1.27159e+08
Com_682_pos	SM (d28:1/14:1)	C47 H93 N2 O6 P	812.677	13.452	SM	Partial match	Full match	1.32769e+09	9.26771e+08	1.15147e+09	1.39504e+09	5.90016e+08	2.03759e+09	1.30668e+09	1.04466e+09	9.64106e+08	1.38229e+09	7.11628e+08	5.83737e+08	5.36056e+08	7.43849e+08	9.01794e+08	1.11731e+09	1.39897e+09	9.226e+08	8.5719e+08	1.21884e+09
Com_582_pos	PE (16:2e/22:3)	C43 H78 N O7 P	751.551	11.445	PE	Partial match	Full match	1.04379e+09	1.7073e+09	1.76408e+09	2.29644e+09	7.69478e+08	1.81554e+09	1.4731e+09	1.62309e+09	1.47611e+09	2.54869e+09	9.39611e+08	1.28289e+09	6.95054e+08	1.61451e+09	1.95444e+09	2.37094e+09	1.74369e+09	2.23237e+09	1.59156e+09	1.9644e+09
Com_3146_pos	PC (17:1/20:3)	C45 H82 N O8 P	795.577	12.438	PC	Partial match	Full match	5.62373e+07	6.23075e+07	7.99061e+07	7.68173e+07	2.70656e+07	8.49745e+07	6.10647e+07	7.43239e+07	6.77355e+07	1.01931e+08	5.77322e+07	5.64464e+07	4.51885e+07	6.23969e+07	8.13346e+07	8.22497e+07	9.37567e+07	7.14096e+07	4.97268e+07	9.80798e+07
Com_724_pos	SM (d20:0/12:1)	C37 H75 N2 O6 P	674.535	8.611	SM	Partial match	Full match	1.02441e+09	1.12933e+09	1.27404e+09	1.25853e+09	3.93651e+08	1.19748e+09	7.69088e+08	1.08042e+09	8.81195e+08	1.07834e+09	1.08124e+09	8.44347e+08	6.67181e+08	1.15452e+09	1.60917e+09	1.56119e+09	1.42287e+09	1.20424e+09	8.35711e+08	1.35549e+09
Com_5480_pos	PC (18:1/20:5)	C46 H80 N O8 P	805.562	8.161	PC	Partial match	Full match	4.82622e+06	4.82156e+06	3.73584e+06	2.97041e+06	700408	2.18466e+06	1.47996e+07	2.36865e+06	2.09757e+06	2.25887e+06	2.0195e+06	4.80749e+06	2.25611e+06	3.04178e+06	3.61755e+06	3.31571e+06	2.85253e+06	4.62626e+06	4.08319e+06	2.89261e+06
Com_2509_pos	PS (20:1/20:2)	C46 H84 N O10 P	841.582	12.027	PS	Partial match	Full match	1.46686e+08	8.67854e+07	1.63129e+08	9.57905e+07	5.30681e+07	8.46049e+07	1.18265e+08	8.24586e+07	9.92754e+07	1.05118e+08	8.19355e+07	7.53613e+07	7.14647e+07	1.85722e+08	1.03553e+08	1.95155e+08	7.33374e+07	1.3522e+08	9.62076e+07	1.21829e+08
Com_4596_pos	PC (20:3e/21:1)	C49 H92 N O7 P	837.659	12.566	PC	No results	Full match	2.12896e+07	1.98966e+07	3.66735e+07	2.45648e+07	1.00304e+07	2.28181e+07	1.75495e+07	1.84145e+07	1.63599e+07	1.98475e+07	1.25484e+07	1.54878e+07	8.18854e+06	1.11335e+07	1.63998e+07	1.68461e+07	1.76977e+07	2.08452e+07	1.16777e+07	2.811e+07
Com_2219_pos	PC (16:2e/21:2)	C45 H84 N O7 P	781.598	10.457	PC	Partial match	Full match	1.44781e+08	1.72876e+08	1.74858e+08	1.89619e+08	3.65857e+07	1.42213e+08	1.15653e+08	1.49989e+08	1.75197e+08	2.21602e+08	1.22136e+08	1.37867e+08	1.00477e+08	1.31998e+08	2.00877e+08	1.832e+08	1.7161e+08	1.86075e+08	1.60177e+08	2.0991e+08
Com_5603_pos	PC (21:2/20:3)	C49 H88 N O8 P	849.625	12.733	PC	Partial match	Full match	9.89151e+06	9.0551e+06	1.29785e+07	1.02434e+07	5.24188e+06	1.24974e+07	9.51061e+06	9.57581e+06	5.15709e+06	1.13058e+07	3.8198e+06	5.52697e+06	2.90925e+06	4.99833e+06	7.1849e+06	8.28637e+06	6.56409e+06	7.5937e+06	4.13666e+06	8.46688e+06
Com_4520_pos	PS (20:0/21:1)	C47 H90 N O10 P	859.628	14.207	PS	Partial match	Full match	3.87395e+07	2.4262e+07	3.38594e+07	1.7296e+07	1.01998e+07	1.85526e+07	3.59553e+07	3.34596e+07	1.75407e+07	4.1055e+07	1.17388e+07	1.2873e+07	6.97544e+06	2.98641e+07	1.06835e+07	2.22052e+07	1.85942e+07	2.17189e+07	1.3575e+07	2.68529e+07
Com_4004_pos	PC (16:1/18:4)	C42 H74 N O8 P	751.515	8.026	PC	Partial match	Full match	2.56394e+07	1.02173e+07	3.01112e+07	3.70277e+07	8.07768e+06	1.29729e+07	1.93703e+07	1.43864e+07	6.24415e+06	1.69682e+07	3.93303e+07	3.44329e+07	1.19612e+07	2.78793e+07	2.58083e+07	3.04854e+07	1.50775e+07	3.76494e+07	2.27406e+07	3.34439e+07
Com_1257_pos	PC (22:5e/18:0)	C48 H88 N O7 P	821.629	12.243	PC	Partial match	Full match	4.76577e+08	3.65968e+08	6.45776e+08	6.17351e+08	1.54791e+08	3.55526e+08	3.23625e+08	4.1966e+08	4.2674e+08	5.93708e+08	1.84371e+08	3.56763e+08	1.57025e+08	2.48666e+08	3.54207e+08	3.16883e+08	3.26808e+08	3.84698e+08	3.34736e+08	5.83899e+08
Com_527_pos	PE (20:3/20:3)	C45 H78 N O8 P	791.546	10.976	PE	Partial match	Full match	1.54077e+09	2.1239e+09	1.87907e+09	2.07296e+09	6.20945e+08	2.13874e+09	1.60094e+09	2.0212e+09	1.73187e+09	2.5579e+09	1.48661e+09	1.83768e+09	1.06649e+09	1.27881e+09	2.69461e+09	2.58266e+09	2.27358e+09	2.65159e+09	1.88823e+09	2.21428e+09
Com_240_pos	PC (19:2/19:2)	C46 H84 N O8 P	809.593	10.594	PC	Partial match	Full match	5.95267e+09	4.47342e+09	7.59596e+09	7.72334e+09	2.33504e+09	7.74815e+09	8.43828e+09	5.79546e+09	4.45604e+09	3.7646e+09	3.38455e+09	2.34233e+09	1.79492e+09	4.93665e+09	5.48937e+09	6.34565e+09	4.47757e+09	6.81217e+09	3.99572e+09	4.42286e+09
Com_5768_pos	PC (18:3/20:5)	C46 H76 N O8 P	801.53	8.008	PC	Partial match	Full match	7.11951e+06	4.01595e+06	3.96412e+06	4.28233e+06	1.15968e+06	4.28358e+06	2.98046e+06	4.17901e+06	3.89955e+06	3.85519e+06	5.94956e+06	6.83902e+06	4.86418e+06	6.53598e+06	5.99048e+06	4.00248e+06	5.2628e+06	1.042e+07	7.07449e+06	9.76925e+06
Com_1241_pos	PS (19:2/19:2)	C44 H78 N O10 P	811.535	10.435	PS	Partial match	Full match	3.90716e+08	5.89657e+08	4.93834e+08	4.12886e+08	1.58899e+08	3.59371e+08	4.03343e+08	4.12508e+08	3.80293e+08	6.29606e+08	4.51582e+08	3.37224e+08	3.05632e+08	5.41239e+08	5.37013e+08	7.17582e+08	4.6314e+08	5.30375e+08	4.31375e+08	4.8392e+08
Com_3751_pos	PC (20:0/20:0)	C48 H96 N O8 P	845.687	14.83	PC	Partial match	Full match	4.62168e+07	3.68889e+07	6.32463e+07	4.74077e+07	2.68515e+07	6.97546e+07	5.17295e+07	3.96673e+07	4.20974e+07	4.8194e+07	1.21362e+07	2.32456e+07	1.29056e+07	2.83495e+07	2.8965e+07	2.9799e+07	3.74347e+07	3.85393e+07	2.68868e+07	3.4563e+07
Com_340_pos	PC (14:0e/24:4)	C46 H86 N O7 P	795.613	11.697	PC	Partial match	Full match	3.99057e+09	2.94386e+09	5.16301e+09	5.60924e+09	1.31423e+09	3.49919e+09	2.99296e+09	3.25742e+09	3.87392e+09	4.73469e+09	2.01258e+09	3.03236e+09	1.62099e+09	3.01071e+09	3.42058e+09	3.41945e+09	3.22243e+09	3.68097e+09	3.00096e+09	5.02815e+09
Com_5017_pos	PE (21:0/22:4)	C48 H88 N O8 P	837.624	14.017	PE	Partial match	Full match	1.24805e+07	1.47563e+07	1.43062e+07	1.2113e+07	6.23526e+06	1.19682e+07	1.15474e+07	1.40564e+07	1.96067e+07	1.91571e+07	5.17608e+06	5.22199e+06	4.78627e+06	5.51421e+06	8.49902e+06	9.51242e+06	1.33004e+07	7.89449e+06	5.44496e+06	1.05831e+07
Com_2392_pos	PC (17:2/20:5)	C45 H76 N O8 P	789.53	9.763	PC	Partial match	Full match	1.4674e+08	1.18249e+08	1.5756e+08	3.219e+08	3.72618e+07	8.95025e+07	1.2594e+08	8.85277e+07	1.20175e+08	1.74568e+08	8.7237e+07	8.12263e+07	4.90031e+07	8.09715e+07	1.09417e+08	1.10912e+08	9.20416e+07	1.0946e+08	1.27985e+08	1.13944e+08
Com_378_pos	PC (20:3/20:3)	C48 H84 N O8 P	833.593	10.674	PC	Partial match	Full match	3.7584e+09	3.06316e+09	3.82539e+09	4.20426e+09	1.11814e+09	3.39434e+09	2.63246e+09	2.51249e+09	2.45304e+09	4.9335e+09	2.17207e+09	2.19337e+09	1.82041e+09	2.20995e+09	3.39931e+09	5.50892e+09	2.56738e+09	3.22193e+09	2.44283e+09	3.05902e+09
Com_4683_pos	SM (d17:0/13:1)	C35 H71 N2 O6 P	646.504	7.591	SM	Partial match	Full match	2.90829e+07	2.15331e+07	3.14641e+07	2.10867e+07	7.063e+06	3.03272e+07	2.08304e+07	2.00033e+07	2.39591e+07	3.08336e+07	9.82275e+06	9.48986e+06	1.13274e+07	1.64417e+07	2.67218e+07	2.16568e+07	2.89338e+07	1.26012e+07	1.41235e+07	2.07626e+07
Com_1144_pos	HexCer-NS (d18:1/22:1)	C46 H87 N O8	781.643	13.197	GlcCer	Partial match	Full match	4.14256e+08	1.92384e+08	4.14187e+08	1.97516e+08	2.30777e+08	5.31621e+08	2.78306e+08	1.72619e+08	2.19697e+08	5.41323e+08	1.33146e+08	5.66931e+08	1.93348e+08	1.43256e+08	6.20839e+08	6.82934e+08	2.81755e+08	2.31411e+08	1.20962e+08	3.57625e+08
Com_4238_pos	SM (d16:0/28:0)	C49 H101 N2 O6 P	844.74	15.134	SM	Partial match	Full match	2.13556e+07	1.73281e+07	2.01564e+07	9.62754e+06	1.90372e+07	2.7608e+07	1.55453e+07	1.54505e+07	2.59765e+07	3.17847e+07	4.83783e+06	2.69345e+07	1.03257e+07	6.5807e+06	2.26694e+07	1.83202e+07	1.56762e+07	1.27129e+07	4.45739e+06	2.08562e+07
Com_1334_pos	DAG (18:0/18:2)	C39 H72 O5	620.537	13.15	DAG	Partial match	Full match	8.17245e+07	7.66728e+07	1.43198e+08	8.70246e+07	2.22364e+08	1.31425e+08	9.80075e+07	1.06996e+08	1.00736e+08	1.16426e+08	4.84147e+07	8.53734e+07	8.39174e+07	4.64124e+07	8.15415e+07	1.03144e+08	1.03432e+08	8.48544e+07	7.26622e+07	1.09296e+08
Com_2542_pos	HexCer-NDS (d18:0/24:1)	C48 H93 N O8	811.69	13.66	GlcCer	Partial match	Full match	1.72998e+08	4.06493e+07	4.91887e+07	7.09304e+07	4.74691e+07	1.46858e+08	3.27949e+07	3.23184e+07	1.09497e+08	1.58925e+08	1.0118e+07	9.83878e+07	2.39228e+07	1.34161e+07	1.07596e+08	1.63977e+08	3.96354e+07	2.45091e+07	1.36439e+07	8.9862e+07
Com_212_pos	SM (d24:1/12:0)	C41 H83 N2 O6 P	730.598	10.835	SM	Partial match	Full match	9.68399e+09	8.59948e+09	9.93528e+09	1.33498e+10	4.13512e+09	9.20912e+09	8.2007e+09	7.64279e+09	7.9024e+09	1.02897e+10	5.77715e+09	5.78329e+09	5.03005e+09	9.70267e+09	9.08209e+09	8.74438e+09	7.93796e+09	7.6999e+09	7.01766e+09	8.90267e+09
Com_3881_pos	HexCer-NS (d20:1/23:1)	C49 H93 N O8	823.69	14.522	GlcCer	No results	Full match	5.8781e+07	2.13228e+07	3.99933e+07	3.36337e+07	2.15879e+07	3.71329e+07	2.73753e+07	2.00621e+07	2.5254e+07	6.76156e+07	9.73175e+06	2.74179e+07	1.06931e+07	1.1046e+07	3.28175e+07	2.85597e+07	1.9401e+07	1.27652e+07	7.42581e+06	2.43186e+07
Com_5956_pos	PC (16:0e/16:1)	C40 H80 N O7 P	717.566	13.419	PC	Partial match	Full match	5.25418e+06	2.28367e+06	3.02275e+06	4.36343e+06	2.9809e+06	4.18016e+06	2.60958e+06	3.01612e+06	1.65256e+06	3.55548e+06	1.24596e+06	1.71422e+06	2.58772e+06	2.26225e+06	4.30854e+06	2.75821e+06	3.85421e+06	2.28521e+06	3.04821e+06	1.78793e+06
Com_1118_pos	PC (17:1/18:5)	C43 H74 N O8 P	763.515	9.396	PC	Partial match	Full match	5.13767e+08	4.82127e+08	5.56912e+08	5.23867e+08	1.14612e+08	4.70826e+08	3.87153e+08	2.97713e+08	3.88376e+08	4.23111e+08	4.17607e+08	5.71554e+08	3.09943e+08	3.98129e+08	6.22383e+08	6.0561e+08	6.9353e+08	4.96876e+08	4.3732e+08	1.41086e+08
Com_1899_pos	SM (d29:2/12:1)	C46 H89 N2 O6 P	796.645	11.513	SM	No results	Full match	1.81366e+08	2.21267e+08	2.11114e+08	2.3721e+08	1.03688e+08	3.24601e+08	2.42945e+08	1.83428e+08	1.9171e+08	2.86227e+08	1.55189e+08	1.23141e+08	1.26453e+08	1.40564e+08	2.21129e+08	1.96447e+08	1.96109e+08	1.86492e+08	1.40752e+08	1.81696e+08
Com_1298_pos	PS (20:1/20:1)	C46 H86 N O10 P	843.598	12.535	PS	Partial match	Full match	5.12931e+08	4.57132e+08	5.99398e+08	3.72024e+08	2.12738e+08	4.7968e+08	4.7803e+08	3.56398e+08	3.33568e+08	3.7465e+08	3.23532e+08	2.25917e+08	2.22977e+08	5.37296e+08	4.50931e+08	5.3565e+08	3.13432e+08	3.53154e+08	3.19083e+08	3.89622e+08
Com_2078_pos	PC (16:2e/19:2)	C43 H80 N O7 P	753.567	10.603	PC	Partial match	Full match	9.94969e+07	8.40245e+07	1.20246e+08	1.8162e+08	3.21437e+07	8.42715e+07	9.0796e+07	9.575e+07	7.02151e+07	1.1135e+08	1.04095e+08	1.53987e+08	1.01365e+08	1.53851e+08	1.77437e+08	1.75357e+08	1.84287e+08	2.48228e+08	2.17173e+08	1.46875e+08
Com_284_pos	PC (20:3e/14:1)	C42 H78 N O7 P	739.551	9.454	PC	Partial match	Full match	2.61461e+09	1.73317e+09	2.444e+09	3.73262e+09	1.59861e+09	4.2843e+09	1.31776e+09	5.25202e+09	1.98393e+09	7.42049e+09	1.89457e+09	2.6608e+09	1.12621e+09	2.4553e+09	6.30981e+09	2.22612e+09	2.32987e+09	2.03144e+09	1.60376e+09	2.80854e+09
Com_1648_pos	PC (22:6e/18:1)	C48 H84 N O7 P	817.597	10.737	PC	Partial match	Full match	3.56802e+08	2.13495e+08	3.53304e+08	5.0099e+08	7.09508e+07	2.16335e+08	1.77499e+08	1.8493e+08	1.84355e+08	2.04899e+08	1.68174e+08	2.44303e+08	1.35257e+08	2.56216e+08	3.14296e+08	2.70384e+08	3.23779e+08	3.03433e+08	2.59514e+08	3.36502e+08
Com_1046_pos	PC (15:1/22:5)	C45 H78 N O8 P	791.546	10.595	PC	Partial match	Full match	5.88758e+08	3.1321e+08	7.80635e+08	6.84595e+08	1.75939e+08	5.75968e+08	5.48312e+08	3.3808e+08	3.40362e+08	4.3412e+08	4.22233e+08	3.99155e+08	3.27314e+08	4.48773e+08	8.20704e+08	8.28139e+08	7.84916e+08	5.3804e+08	3.45106e+08	4.03721e+08
Com_1463_pos	SM (d29:2/15:1)	C49 H95 N2 O6 P	838.692	13.215	SM	No results	Full match	2.61971e+08	2.05415e+08	3.42351e+08	2.60304e+08	1.89064e+08	3.78046e+08	2.61076e+08	1.84532e+08	2.39208e+08	3.244e+08	1.48359e+08	2.13107e+08	1.04229e+08	1.60558e+08	2.16951e+08	2.57284e+08	2.37576e+08	2.27741e+08	1.54453e+08	2.96145e+08
Com_5370_pos	PC (14:1e/3:0)	C25 H50 N O7 P	507.332	2.041	PC	Partial match	Full match	9.35664e+06	8.2084e+06	1.15127e+07	1.58266e+07	1.97204e+06	9.24343e+06	6.68512e+06	4.58625e+06	6.0312e+06	8.64948e+06	1.19641e+07	6.28343e+06	1.07253e+07	1.53885e+07	1.28729e+07	9.3716e+06	2.32371e+06	1.86351e+07	9.07655e+06	1.12048e+07
Com_2074_pos	PC (22:3e/15:0)	C45 H86 N O7 P	783.613	11.578	PC	Partial match	Full match	2.12449e+08	1.34586e+08	2.03719e+08	1.9997e+08	3.36698e+07	1.25333e+08	1.19896e+08	1.44156e+08	1.50001e+08	2.1045e+08	8.1834e+07	1.45602e+08	6.98457e+07	7.07171e+07	1.5968e+08	1.56836e+08	1.24764e+08	1.91562e+08	1.41434e+08	2.35048e+08
Com_1881_pos	PS (21:1/21:1)	C48 H90 N O10 P	871.63	13.549	PS	Partial match	Full match	2.96506e+08	1.65013e+08	2.3875e+08	2.26852e+08	5.06817e+07	1.69257e+08	1.92036e+08	1.09471e+08	7.19339e+07	1.87455e+08	9.40949e+07	1.39828e+08	8.33485e+07	1.66875e+08	1.59676e+08	2.22493e+08	1.64083e+08	1.57114e+08	1.5617e+08	2.12451e+08
Com_4465_pos	PC (22:5e/20:0)	C50 H92 N O7 P	849.661	12.199	PC	Partial match	Full match	3.86092e+07	2.96224e+07	2.7752e+07	3.62158e+07	1.23217e+07	3.14467e+07	3.40539e+07	2.7343e+07	3.23843e+07	3.2893e+07	1.33924e+07	1.90975e+07	1.19842e+07	2.09884e+07	2.60316e+07	1.70262e+07	2.09089e+07	2.17807e+07	1.63099e+07	3.42871e+07
Com_47_pos	PC (22:6e/15:0)	C45 H80 N O7 P	777.567	9.85	PC	Partial match	Full match	3.66533e+10	3.59737e+10	4.11275e+10	5.21384e+10	1.77153e+08	4.09206e+10	3.62693e+10	3.75204e+10	3.3154e+10	4.46848e+10	22779972012	3.0945e+10	22002219635	31105846042	3.93564e+10	4.38955e+10	33354215416	1.40788e+10	2.95809e+10	3.93811e+10
Com_2951_pos	PE (16:0/20:5)	C41 H72 N O8 P	737.499	9.464	PE	Partial match	Full match	5.78466e+07	8.82258e+07	6.57159e+07	9.47952e+07	3.03394e+07	7.03184e+07	6.60899e+07	7.96846e+07	7.5656e+07	1.17471e+08	7.2605e+07	4.70215e+07	7.11772e+07	6.72081e+07	1.01981e+08	1.2128e+08	1.08762e+08	6.82484e+07	4.96282e+07	6.40151e+07
Com_1218_pos	PC (14:1e/26:4)	C48 H88 N O7 P	821.629	11.705	PC	Partial match	Full match	3.71497e+08	4.20299e+08	5.58393e+08	5.18239e+08	1.47339e+08	3.01658e+08	3.38121e+08	4.51374e+08	5.43652e+08	6.52312e+08	2.29192e+08	2.68377e+08	1.60223e+08	2.5047e+08	1.79416e+08	3.72567e+08	3.84653e+08	3.97708e+08	3.04997e+08	5.22114e+08
Com_4735_pos	HexCer-NS (d18:1/22:2)	C46 H85 N O8	779.624	12.739	GlcCer	No match	Full match	1.90284e+07	1.30311e+07	1.34812e+07	1.4034e+07	1.19558e+07	1.93274e+07	1.1664e+07	8.31479e+06	2.26092e+07	3.52284e+07	5.81729e+06	2.07923e+07	9.76658e+06	6.0409e+06	2.27926e+07	3.43961e+07	8.19084e+06	9.62289e+06	4.57436e+06	1.98597e+07
Com_3389_pos	PC (22:1/22:2)	C52 H98 N O8 P	895.703	14.105	PC	Partial match	Full match	2.8049e+07	3.63947e+07	4.32125e+07	3.47008e+07	3.55338e+07	7.37729e+07	5.36955e+07	4.19367e+07	4.59249e+07	4.75679e+07	1.89332e+07	3.24403e+07	9.67984e+06	1.88619e+07	2.69628e+07	3.51187e+07	3.26868e+07	2.41778e+07	1.98638e+07	3.55818e+07
Com_2751_pos	PC (18:2/19:2)	C45 H82 N O8 P	795.575	11.416	PC	Partial match	Full match	9.32587e+07	1.05217e+08	9.40879e+07	2.33249e+08	3.89747e+07	9.37447e+07	8.68561e+07	1.28334e+08	7.62848e+07	6.83604e+07	5.95622e+07	5.28553e+07	6.41439e+07	5.66331e+07	8.65306e+07	1.23299e+08	4.96267e+07	9.75235e+07	8.33132e+07	7.51203e+07
Com_4714_pos	PC (18:5e/20:5)	C46 H74 N O7 P	783.517	12.325	PC	No results	Full match	2.77294e+07	3.33761e+07	2.21912e+07	4.9056e+07	1.14231e+07	2.77923e+07	2.87425e+07	2.30839e+07	2.23244e+07	2.61671e+07	2.044e+07	1.11145e+07	1.58003e+07	3.41738e+07	3.38145e+07	3.15849e+07	1.73143e+07	2.6375e+07	1.84354e+07	1.89927e+07
Com_3821_pos	PC (16:1/16:2)	C40 H74 N O8 P	727.515	8.856	PC	Partial match	Full match	5.01449e+07	2.73149e+07	6.22899e+07	5.89448e+07	1.47541e+07	3.73741e+07	3.38184e+07	3.45842e+07	2.74793e+07	4.01429e+07	4.48035e+07	2.73399e+07	1.87275e+07	3.30649e+07	2.43747e+07	3.90405e+07	3.15497e+07	2.93458e+07	2.46919e+07	5.13375e+07
Com_1369_pos	TAG (12:0-14:1-20:4)	C49 H84 O6	768.626	14.583	TAG	Partial match	Full match	9.30778e+06	1.70184e+07	1.18159e+07	6.85324e+06	2.1501e+08	1.39522e+07	1.66037e+07	1.62535e+07	2.23885e+07	1.07026e+07	3.34017e+07	2.05406e+07	5.01042e+07	1.99703e+07	9.41111e+06	6.37136e+06	1.08207e+07	9.1333e+06	1.5896e+07	1.06083e+07
Com_118_pos	PC (15:0/18:1)	C41 H80 N O8 P	745.562	10.301	PC	Partial match	Full match	1.77237e+10	1.5826e+10	2.15039e+10	2.55745e+10	7.02777e+09	2.23746e+10	1.78642e+10	1.61363e+10	1.47855e+10	1.91567e+10	1.36697e+10	1.14565e+10	1.19083e+10	1.44244e+10	20050503739	1.90405e+10	1.62555e+10	1.73617e+10	13747892403	1.49042e+10
Com_5239_pos	PC (22:1/24:4)	C54 H98 N O8 P	919.703	14.027	PC	No results	Full match	9.40566e+06	7.19092e+06	1.12372e+07	8.80335e+06	7.74907e+06	1.66526e+07	1.01825e+07	7.25036e+06	7.7237e+06	1.03651e+07	4.33974e+06	4.52619e+06	2.5381e+06	3.81385e+06	8.1019e+06	7.82587e+06	7.08811e+06	5.25952e+06	4.28323e+06	9.42356e+06
Com_2953_pos	PC (18:3e/21:2)	C47 H86 N O7 P	807.613	11.505	PC	Partial match	Full match	1.25764e+08	6.89805e+07	1.20317e+08	1.88449e+08	2.5299e+07	9.41258e+07	5.77788e+07	5.94978e+07	8.74272e+07	1.15596e+08	3.71048e+07	7.14907e+07	3.56832e+07	3.75604e+07	9.14517e+07	6.00949e+07	7.3883e+07	9.43712e+07	6.72867e+07	9.54431e+07
Com_6186_pos	PE (20:4/20:5)	C45 H72 N O8 P	785.499	8.493	PE	Partial match	Full match	1.73332e+06	3.00271e+06	2.76861e+06	2.57518e+06	661269	1.69652e+06	1.25411e+06	3.76224e+06	3.15891e+06	3.66911e+06	2.66578e+06	2.70439e+06	1.78169e+06	4.21266e+06	3.26727e+06	2.49307e+06	3.14328e+06	4.9302e+06	3.81691e+06	4.26463e+06
Com_736_pos	PE (16:2e/18:1)	C39 H74 N O7 P	699.52	10.884	PE	Partial match	Full match	1.01158e+09	9.45581e+08	1.09102e+09	1.2706e+09	5.60209e+08	1.70949e+09	1.39329e+09	1.26378e+09	8.32318e+08	1.0942e+09	8.92751e+08	8.30538e+08	9.07403e+08	1.09497e+09	1.4255e+09	1.21729e+09	1.39366e+09	1.00747e+09	6.5213e+08	8.81454e+08
Com_4789_pos	Cer-NS (d22:1/24:1)	C46 H89 N O3	703.684	15.326	Cer	Partial match	Full match	1.17231e+07	9.80469e+06	1.66692e+07	1.48719e+07	4.0022e+06	1.83133e+07	1.09195e+07	1.54621e+07	9.62099e+06	1.93088e+07	3.59377e+06	2.26699e+07	4.9037e+06	8.06405e+06	1.80806e+07	1.98444e+07	1.04185e+07	1.10159e+07	9.23348e+06	1.38052e+07
Com_2436_pos	PC (20:0/22:6)	C50 H88 N O8 P	861.624	11.314	PC	Partial match	Full match	1.57589e+08	1.71535e+08	1.89796e+08	1.7682e+08	5.90743e+07	1.39688e+08	1.32678e+08	1.63864e+08	1.38161e+08	2.05928e+08	9.42122e+07	8.0425e+07	7.0155e+07	9.11103e+07	1.20741e+08	1.78135e+08	1.58043e+08	1.0408e+08	8.16494e+07	1.01661e+08
Com_1395_pos	SM (d30:1/14:0)	C49 H99 N2 O6 P	842.723	14.913	SM	Partial match	Full match	1.53943e+08	1.2803e+08	1.7197e+08	9.86111e+07	2.08264e+08	1.97541e+08	1.25927e+08	1.10132e+08	1.87149e+08	1.7939e+08	7.75291e+07	1.88694e+08	1.0738e+08	9.75265e+07	1.67028e+08	1.83018e+08	9.65261e+07	1.17876e+08	8.37989e+07	1.63574e+08
Com_389_pos	SM (d21:1/14:0)	C40 H81 N2 O6 P	716.583	10.258	SM	Partial match	Full match	2.90617e+09	2.98321e+09	4.17835e+09	4.00913e+09	1.69309e+09	3.64495e+09	3.62242e+09	2.92156e+09	2.50649e+09	3.38075e+09	2.12711e+09	1.83813e+09	1.78339e+09	3.01469e+09	2.95149e+09	3.02521e+09	2.41024e+09	3.12166e+09	2.60682e+09	3.0366e+09
Com_31_pos	PC (18:0e/16:1)	C42 H84 N O7 P	745.598	11.566	PC	Partial match	Full match	5.2766e+10	36288793850	4.20137e+10	5.98694e+10	1.62757e+10	5.09505e+10	3.89672e+10	3.98758e+10	3.95063e+10	5.52652e+10	3.04512e+10	3.63012e+10	25874840681	2.82168e+10	5.53342e+10	5.66206e+10	4.82515e+10	4.83573e+10	3.58208e+10	5.23213e+10
Com_2385_pos	PC (16:1e/22:1)	C46 H90 N O7 P	799.645	12.924	PC	Partial match	Full match	1.71691e+08	1.07792e+08	2.00256e+08	2.00676e+08	5.23823e+07	1.74656e+08	1.46661e+08	1.26326e+08	7.15371e+07	1.60071e+08	6.23321e+07	1.32337e+08	5.94514e+07	7.131e+07	1.27624e+08	1.21698e+08	1.34919e+08	1.38408e+08	6.0095e+07	1.67639e+08
Com_3306_pos	SM (d20:0/12:0)	C37 H77 N2 O6 P	676.551	8.994	SM	Partial match	Full match	7.59071e+07	5.83875e+07	8.98146e+07	5.16136e+07	2.57866e+07	7.75395e+07	5.50573e+07	5.093e+07	6.84553e+07	7.0348e+07	4.0818e+07	4.45373e+07	2.77666e+07	3.85711e+07	6.60918e+07	7.42264e+07	8.29588e+07	4.93078e+07	3.65391e+07	6.76141e+07
Com_444_pos	PC (18:1e/17:0)	C43 H86 N O7 P	759.615	12.174	PC	Partial match	Full match	3.00144e+09	1.4145e+09	3.547e+09	3.22425e+09	8.12247e+08	2.52852e+09	2.25778e+09	1.68162e+09	1.8388e+09	2.34251e+09	1.01539e+09	1.48058e+09	1.10116e+09	1.24807e+09	2.18304e+09	1.71059e+09	1.89719e+09	1.985e+09	1.12236e+09	2.51165e+09
Com_5472_pos	PC (16:2/16:2)	C40 H72 N O8 P	725.499	7.982	PC	Partial match	Full match	8.8287e+06	3.25413e+06	9.31912e+06	1.82479e+07	1.94835e+06	6.91677e+06	5.65706e+06	5.79245e+06	4.0917e+06	5.7849e+06	1.04928e+07	8.63927e+06	5.40328e+06	8.38056e+06	5.70934e+06	5.90963e+06	5.6819e+06	7.12613e+06	5.42483e+06	8.18358e+06
Com_5873_pos	PC (21:0/22:2)	C51 H98 N O8 P	883.702	14.34	PC	Partial match	Full match	7.60407e+06	4.79331e+06	7.68106e+06	6.79565e+06	3.47862e+06	8.29322e+06	8.80718e+06	6.82327e+06	5.87612e+06	7.32552e+06	3.33917e+06	3.6608e+06	3.79059e+06	3.6798e+06	4.07367e+06	5.62257e+06	4.29586e+06	3.43019e+06	3.33752e+06	5.52411e+06
Com_816_pos	SM (d27:0/12:1)	C44 H89 N2 O6 P	772.645	12.697	SM	Partial match	Full match	8.52474e+08	7.0505e+08	1.06969e+09	1.08567e+09	5.53616e+08	1.17913e+09	8.52917e+08	9.86291e+08	6.38123e+08	1.0036e+09	6.51623e+08	6.13304e+08	5.99463e+08	9.27731e+08	8.77909e+08	9.67846e+08	8.86429e+08	8.6846e+08	5.99356e+08	1.13668e+09
Com_3097_pos	PC (20:4e/20:0)	C48 H90 N O7 P	823.645	12.898	PC	Partial match	Full match	9.41575e+07	5.99147e+07	1.13828e+08	9.79962e+07	3.74113e+07	8.57706e+07	7.12002e+07	7.04063e+07	7.05574e+07	1.00999e+08	4.40616e+07	6.04513e+07	3.40361e+07	5.68716e+07	7.07157e+07	8.02801e+07	8.80472e+07	7.09409e+07	5.50918e+07	1.0161e+08
Com_2638_pos	PC (16:1/20:3)	C44 H80 N O8 P	781.561	11.473	PC	Partial match	Full match	1.03203e+08	1.21164e+08	7.8655e+07	1.01825e+08	3.92642e+07	1.4503e+08	8.61899e+07	9.23879e+07	7.96114e+07	1.08661e+08	8.84218e+07	9.64336e+07	4.67041e+07	1.06377e+08	1.45741e+08	1.54281e+08	7.18889e+07	1.69395e+08	1.37568e+08	6.53347e+07
Com_421_pos	PC (17:0/20:4)	C45 H82 N O8 P	795.577	10.413	PC	Partial match	Full match	3.34594e+09	3.16767e+09	3.76206e+09	3.6772e+09	7.41815e+08	3.8656e+09	2.99383e+09	3.06474e+09	2.54972e+09	2.2537e+09	1.13518e+09	1.94825e+09	1.28515e+09	1.73421e+09	2.30421e+09	2.64164e+09	2.09867e+09	2.85692e+09	2.4563e+09	2.79678e+09
Com_4256_pos	PE (20:3e/22:2)	C47 H86 N O7 P	807.615	13.676	PE	Partial match	Full match	4.02113e+07	2.67573e+07	3.87389e+07	3.43732e+07	1.87931e+07	3.86953e+07	2.20884e+07	3.13545e+07	2.87545e+07	3.9747e+07	1.59925e+07	2.17433e+07	1.38845e+07	2.2585e+07	2.49127e+07	2.50634e+07	2.84633e+07	1.85139e+07	1.97699e+07	3.39964e+07
Com_1506_pos	PC (16:0e/17:0)	C41 H84 N O7 P	733.598	12.121	PC	Partial match	Full match	4.06967e+08	2.29379e+08	4.57004e+08	4.33567e+08	1.25822e+08	2.99258e+08	2.57645e+08	2.61246e+08	2.78679e+08	3.27838e+08	1.15185e+08	1.61652e+08	1.142e+08	2.05814e+08	2.12421e+08	1.82646e+08	1.82488e+08	1.95801e+08	1.7518e+08	2.76574e+08
Com_731_pos	PC (14:1e/24:2)	C46 H88 N O7 P	797.63	12.532	PC	Partial match	Full match	1.1121e+09	7.64622e+08	1.64906e+09	9.73959e+08	3.58786e+08	9.55708e+08	6.5927e+08	6.20386e+08	7.65352e+08	1.1994e+09	5.65145e+08	8.03602e+08	4.09543e+08	5.50933e+08	9.09703e+08	9.49221e+08	9.26298e+08	1.11859e+09	7.09673e+08	1.28929e+09
Com_507_pos	PC (14:1e/21:2)	C43 H82 N O7 P	755.582	10.407	PC	Partial match	Full match	538171356	5.66043e+08	5.26608e+08	8.102e+08	1.07975e+09	6.13851e+08	5.68676e+08	4.64117e+08	5.07565e+08	6.41023e+08	4.65906e+08	7.11314e+08	6.36875e+08	5.77553e+08	7.11775e+08	8.88238e+08	3.72275e+08	5.04399e+08	8.19168e+08	5.16948e+08
Com_655_pos	PC (14:0e/20:3)	C42 H80 N O7 P	741.567	9.681	PC	Partial match	Full match	1.30364e+09	1.50149e+09	1.29892e+09	1.39835e+09	3.85752e+08	1.56283e+09	1.26461e+09	1.7266e+09	1.4553e+09	1.88704e+09	8.51496e+08	1.03911e+09	8.82791e+08	1.10948e+09	1.71934e+09	1.3794e+09	1.12713e+09	1.19034e+09	8.42397e+08	1.15823e+09
Com_1004_pos	PC (22:6e/18:0)	C48 H86 N O7 P	819.613	10.589	PC	Partial match	Full match	7.33376e+08	7.14724e+08	8.55654e+08	8.30781e+08	1.72225e+08	5.33792e+08	4.9271e+08	6.97301e+08	7.64932e+08	9.91496e+08	3.42662e+08	5.18622e+08	3.21716e+08	5.37271e+08	6.80331e+08	7.05332e+08	5.01631e+08	6.34643e+08	5.71271e+08	6.98846e+08
Com_547_pos	PE (18:4e/22:1)	C45 H82 N O7 P	779.582	12.591	PE	Partial match	Full match	1.69946e+09	1.82009e+09	2.36802e+09	1.982e+09	9.03892e+08	1.55684e+09	1.46005e+09	2.20894e+09	1.77108e+09	2.27389e+09	1.08644e+09	1.21687e+09	7.71415e+08	1.31904e+09	1.41639e+09	1.66376e+09	1.46545e+09	1.56414e+09	1.14402e+09	1.96885e+09
Com_5396_pos	Cer-NDS (d18:0/26:1)	C44 H87 N O3	677.668	15.036	Cer	Partial match	Full match	5.24016e+06	6.62595e+06	1.08931e+07	3.91507e+06	4.23294e+06	1.53186e+07	8.37114e+06	9.5977e+06	7.40807e+06	9.78531e+06	5.17395e+06	1.23075e+07	9.80423e+06	6.17123e+06	9.02968e+06	1.10805e+07	1.12893e+07	8.49549e+06	4.35591e+06	1.14798e+07
Com_813_pos	SM (d22:2/12:0)	C39 H77 N2 O6 P	700.551	8.756	SM	Partial match	Full match	9.53535e+08	7.91995e+08	1.2474e+09	9.80039e+08	3.20103e+08	1.08166e+09	5.88304e+08	8.75601e+08	8.40035e+08	1.26797e+09	6.91993e+08	5.65974e+08	4.04122e+08	6.60167e+08	8.01827e+08	9.0947e+08	1.22803e+09	8.24035e+08	5.55217e+08	1.18711e+09
Com_339_pos	PC (14:0e/22:1)	C44 H88 N O7 P	773.63	12.767	PC	Partial match	Full match	4.2981e+09	1.91902e+09	5.52114e+09	4.04702e+09	1.1782e+09	3.98027e+09	2.79222e+09	2.35771e+09	2.63599e+09	3.13607e+09	1.42099e+09	2.38169e+09	1.72792e+09	1.96383e+09	3.25023e+09	2.76648e+09	3.47312e+09	2.78978e+09	2.32992e+09	4.21324e+09
Com_3732_pos	PC (22:3e/18:0)	C48 H92 N O7 P	825.661	12.926	PC	Partial match	Full match	4.42524e+07	2.8784e+07	5.91063e+07	4.12492e+07	1.1557e+07	6.45484e+07	4.01634e+07	4.15627e+07	3.76736e+07	5.70214e+07	1.19366e+07	2.09233e+07	1.5918e+07	2.07577e+07	2.77898e+07	2.84722e+07	5.95485e+07	3.39671e+07	2.76336e+07	4.33108e+07
Com_1179_pos	PC (18:1e/12:0)	C38 H76 N O7 P	689.535	10.214	PC	Partial match	Full match	4.7813e+08	4.74547e+08	6.44808e+08	6.17274e+08	2.48939e+08	6.32906e+08	4.86683e+08	4.39302e+08	3.96714e+08	4.86294e+08	4.5238e+08	4.14542e+08	3.2915e+08	6.79609e+08	6.95897e+08	8.0062e+08	6.17669e+08	6.82541e+08	5.82879e+08	5.88838e+08
Com_1421_pos	PS (19:1/19:2)	C44 H80 N O10 P	813.551	10.899	PS	Partial match	Full match	2.96583e+08	5.14604e+08	3.81752e+08	4.15161e+08	1.45298e+08	3.76072e+08	2.72725e+08	2.72601e+08	2.55889e+08	2.88829e+08	2.8505e+08	2.89415e+08	2.55001e+08	5.29531e+08	4.98868e+08	4.63385e+08	3.93073e+08	4.5963e+08	3.68442e+08	4.29172e+08
Com_3507_pos	PC (16:0/22:0)	C46 H92 N O8 P	817.655	14.088	PC	Partial match	Full match	6.14477e+07	4.94035e+07	7.8344e+07	4.35016e+07	2.15166e+07	7.8458e+07	6.59495e+07	6.65887e+07	5.65989e+07	7.39381e+07	3.7731e+07	4.50753e+07	3.315e+07	4.63446e+07	5.80023e+07	3.52416e+07	4.69246e+07	6.04006e+07	4.52958e+07	6.73552e+07
Com_1234_pos	PC (18:4e/19:1)	C45 H82 N O7 P	779.582	10.907	PC	Partial match	Full match	5.2547e+08	4.67796e+08	5.34075e+08	7.83345e+08	1.97937e+08	4.6756e+08	3.94366e+08	4.61397e+08	4.06317e+08	5.34768e+08	2.02509e+08	3.92444e+08	2.43445e+08	5.50247e+08	3.74149e+08	3.6205e+08	3.20669e+08	6.56964e+08	5.49045e+08	6.12449e+08
Com_457_pos	PC (18:5e/19:2)	C45 H78 N O7 P	775.55	9.211	PC	Partial match	Full match	1.99149e+09	2.77801e+09	2.4597e+09	1.95627e+09	4.77443e+08	2.07593e+09	1.33067e+09	2.92346e+09	2469908800	2.96445e+09	1.59935e+09	2.121e+09	1.52439e+09	1.64578e+09	3.18957e+09	3.14383e+09	2.743e+09	2.70046e+09	1.95772e+09	2.75708e+09
Com_426_pos	PC (14:0e/19:2)	C41 H80 N O7 P	729.567	10.154	PC	Partial match	Full match	3.069e+09	2.44232e+09	3.72904e+09	3.26802e+09	9.08327e+08	3.4662e+09	2.57984e+09	2.69549e+09	2.558e+09	3.39248e+09	1.76548e+09	2.36133e+09	1.66318e+09	1.97889e+09	3.28633e+09	3.3814e+09	2.51576e+09	2.86873e+09	2.23625e+09	3.17802e+09
Com_876_pos	PC (20:5e/16:1)	C44 H78 N O7 P	763.551	9.645	PC	Partial match	Full match	6.30954e+08	7.39679e+08	7.87636e+08	8.2522e+08	1.32381e+08	4.24705e+08	3.5671e+08	6.5261e+08	6.4825e+08	8.01262e+08	4.80265e+08	8.06904e+08	4.81593e+08	6.89677e+08	9.99502e+08	9.09841e+08	7.75085e+08	1.06135e+09	7.37765e+08	1.1228e+09
Com_5528_pos	LPC 22:5	C30 H52 N O7 P	569.347	2.09	PC	Partial match	Full match	1.42233e+07	2.52478e+06	1.42195e+07	1.76266e+07	2.0614e+06	6.99167e+06	8.15168e+06	3.06832e+06	3.73875e+06	1.12603e+07	6.32096e+06	9.97215e+06	8.55938e+06	9.7457e+06	1.50911e+07	7.39964e+06	3.96e+06	8.80818e+06	3.94444e+06	1.10255e+07
Com_170_pos	PC (15:0/15:0)	C38 H76 N O8 P	705.529	9.693	PC	Partial match	Full match	1.26472e+10	1.19071e+10	1.40173e+10	1.40681e+10	5.08122e+09	1.53445e+10	1.15746e+10	12559006575	10575265554	1.38835e+10	7.99415e+09	6.7227e+09	6.65861e+09	1.01522e+10	1.10896e+10	1.4315e+10	9.07077e+09	10071237426	7.42333e+09	1.00463e+10
Com_3897_pos	PC (22:4e/20:0)	C50 H94 N O7 P	851.675	13.111	PC	Partial match	Full match	6.15349e+07	2.65614e+07	5.86621e+07	5.94694e+07	1.00124e+07	3.22942e+07	2.54648e+07	2.52215e+07	4.19778e+07	5.85374e+07	7.90634e+06	2.43578e+07	8.8162e+06	9.29032e+06	1.83598e+07	2.31669e+07	2.25828e+07	2.40388e+07	1.79008e+07	2.67542e+07
Com_5738_pos	Cer-NS (d18:1/16:1)	C34 H65 N O3	535.496	8.699	Cer	Partial match	Full match	1.10184e+07	4.53607e+06	9.28916e+06	4.50216e+06	3.92435e+06	7.16434e+06	8.35354e+06	8.72085e+06	4.74547e+06	6.75284e+06	4.96166e+06	3.80527e+06	3.66679e+06	1.02481e+07	6.83453e+06	7.9961e+06	8.93569e+06	5.75432e+06	3.27182e+06	6.39021e+06
Com_5158_pos	PC (26:2/20:4)	C54 H96 N O8 P	917.686	13.232	PC	No results	Full match	2.97483e+06	9.73665e+06	9.49852e+06	4.60487e+06	8.39752e+06	1.98062e+07	1.75744e+07	9.26921e+06	9.39114e+06	1.20322e+07	3.61925e+06	2.57761e+06	844798	1.8674e+06	2.53116e+06	1.00697e+07	8.59836e+06	7.70874e+06	4.19808e+06	7.00478e+06
Com_2824_pos	PC (22:2/22:3)	C52 H94 N O8 P	891.671	12.409	PC	Partial match	Full match	1.02254e+08	7.19349e+07	1.41554e+08	8.09248e+07	3.65485e+07	1.25634e+08	8.18061e+07	8.95412e+07	8.23165e+07	1.36604e+08	3.28166e+07	5.96949e+07	2.27142e+07	4.316e+07	7.95403e+07	6.7383e+07	6.3597e+07	8.20357e+07	4.61805e+07	1.12786e+08
Com_923_pos	SM (d28:0/12:0)	C45 H93 N2 O6 P	788.677	13.626	SM	Partial match	Full match	9.25025e+08	3.73888e+08	5.23922e+08	4.06057e+08	3.33398e+08	8.75706e+08	3.98994e+08	4.09862e+08	5.37146e+08	1.06406e+09	2.07584e+08	8.15123e+08	2.2829e+08	2.53018e+08	7.94848e+08	9.14213e+08	3.8667e+08	3.77539e+08	2.1388e+08	6.94002e+08
Com_2737_pos	PC (20:5e/14:0)	C42 H76 N O7 P	737.535	8.793	PC	Partial match	Full match	5.98871e+07	1.03952e+08	8.11488e+07	3.81081e+07	1.69974e+07	3.96622e+07	5.22161e+07	5.83156e+07	1.01581e+08	1.39512e+08	3.14043e+07	5.14076e+07	2.73319e+07	7.34427e+07	9.93733e+07	5.47015e+07	8.48061e+07	7.53669e+07	7.18156e+07	1.37254e+08
Com_5512_pos	PC (18:5e/26:1)	C52 H94 N O7 P	875.677	13.589	PC	No results	Full match	8.79445e+06	5.30628e+06	1.03569e+07	7.59299e+06	3.5252e+06	9.09693e+06	5.58771e+06	5.48472e+06	6.38474e+06	1.09098e+07	5.68945e+06	5.31164e+06	3.00809e+06	6.19588e+06	5.68413e+06	7.71461e+06	8.53086e+06	7.91885e+06	5.29727e+06	1.34308e+07
Com_2683_pos	PC (22:6e/17:1)	C47 H82 N O7 P	803.582	9.731	PC	Partial match	Full match	1.35685e+08	1.11522e+08	1.19928e+08	1.49334e+08	2.7232e+07	8.05424e+07	5.43872e+07	7.87955e+07	9.28219e+07	1.60373e+08	5.90994e+07	1.14049e+08	4.45729e+07	8.66465e+07	1.45297e+08	1.12611e+08	6.10121e+07	1.37331e+08	8.78729e+07	1.28453e+08
Com_2230_pos	SM (d24:0/14:1)	C43 H87 N2 O6 P	758.63	11.411	SM	Partial match	Full match	1.80864e+08	7.68438e+07	7.78193e+07	8.13856e+07	7.67786e+07	1.55196e+08	8.63807e+07	5.73276e+07	1.79091e+08	2.37319e+08	2.7932e+07	1.06329e+08	4.57151e+07	3.61621e+07	1.32614e+08	2.22641e+08	4.82298e+07	3.70446e+07	2.55889e+07	1.03271e+08
Com_3720_pos	PS (20:0/22:5)	C48 H84 N O10 P	865.582	11.504	PS	Partial match	Full match	5.92356e+07	4.96675e+07	6.27149e+07	5.7855e+07	2.59885e+07	7.56911e+07	6.52551e+07	6.06917e+07	4.47643e+07	4.76797e+07	3.21943e+07	3.92246e+07	3.40532e+07	5.71458e+07	5.12207e+07	7.16086e+07	3.60252e+07	5.74443e+07	5.4548e+07	4.40463e+07
Com_5202_pos	PS (20:0/21:2)	C47 H88 N O10 P	857.614	13.108	PS	Partial match	Full match	1.39146e+07	1.23859e+07	1.24038e+07	6.98399e+06	8.11542e+06	1.06634e+07	1.31744e+07	8.70352e+06	7.87992e+06	1.00873e+07	7.25809e+06	1.11512e+07	5.76477e+06	8.55532e+06	7.08407e+06	1.28161e+07	7.85416e+06	1.39493e+07	7.73076e+06	1.2057e+07
Com_2201_pos	PC (22:3/20:4)	C50 H86 N O8 P	859.608	10.221	PC	Partial match	Full match	1.58236e+08	1.32877e+08	2.32053e+08	2.00313e+08	6.27034e+07	1.39991e+08	1.53811e+08	1.22761e+08	1.47009e+08	1.84755e+08	1.11946e+08	8.26328e+07	5.44199e+07	9.54577e+07	8.22883e+07	1.23602e+08	9.07639e+07	8.94462e+07	8.00175e+07	1.10896e+08
Com_4126_pos	PC (20:4/20:5)	C48 H78 N O8 P	827.546	8.348	PC	Partial match	Full match	4.07186e+07	1.75936e+07	5.29475e+07	4.77263e+07	5.50837e+06	1.67693e+07	1.14038e+07	2.47388e+07	1.96567e+07	3.05327e+07	2.46336e+07	2.85897e+07	2.22699e+07	2.68096e+07	3.22384e+07	2.65289e+07	3.06547e+07	4.17936e+07	3.07218e+07	4.26787e+07
Com_683_pos	PC (18:2e/17:0)	C43 H84 N O7 P	757.598	11.045	PC	Partial match	Full match	1.5052e+09	1.02051e+09	1.85766e+09	1.78279e+09	4.81859e+08	1.5547e+09	1.20804e+09	1.11088e+09	8.50839e+08	1.29559e+09	9.34457e+08	1.01533e+09	8.70303e+08	1323779962	1.66428e+09	1.36696e+09	1.30354e+09	1.21522e+09	9.69136e+08	1.33753e+09
Com_2145_pos	PC (14:0e/26:2)	C48 H94 N O7 P	827.676	13.681	PC	Partial match	Full match	2.41099e+08	2.69067e+07	7.55385e+07	7.19047e+07	1.55416e+07	1.10898e+08	3.02375e+07	3.06048e+07	9.48543e+07	1.70161e+08	1.64601e+07	1.47103e+08	1.45144e+07	2.10358e+07	1.21118e+08	1.40385e+08	6.48146e+07	2.40794e+07	2.2136e+07	1.09226e+08
Com_4939_pos	PC (22:3e/20:0)	C50 H96 N O7 P	853.692	13.882	PC	Partial match	Full match	2.65118e+07	9.43552e+06	2.26596e+07	1.78036e+07	6.70891e+06	1.73168e+07	1.589e+07	1.35842e+07	1.64206e+07	1.7862e+07	5.66922e+06	1.01552e+07	6.30385e+06	4.9987e+06	6.16451e+06	1.12041e+07	1.25023e+07	1.03276e+07	8.56941e+06	1.38443e+07
Com_396_pos	SM (d28:1/13:0)	C46 H93 N2 O6 P	800.677	13.767	SM	Partial match	Full match	2.72979e+09	1.89356e+09	3.93373e+09	3.16767e+09	1.64188e+09	3.0208e+09	2.48633e+09	2.76468e+09	2.00008e+09	3.27264e+09	1.67308e+09	1.63556e+09	1.2895e+09	2.70418e+09	2340256874	2.82886e+09	2.39948e+09	3.36463e+09	2.33726e+09	2.97983e+09
Com_1859_pos	PE (18:2e/20:0)	C43 H84 N O7 P	757.599	13.929	PE	Partial match	Full match	2.00462e+08	9.84732e+07	2.13878e+08	1.97142e+08	1.19571e+08	2.23155e+08	1.75185e+08	1.22088e+08	1.33225e+08	1.62715e+08	8.94139e+07	1.53006e+08	7.62653e+07	1.00504e+08	1.66375e+08	1.98584e+08	1.39776e+08	1.09976e+08	8.79779e+07	1.87584e+08
Com_2862_pos	PC (21:1/21:2)	C50 H94 N O8 P	867.671	13.108	PC	Partial match	Full match	7.22769e+07	5.24072e+07	7.37394e+07	7.6325e+07	5.34958e+07	1.02602e+08	1.04642e+08	6.92295e+07	7.8705e+07	1.37833e+08	3.13548e+07	3.84851e+07	2.15416e+07	2.68932e+07	6.34523e+07	5.90139e+07	6.36998e+07	6.1909e+07	3.65759e+07	8.04031e+07
Com_2739_pos	TAG (16:0-18:2-18:3)	C55 H96 O6	852.72	17.628	TAG	Partial match	Full match	660982	1.01061e+06	556448	521280	5.84287e+07	649237	1.78767e+06	938491	1.93799e+06	541443	3.19335e+06	3.67286e+06	1.10846e+07	1.60499e+06	526592	315381	801140	561928	1.80158e+06	5.36902e+06
Com_1414_pos	SM (d24:0/18:0)	C47 H97 N2 O6 P	816.708	14.482	SM	Partial match	Full match	4.75668e+08	2.12994e+08	3.05992e+08	2.4322e+08	1.79062e+08	2.763e+08	1.67079e+08	1.8717e+08	3.03861e+08	4.76106e+08	8.9399e+07	3.74997e+08	1.01934e+08	1.14096e+08	3.96811e+08	3.68293e+08	1.71872e+08	1.75241e+08	7.45334e+07	2.81216e+08
Com_4837_pos	PC (15:1/15:1)	C38 H72 N O8 P	701.499	8.118	PC	Partial match	Full match	1.30177e+07	1.28496e+07	1.90983e+07	1.66382e+07	7.13111e+06	2.92312e+07	2.25869e+07	1.47742e+07	9.53569e+06	1.93308e+07	2.0427e+07	1.43106e+07	1.39082e+07	2.25467e+07	1.79915e+07	2.01246e+07	1.72222e+07	2.13516e+07	1.48787e+07	2.30262e+07
Com_3210_pos	PC (19:1/20:1)	C47 H90 N O8 P	827.639	12.482	PC	Partial match	Full match	9.8172e+07	5.42704e+07	1.04991e+08	4.62479e+07	4.0658e+07	8.71784e+07	4.48845e+07	5.27627e+07	4.67718e+07	7.20232e+07	3.11139e+07	3.33024e+07	1.78629e+07	3.33415e+07	6.27102e+07	6.82164e+07	6.7788e+07	4.11672e+07	2.5842e+07	8.44733e+07
Com_5210_pos	PC (17:1/17:2)	C42 H78 N O8 P	755.546	7.725	PC	Partial match	Full match	8.2631e+06	2.06987e+07	8.80733e+06	8.18261e+06	2.37519e+06	7.14123e+06	1.4525e+07	1.18966e+07	1.00851e+07	1.4314e+07	6.5245e+06	1.24945e+07	5.33565e+06	1.01403e+07	2.04981e+07	1.48155e+07	1.15137e+07	2.24106e+07	1.54003e+07	1.03253e+07
Com_57_pos	SM (d30:2/12:0)	C47 H93 N2 O6 P	812.677	13.055	SM	Partial match	Full match	3.15258e+10	1.71994e+10	3.00024e+10	3.29588e+10	1.18559e+10	3.07687e+10	2.70051e+10	2.1374e+10	1.93381e+10	3.21337e+10	1.84585e+10	2.17609e+10	1.33402e+10	2.54258e+10	2.50633e+10	3.38855e+10	2.95471e+10	2.53582e+10	1.92537e+10	29941567489
Com_182_pos	PC (18:2e/13:0)	C39 H76 N O7 P	701.536	9.701	PC	Partial match	Full match	11416071815	9.40566e+09	1.2247e+10	1.17006e+10	4.167e+09	1.34186e+10	1.01558e+10	9.68783e+09	1.01365e+10	11449337731	7.23052e+09	5.49843e+09	6.10129e+09	9.17248e+09	1.20061e+10	1.16922e+10	7.54269e+09	8.49685e+09	6.0214e+09	8.06378e+09
Com_767_pos	PS (20:3/20:3)	C46 H78 N O10 P	835.535	10.159	PS	Partial match	Full match	1.10949e+09	8.99724e+08	1.36377e+09	1.31824e+09	2.83892e+08	1.09028e+09	7.50844e+08	7.04585e+08	7.86474e+08	1.18134e+09	7.09882e+08	9.98054e+08	5.5793e+08	8.05171e+08	1.31508e+09	1.30014e+09	8.43414e+08	1.20515e+09	1.08729e+09	1.44471e+09
Com_2027_pos	PC (21:1/21:1)	C50 H96 N O8 P	869.687	13.971	PC	Partial match	Full match	2.62263e+08	1.05151e+08	2.2017e+08	1.52223e+08	9.16016e+07	2.52732e+08	1.67632e+08	1.2456e+08	1.26162e+08	1.88721e+08	6.46617e+07	1.40277e+08	4.70695e+07	7.2573e+07	1.24546e+08	2.41971e+08	1.36558e+08	9.27986e+07	7.79729e+07	1.37569e+08
Com_769_pos	LPC 18:0	C26 H54 N O7 P	523.363	3.703	PC	Partial match	Full match	1.1518e+09	6.08045e+08	1.44463e+09	1.08447e+09	2.82109e+08	9.41137e+08	7.78406e+08	5.97783e+08	6.4475e+08	8.52068e+08	9.11994e+08	8.78046e+08	7.93551e+08	1.07511e+09	1.35916e+09	1.43055e+09	1.08144e+09	1.17345e+09	8.08443e+08	1.44215e+09
Com_5063_pos	PC (18:1e/18:0)	C44 H88 N O7 P	773.632	13.647	PC	Partial match	Full match	1.75594e+07	9.40103e+06	2.03788e+07	1.42577e+07	9.1755e+06	1.44769e+07	9.73544e+06	1.28586e+07	1.36349e+07	1.86818e+07	6.1134e+06	1.34333e+07	6.69422e+06	9.41955e+06	1.12824e+07	1.52773e+07	1.22054e+07	1.11218e+07	9.4697e+06	1.62437e+07
Com_1192_pos	PC (16:0e/24:2)	C48 H94 N O7 P	827.676	14.353	PC	Partial match	Full match	4.65412e+08	2.54775e+08	2.61765e+08	5.14167e+08	1.65157e+08	5.56134e+08	1.20714e+08	1.05732e+08	3.46393e+08	4.29498e+08	9.45331e+07	5.20333e+08	2.15527e+08	1.2585e+08	6.50418e+08	5.06523e+08	7.84178e+06	3.07951e+08	1.67221e+08	4.43884e+08
Com_1505_pos	PC (14:0e/18:3)	C40 H76 N O7 P	713.535	9.442	PC	Partial match	Full match	1.7675e+08	2.21001e+08	2.54428e+08	2.19103e+08	8.26452e+07	2.92492e+08	2.0233e+08	3.26481e+08	2.25424e+08	3.00839e+08	1.80174e+08	2.56379e+08	1.91588e+08	2.30607e+08	3.01025e+08	3.20469e+08	3.90087e+08	3.22082e+08	1.86066e+08	3.29652e+08
Com_656_pos	PE (18:3e/22:3)	C45 H80 N O7 P	777.567	12.232	PE	Partial match	Full match	1.56232e+09	1.04462e+09	1.8076e+09	1.85792e+09	4.76897e+08	1.2667e+09	1.0319e+09	1.06589e+09	1.24124e+09	1.60933e+09	6.30472e+08	1.18177e+09	7.08621e+08	8.07609e+08	1.81108e+09	1.48381e+09	1.66286e+09	1.40827e+09	1.13419e+09	1.83121e+09
Com_3351_pos	PC (15:0/15:1)	C38 H74 N O8 P	703.515	10.615	PC	Partial match	Full match	7.04017e+07	6.16172e+07	6.7883e+07	9.95627e+07	3.4031e+07	8.02858e+07	8.47392e+07	5.25596e+07	4.30845e+07	8.64709e+07	5.21732e+07	3.6258e+07	4.10404e+07	6.47992e+07	6.77684e+07	9.88374e+07	7.13877e+07	5.41184e+07	4.22894e+07	4.76172e+07
Com_480_pos	PC (14:0/17:1)	C39 H76 N O8 P	717.53	9.29	PC	Partial match	Full match	2.39004e+09	1.63936e+09	3.07393e+09	2.70398e+09	6.60394e+08	2.6012e+09	1.96383e+09	1.94119e+09	1.39349e+09	2.36203e+09	1.52201e+09	1.18175e+09	1.15926e+09	1.51528e+09	1.82159e+09	2.42854e+09	2.06191e+09	1.59458e+09	1.18096e+09	1.88649e+09
Com_2053_pos	PC (20:0/22:5)	C50 H90 N O8 P	863.639	12.04	PC	Partial match	Full match	1.80102e+08	1.74973e+08	2.14346e+08	2.31024e+08	9.02275e+07	1.8842e+08	1.74388e+08	1.93008e+08	1.32113e+08	2.21449e+08	1.03506e+08	8.49634e+07	6.07736e+07	1.57858e+08	1.15836e+08	1.40302e+08	2.22435e+08	1.65162e+08	1.14271e+08	1.292e+08
Com_5102_pos	PC (22:6e/19:2)	C49 H84 N O7 P	829.596	13.419	PC	No results	Full match	1.30599e+07	1.04545e+07	1.11339e+07	1.42728e+07	7.13682e+06	1.81366e+07	1.23967e+07	7.93575e+06	8.87444e+06	1.3225e+07	1.25919e+07	9.65582e+06	6.52227e+06	1.27749e+07	1.13589e+07	1.96729e+07	1.44281e+07	8.43033e+06	1.58549e+07	8.65981e+06
Com_2567_pos	PS (21:0/21:1)	C48 H92 N O10 P	873.645	14.591	PS	Partial match	Full match	1.6988e+08	9.35899e+07	1.69523e+08	1.37065e+08	5.86563e+07	1.35405e+08	1.61227e+08	1.43284e+08	6.32439e+07	1.51895e+08	6.00979e+07	7.69474e+07	4.20956e+07	1.48328e+08	9.36726e+07	1.42406e+08	9.41209e+07	9.39126e+07	1.11416e+08	1.2538e+08
Com_144_pos	SM (d30:1/12:0)	C47 H95 N2 O6 P	814.692	14.193	SM	Partial match	Full match	1.37066e+10	1.14037e+10	1.7306e+10	1.26329e+10	6.65869e+09	1.45075e+10	8.41703e+09	1.20584e+10	9.38801e+09	1.38738e+10	8.40709e+09	8.39002e+09	7.34427e+09	1.37322e+10	1.01365e+10	1.51517e+10	11066837924	1.33915e+10	9.77475e+09	1.4579e+10
Com_613_pos	PC (22:4e/14:1)	C44 H80 N O7 P	765.567	9.811	PC	Partial match	Full match	1.50037e+09	1.43941e+09	1.53808e+09	2.00346e+09	3.26256e+08	1.00937e+09	7.66356e+08	1.49099e+09	1.71459e+09	2.14221e+09	5.25962e+08	1.60548e+09	8.26182e+08	1.13036e+09	1.93541e+09	1.70019e+09	1.5529e+09	1.66819e+09	1472420527	1.87488e+09
Com_589_pos	SM (d26:1/14:1)	C45 H89 N2 O6 P	784.645	11.937	SM	Partial match	Full match	1.56532e+09	1.25163e+09	1.55175e+09	1.70324e+09	9.09078e+08	1.88217e+09	1.50981e+09	1.15362e+09	1.09877e+09	1.66561e+09	1.06677e+09	1.29262e+09	9.68112e+08	1.82961e+09	1.99049e+09	2.20868e+09	1.5922e+09	1.428e+09	1.08003e+09	1.47161e+09
Com_1961_pos	PE (18:0/20:1)	C43 H84 N O8 P	773.593	13.377	PE	Partial match	Full match	1.73326e+08	1.67029e+08	1.77263e+08	1.70605e+08	1.08519e+08	2.19197e+08	1.78514e+08	1.8296e+08	1.76427e+08	2.58663e+08	8.45638e+07	7.9599e+07	5.93799e+07	9.50205e+07	1.4833e+08	1.43951e+08	1.8657e+08	1.22922e+08	9.06826e+07	1.52518e+08
Com_1861_pos	SM (d22:0/14:1)	C41 H83 N2 O6 P	730.598	10.368	SM	Partial match	Full match	2.50015e+08	1.75509e+08	1.80398e+08	1.42363e+08	6.4277e+07	2.8966e+08	1.87137e+08	1.28949e+08	2.2188e+08	3.28822e+08	1.17628e+08	1.82243e+08	9.99957e+07	1.42196e+08	2.62066e+08	2.59894e+08	1.2266e+08	1.33306e+08	8.5526e+07	1.71184e+08
Com_4618_pos	PC (18:2e/21:2)	C47 H88 N O7 P	809.628	12.292	PC	Partial match	Full match	2.77287e+07	2.11108e+07	2.86895e+07	3.27599e+07	1.1413e+07	1.99243e+07	2.15735e+07	2.96064e+07	2.3219e+07	3.59031e+07	1.3045e+07	1.70691e+07	1.09916e+07	1.73026e+07	2.26173e+07	2.12849e+07	3.07441e+07	2.52024e+07	2.20112e+07	2.59672e+07
Com_6266_pos	PC (18:5e/17:2)	C43 H74 N O7 P	747.519	8.064	PC	Partial match	Full match	2.55737e+06	2.63859e+06	3.20404e+06	2.62699e+06	401834	1.59977e+06	1.64454e+06	1.80046e+06	2.32001e+06	3.07746e+06	784447	1.2772e+06	868931	895481	1.39065e+06	1.53454e+06	1.18237e+06	1.1951e+06	1.43253e+06	1.54586e+06
Com_1013_pos	SM (d28:1/12:0)	C45 H91 N2 O6 P	786.661	12.372	SM	Partial match	Full match	8.92181e+08	3.63342e+08	5.33869e+08	3.30038e+08	3.75759e+08	9.18774e+08	3.68194e+08	2.92274e+08	5.81395e+08	1.00032e+09	1.61741e+08	6.28796e+08	1.81011e+08	2.05565e+08	6.79513e+08	7.37575e+08	3.34659e+08	2.76251e+08	1.24089e+08	5.34615e+08
Com_3808_pos	PC (13:1/22:6)	C43 H72 N O8 P	761.499	8.923	PC	Partial match	Full match	4.37646e+07	3.71716e+07	4.9095e+07	5.14529e+07	7.99705e+06	3.52256e+07	2.13356e+07	3.17708e+07	3.16955e+07	4.2504e+07	3.40204e+07	2.89964e+07	2.27947e+07	2.26004e+07	6.58925e+07	5.2171e+07	5.64317e+07	4.70863e+07	3.04615e+07	4.03871e+07
Com_5157_pos	PS (22:3/22:3)	C50 H86 N O10 P	891.597	12.516	PS	Partial match	Full match	1.70113e+07	1.77227e+07	1.89812e+07	1.90516e+07	6.06117e+06	1.40009e+07	1.66423e+07	1.05612e+07	1.43151e+07	2.3184e+07	9.42128e+06	1.30241e+07	8.76495e+06	1.73664e+07	1.65273e+07	1.86666e+07	7.99419e+06	2.27567e+07	1.20199e+07	1.80201e+07
Com_605_pos	PC (14:0/16:1)	C38 H74 N O8 P	703.514	8.787	PC	Partial match	Full match	1.82176e+09	1.15476e+09	2.15508e+09	1.73247e+09	5.84629e+08	1.86102e+09	1.46363e+09	1.44808e+09	1.05968e+09	1.53925e+09	1.30807e+09	7.62564e+08	9.1694e+08	1.25078e+09	1.87618e+09	2.04094e+09	1.92469e+09	1.17299e+09	9.0542e+08	1.58788e+09
Com_3032_pos	PC (19:0/20:5)	C47 H84 N O8 P	821.593	11.782	PC	Partial match	Full match	9.83934e+07	5.50155e+07	8.53656e+07	7.82993e+07	4.6469e+07	9.3395e+07	7.47771e+07	6.55216e+07	7.68603e+07	1.15458e+08	4.97339e+07	5.90599e+07	3.89188e+07	6.02467e+07	7.02006e+07	8.83268e+07	6.02074e+07	7.86846e+07	4.87895e+07	9.0913e+07
Com_4302_pos	Cer-NS (d18:1/26:0)	C44 H87 N O3	677.668	15.558	Cer	Partial match	Full match	1.28967e+07	2.54216e+07	3.14818e+07	1.84412e+07	7.46138e+06	3.88686e+07	2.65874e+07	2.70149e+07	2.13274e+07	3.30145e+07	1.2289e+07	1.23339e+07	1.31495e+07	1.26431e+07	2.94058e+07	5.89124e+07	3.64225e+07	3.5722e+07	1.69509e+07	3.76883e+07
Com_3007_pos	PC (20:0/21:2)	C49 H94 N O8 P	855.671	13.529	PC	Partial match	Full match	2.95253e+07	1.50268e+07	3.72226e+07	3.51604e+07	4.71828e+07	4.0944e+07	1.68037e+07	1.67244e+07	1.39268e+07	4.81256e+07	1.02258e+07	2.87311e+07	2.1077e+07	1.21977e+07	3.57733e+07	1.82562e+07	1.79429e+07	1.32906e+07	9.8252e+06	3.47845e+07
[truncated: 863 more rows]

## Sheet: D
Differential lipid metabolites in porcine longissimus dorsi muscles between LT and LW piglets
[truncated: 230 more rows]
